# Supplementary material for: Handling Uncertainty in Dynamic Models: The Pentose Phosphate Pathway in Trypanosoma brucei
Source: PLoS Comput Biol. 2013 Dec 5;9(12):e1003371. doi: 10.1371/journal.pcbi.1003371 (PMC3854711; doi:10.1371/journal.pcbi.1003371)
Supplement: Dataset S1 — SBML versions of models. SBML versions of the models presented in Figure 1. (ZIP) [file pcbi.1003371.s001.zip]

Archive with 6 entries (6 files):
- Kerkhoven2013_PPP_modelA.xml
- Kerkhoven2013_PPP_modelB.xml
- Kerkhoven2013_PPP_modelC.xml
- Kerkhoven2013_PPP_modelCfru.xml
- Kerkhoven2013_PPP_modelD.xml
- Kerkhoven2013_PPP_modelDfru.xml
