# Supplementary material for: Handling Uncertainty in Dynamic Models: The Pentose Phosphate Pathway in Trypanosoma brucei
Source: PLoS Comput Biol. 2013 Dec 5;9(12):e1003371. doi: 10.1371/journal.pcbi.1003371 (PMC3854711; doi:10.1371/journal.pcbi.1003371)
Supplement: Dataset S1 — SBML versions of models. SBML versions of the models presented in Figure 1. (ZIP) [file pcbi.1003371.s001.zip › Kerkhoven2013_PPP_modelDfru.xml]

<?xml version="1.0" encoding="UTF-8"?>
<sbml xmlns="http://www.sbml.org/sbml/level2/version2" level="2" version="2">
	<model id="GlycPPP_Kerkhoven13_modelDfru" name="GlycPPP_Kerkhoven13_modelDfru">
		<listOfFunctionDefinitions>
			<functionDefinition id="vAK" name="vAK">
				<math xmlns="http://www.w3.org/1998/Math/MathML">
				<lambda>
				<bvar><ci> ADP </ci></bvar>
				<bvar><ci> AMP </ci></bvar>
				<bvar><ci> ATP </ci></bvar>
				<bvar><ci> k1 </ci></bvar>
				<bvar><ci> k2 </ci></bvar>
				<apply><minus/><apply><times/><ci>k1</ci><apply><power/><ci>ADP</ci><cn>2</cn></apply></apply><apply><times/><ci>AMP</ci><ci>ATP</ci><ci>k2</ci></apply></apply>
				</lambda>
				</math>
</functionDefinition>
			<functionDefinition id="v2sub2prod" name="v2sub2prod">
				<math xmlns="http://www.w3.org/1998/Math/MathML">
				<lambda>
				<bvar><ci> Vfmax </ci></bvar>
				<bvar><ci> Keq </ci></bvar>
				<bvar><ci> S1 </ci></bvar>
				<bvar><ci> Ks1 </ci></bvar>
				<bvar><ci> S2 </ci></bvar>
				<bvar><ci> Ks2 </ci></bvar>
				<bvar><ci> P1 </ci></bvar>
				<bvar><ci> Kp1 </ci></bvar>
				<bvar><ci> P2 </ci></bvar>
				<bvar><ci> Kp2 </ci></bvar>
				<apply><divide/><apply><times/><ci>Vfmax</ci><ci>S1</ci><ci>S2</ci><apply><minus/><cn>1.00000000000000</cn><apply><divide/><apply><times/><ci>P1</ci><ci>P2</ci></apply><apply><times/><ci>Keq</ci><ci>S1</ci><ci>S2</ci></apply></apply></apply></apply><apply><times/><ci>Ks1</ci><ci>Ks2</ci><apply><plus/><cn>1.00000000000000</cn><apply><divide/><ci>S1</ci><ci>Ks1</ci></apply><apply><divide/><ci>P1</ci><ci>Kp1</ci></apply></apply><apply><plus/><cn>1.00000000000000</cn><apply><divide/><ci>S2</ci><ci>Ks2</ci></apply><apply><divide/><ci>P2</ci><ci>Kp2</ci></apply></apply></apply></apply>
				</lambda>
				</math>
</functionDefinition>
			<functionDefinition id="v1sub" name="v1sub">
				<math xmlns="http://www.w3.org/1998/Math/MathML">
				<lambda>
				<bvar><ci> Vfmax </ci></bvar>
				<bvar><ci> S </ci></bvar>
				<bvar><ci> Ks </ci></bvar>
				<apply><divide/><apply><times/><ci>Vfmax</ci><ci>S</ci></apply><apply><times/><ci>Ks</ci><apply><plus/><cn>1.00000000000000</cn><apply><divide/><ci>S</ci><ci>Ks</ci></apply></apply></apply></apply>
				</lambda>
				</math>
</functionDefinition>
			<functionDefinition id="v2sub2prod_compinhib" name="v2sub2prod_compinhib">
				<math xmlns="http://www.w3.org/1998/Math/MathML">
				<lambda>
				<bvar><ci> Vfmax </ci></bvar>
				<bvar><ci> Keq </ci></bvar>
				<bvar><ci> S1 </ci></bvar>
				<bvar><ci> Ks1 </ci></bvar>
				<bvar><ci> S2 </ci></bvar>
				<bvar><ci> Ks2 </ci></bvar>
				<bvar><ci> P1 </ci></bvar>
				<bvar><ci> Kp1 </ci></bvar>
				<bvar><ci> P2 </ci></bvar>
				<bvar><ci> Kp2 </ci></bvar>
				<bvar><ci> I1 </ci></bvar>
				<bvar><ci> Ki1 </ci></bvar>
				<bvar><ci> I2 </ci></bvar>
				<bvar><ci> Ki2 </ci></bvar>
				<apply><divide/><apply><times/><ci>Vfmax</ci><ci>S1</ci><ci>S2</ci><apply><minus/><cn>1.00000000000000</cn><apply><divide/><apply><times/><ci>P1</ci><ci>P2</ci></apply><apply><times/><ci>Keq</ci><ci>S1</ci><ci>S2</ci></apply></apply></apply></apply><apply><times/><ci>Ks1</ci><ci>Ks2</ci><apply><plus/><cn>1.00000000000000</cn><apply><divide/><ci>S1</ci><ci>Ks1</ci></apply><apply><divide/><ci>P1</ci><ci>Kp1</ci></apply></apply><apply><plus/><cn>1.00000000000000</cn><apply><divide/><ci>S2</ci><ci>Ks2</ci></apply><apply><divide/><ci>P2</ci><ci>Kp2</ci></apply><apply><divide/><ci>I1</ci><ci>Ki1</ci></apply><apply><divide/><ci>I2</ci><ci>Ki2</ci></apply></apply></apply></apply>
				</lambda>
				</math>
</functionDefinition>
			<functionDefinition id="mass_action_rev" name="mass_action_rev">
				<math xmlns="http://www.w3.org/1998/Math/MathML">
				<lambda>
				<bvar><ci> k1 </ci></bvar>
				<bvar><ci> S </ci></bvar>
				<bvar><ci> k2 </ci></bvar>
				<bvar><ci> P </ci></bvar>
				<apply><minus/><apply><times/><ci>k1</ci><ci>S</ci></apply><apply><times/><ci>k2</ci><ci>P</ci></apply></apply>
				</lambda>
				</math>
</functionDefinition>
			<functionDefinition id="v1sub1prod" name="v1sub1prod">
				<math xmlns="http://www.w3.org/1998/Math/MathML">
				<lambda>
				<bvar><ci> Vfmax </ci></bvar>
				<bvar><ci> Keq </ci></bvar>
				<bvar><ci> S </ci></bvar>
				<bvar><ci> Ks </ci></bvar>
				<bvar><ci> P </ci></bvar>
				<bvar><ci> Kp </ci></bvar>
				<apply><divide/><apply><times/><ci>Vfmax</ci><ci>S</ci><apply><minus/><cn>1</cn><apply><divide/><ci>P</ci><apply><times/><ci>Keq</ci><ci>S</ci></apply></apply></apply></apply><apply><times/><ci>Ks</ci><apply><plus/><cn>1.00000000000000</cn><apply><divide/><ci>S</ci><ci>Ks</ci></apply><apply><divide/><ci>P</ci><ci>Kp</ci></apply></apply></apply></apply>
				</lambda>
				</math>
</functionDefinition>
			<functionDefinition id="mass_action_irrev" name="mass_action_irrev">
				<math xmlns="http://www.w3.org/1998/Math/MathML">
				<lambda>
				<bvar><ci> k </ci></bvar>
				<bvar><ci> S </ci></bvar>
				<apply><times/><ci>k</ci><ci>S</ci></apply>
				</lambda>
				</math>
</functionDefinition>
		</listOfFunctionDefinitions>
		<listOfUnitDefinitions>
			<unitDefinition id="volume">
				<listOfUnits>
				<unit kind="litre" scale="-6" exponent="1" multiplier="1.0"/>
				</listOfUnits>
			</unitDefinition>
			<unitDefinition id="length">
				<listOfUnits>
				<unit kind="metre" scale="0" exponent="1" multiplier="1.0"/>
				</listOfUnits>
			</unitDefinition>
			<unitDefinition id="substance">
				<listOfUnits>
				<unit kind="mole" scale="-9" exponent="1" multiplier="1.0"/>
				</listOfUnits>
			</unitDefinition>
			<unitDefinition id="time">
				<listOfUnits>
				<unit kind="second" scale="0" exponent="1" multiplier="60.0"/>
				</listOfUnits>
			</unitDefinition>
			<unitDefinition id="area">
				<listOfUnits>
				<unit kind="metre" scale="0" exponent="2" multiplier="1.0"/>
				</listOfUnits>
			</unitDefinition>
		</listOfUnitDefinitions>
		<listOfCompartments>
			<compartment id="cytosol" name="cytosol" size="5.4549"/>
			<compartment id="glycosome" name="glycosome" size="0.2451"/>
			<compartment id="default" name="default" size="1.0"/>
		</listOfCompartments>
		<listOfSpecies>
			<species id="Fru_e" name="Fru_e" compartment="default" initialConcentration="5.0" boundaryCondition="true"  constant="true">
			</species>
			<species id="_2PGA_c" name="_2PGA_c" compartment="cytosol" initialConcentration="0.1" boundaryCondition="false"  constant="false">
			</species>
			<species id="Fru_g" name="Fru_g" compartment="glycosome" initialConcentration="0.1" boundaryCondition="false"  constant="false">
			</species>
			<species id="Fru_c" name="Fru_c" compartment="cytosol" initialConcentration="0.1" boundaryCondition="false"  constant="false">
			</species>
			<species id="DHAP_c" name="DHAP_c" compartment="cytosol" initialConcentration="2.23132912" boundaryCondition="false"  constant="false">
			</species>
			<species id="ATP_g" name="ATP_g" compartment="glycosome" initialConcentration="0.2405" boundaryCondition="false"  constant="false">
			</species>
			<species id="DHAP_g" name="DHAP_g" compartment="glycosome" initialConcentration="8.483130623" boundaryCondition="false"  constant="false">
			</species>
			<species id="ADP_g" name="ADP_g" compartment="glycosome" initialConcentration="1.519" boundaryCondition="false"  constant="false">
			</species>
			<species id="Glc6P_g" name="Glc6P_g" compartment="glycosome" initialConcentration="0.5" boundaryCondition="false"  constant="false">
			</species>
			<species id="ADP_c" name="ADP_c" compartment="cytosol" initialConcentration="1.3165" boundaryCondition="false"  constant="false">
			</species>
			<species id="_3PGA_c" name="_3PGA_c" compartment="cytosol" initialConcentration="0.1" boundaryCondition="false"  constant="false">
			</species>
			<species id="Fru6P_g" name="Fru6P_g" compartment="glycosome" initialConcentration="0.5" boundaryCondition="false"  constant="false">
			</species>
			<species id="Fru6P_c" name="Fru6P_c" compartment="cytosol" initialConcentration="0.9" boundaryCondition="true"  constant="true">
			</species>
			<species id="Pi_g" name="Pi_g" compartment="glycosome" initialConcentration="0.0" boundaryCondition="true"  constant="true">
			</species>
			<species id="O2_c" name="O2_c" compartment="default" initialConcentration="1.0" boundaryCondition="true"  constant="true">
			</species>
			<species id="NADP_c" name="NADP_c" compartment="cytosol" initialConcentration="0.1" boundaryCondition="false"  constant="false">
			</species>
			<species id="ATP_c" name="ATP_c" compartment="cytosol" initialConcentration="0.3417" boundaryCondition="false"  constant="false">
			</species>
			<species id="NADP_g" name="NADP_g" compartment="glycosome" initialConcentration="0.1" boundaryCondition="false"  constant="false">
			</species>
			<species id="_6PG_g" name="_6PG_g" compartment="glycosome" initialConcentration="0.0841958" boundaryCondition="false"  constant="false">
			</species>
			<species id="CO2_c" name="CO2_c" compartment="cytosol" initialConcentration="0.0" boundaryCondition="true"  constant="true">
			</species>
			<species id="Rul5P_c" name="Rul5P_c" compartment="cytosol" initialConcentration="0.41282" boundaryCondition="false"  constant="false">
			</species>
			<species id="_6PG_c" name="_6PG_c" compartment="cytosol" initialConcentration="0.0841958" boundaryCondition="false"  constant="false">
			</species>
			<species id="Rul5P_g" name="Rul5P_g" compartment="glycosome" initialConcentration="0.41282" boundaryCondition="false"  constant="false">
			</species>
			<species id="Glc6P_c" name="Glc6P_c" compartment="cytosol" initialConcentration="0.5" boundaryCondition="false"  constant="false">
			</species>
			<species id="Rib5P_c" name="Rib5P_c" compartment="cytosol" initialConcentration="0.01" boundaryCondition="true"  constant="true">
			</species>
			<species id="_13BPGA_g" name="_13BPGA_g" compartment="glycosome" initialConcentration="0.5" boundaryCondition="false"  constant="false">
			</species>
			<species id="Glc_c" name="Glc_c" compartment="cytosol" initialConcentration="0.1" boundaryCondition="false"  constant="false">
			</species>
			<species id="Rib5P_g" name="Rib5P_g" compartment="glycosome" initialConcentration="0.01" boundaryCondition="true"  constant="true">
			</species>
			<species id="Glc_g" name="Glc_g" compartment="glycosome" initialConcentration="0.1" boundaryCondition="false"  constant="false">
			</species>
			<species id="Glc_e" name="Glc_e" compartment="default" initialConcentration="5.0" boundaryCondition="true"  constant="true">
			</species>
			<species id="NADPH_g" name="NADPH_g" compartment="glycosome" initialConcentration="3.9" boundaryCondition="false"  constant="false">
			</species>
			<species id="NADPH_c" name="NADPH_c" compartment="cytosol" initialConcentration="3.9" boundaryCondition="false"  constant="false">
			</species>
			<species id="Pyr_c" name="Pyr_c" compartment="cytosol" initialConcentration="10.0" boundaryCondition="false"  constant="false">
			</species>
			<species id="Pyr_e" name="Pyr_e" compartment="default" initialConcentration="0.0" boundaryCondition="true"  constant="true">
			</species>
			<species id="NAD_g" name="NAD_g" compartment="glycosome" initialConcentration="2.0" boundaryCondition="false"  constant="false">
			</species>
			<species id="Fru16BP_g" name="Fru16BP_g" compartment="glycosome" initialConcentration="10.0" boundaryCondition="false"  constant="false">
			</species>
			<species id="GA3P_g" name="GA3P_g" compartment="glycosome" initialConcentration="2.5" boundaryCondition="false"  constant="false">
			</species>
			<species id="Gly_e" name="Gly_e" compartment="default" initialConcentration="0.0" boundaryCondition="true"  constant="true">
			</species>
			<species id="TSH2_c" name="TSH2_c" compartment="cytosol" initialConcentration="0.01" boundaryCondition="false"  constant="false">
			</species>
			<species id="CO2_g" name="CO2_g" compartment="glycosome" initialConcentration="0.0" boundaryCondition="true"  constant="true">
			</species>
			<species id="Gly3P_c" name="Gly3P_c" compartment="cytosol" initialConcentration="2.76867088" boundaryCondition="false"  constant="false">
			</species>
			<species id="Gly3P_g" name="Gly3P_g" compartment="glycosome" initialConcentration="10.51686938" boundaryCondition="false"  constant="false">
			</species>
			<species id="_6PGL_c" name="_6PGL_c" compartment="cytosol" initialConcentration="0.0795278" boundaryCondition="false"  constant="false">
			</species>
			<species id="TS2_c" name="TS2_c" compartment="cytosol" initialConcentration="0.37" boundaryCondition="false"  constant="false">
			</species>
			<species id="_6PGL_g" name="_6PGL_g" compartment="glycosome" initialConcentration="0.0795278" boundaryCondition="false"  constant="false">
			</species>
			<species id="PEP_c" name="PEP_c" compartment="cytosol" initialConcentration="1.0" boundaryCondition="false"  constant="false">
			</species>
			<species id="AMP_g" name="AMP_g" compartment="glycosome" initialConcentration="4.2405" boundaryCondition="false"  constant="false">
			</species>
			<species id="_3PGA_g" name="_3PGA_g" compartment="glycosome" initialConcentration="0.1" boundaryCondition="false"  constant="false">
			</species>
			<species id="AMP_c" name="AMP_c" compartment="cytosol" initialConcentration="2.2418" boundaryCondition="false"  constant="false">
			</species>
			<species id="NADH_g" name="NADH_g" compartment="glycosome" initialConcentration="2.0" boundaryCondition="false"  constant="false">
			</species>
		</listOfSpecies>
		<listOfReactions>
			<reaction id="TPI_g" name="TPI_g" reversible="true">
				<listOfReactants>
				<speciesReference species="DHAP_g" stoichiometry="1"/>
				</listOfReactants>
				<listOfProducts>
				<speciesReference species="GA3P_g" stoichiometry="1"/>
				</listOfProducts>
				<kineticLaw>
				<math xmlns="http://www.w3.org/1998/Math/MathML">
				<apply><ci> v1sub1prod </ci><ci>TPI_g_Vmax</ci><ci>TPI_g_Keq</ci><ci>DHAP_g</ci><ci>TPI_g_KmDHAP</ci><ci>GA3P_g</ci><ci>TPI_g_KmGA3P</ci></apply>
				</math>
				<listOfParameters>
				<parameter id="TPI_g_Vmax" name="TPI_g_Vmax" value="999.3"/>
				<parameter id="TPI_g_Keq" name="TPI_g_Keq" value="0.046"/>
				<parameter id="TPI_g_KmDHAP" name="TPI_g_KmDHAP" value="1.2"/>
				<parameter id="TPI_g_KmGA3P" name="TPI_g_KmGA3P" value="0.25"/>
				</listOfParameters>
				</kineticLaw>
			</reaction>
			<reaction id="PYK_c" name="PYK_c" reversible="true">
				<listOfReactants>
				<speciesReference species="PEP_c" stoichiometry="1"/>
				<speciesReference species="ADP_c" stoichiometry="1"/>
				</listOfReactants>
				<listOfProducts>
				<speciesReference species="Pyr_c" stoichiometry="1"/>
				<speciesReference species="ATP_c" stoichiometry="1"/>
				</listOfProducts>
				<kineticLaw>
				<math xmlns="http://www.w3.org/1998/Math/MathML">
				<apply><divide/><apply><times/><ci>PYK_c_Vmax</ci><ci>ADP_c</ci><apply><minus/><cn>1.00000000000000</cn><apply><divide/><apply><times/><ci>Pyr_c</ci><ci>ATP_c</ci></apply><apply><times/><ci>PYK_c_Keq</ci><ci>PEP_c</ci><ci>ADP_c</ci></apply></apply></apply><apply><power/><apply><divide/><ci>PEP_c</ci><apply><times/><ci>PYK_c_KmPEP</ci><apply><plus/><cn>1.00000000000000</cn><apply><divide/><ci>ADP_c</ci><ci>PYK_c_KiADP</ci></apply><apply><divide/><ci>ATP_c</ci><ci>PYK_c_KiATP</ci></apply></apply></apply></apply><ci>PYK_c_n</ci></apply></apply><apply><times/><ci>PYK_c_KmADP</ci><apply><plus/><cn>1.00000000000000</cn><apply><power/><apply><divide/><ci>PEP_c</ci><apply><times/><ci>PYK_c_KmPEP</ci><apply><plus/><cn>1.00000000000000</cn><apply><divide/><ci>ADP_c</ci><ci>PYK_c_KiADP</ci></apply><apply><divide/><ci>ATP_c</ci><ci>PYK_c_KiATP</ci></apply></apply></apply></apply><ci>PYK_c_n</ci></apply><apply><divide/><ci>Pyr_c</ci><ci>PYK_c_KmPyr</ci></apply></apply><apply><plus/><cn>1.00000000000000</cn><apply><divide/><ci>ADP_c</ci><ci>PYK_c_KmADP</ci></apply><apply><divide/><ci>ATP_c</ci><ci>PYK_c_KmATP</ci></apply></apply></apply></apply>
				</math>
				<listOfParameters>
				<parameter id="PYK_c_Vmax" name="PYK_c_Vmax" value="1020.0"/>
				<parameter id="PYK_c_KmPEP" name="PYK_c_KmPEP" value="0.34"/>
				<parameter id="PYK_c_KiATP" name="PYK_c_KiATP" value="0.57"/>
				<parameter id="PYK_c_KiADP" name="PYK_c_KiADP" value="0.64"/>
				<parameter id="PYK_c_n" name="PYK_c_n" value="2.5"/>
				<parameter id="PYK_c_KmADP" name="PYK_c_KmADP" value="0.114"/>
				<parameter id="PYK_c_Keq" name="PYK_c_Keq" value="10800.0"/>
				<parameter id="PYK_c_KmPyr" name="PYK_c_KmPyr" value="50.0"/>
				<parameter id="PYK_c_KmATP" name="PYK_c_KmATP" value="15.0"/>
				</listOfParameters>
				</kineticLaw>
			</reaction>
			<reaction id="PFK_g" name="PFK_g" reversible="true">
				<listOfReactants>
				<speciesReference species="ATP_g" stoichiometry="1"/>
				<speciesReference species="Fru6P_g" stoichiometry="1"/>
				</listOfReactants>
				<listOfProducts>
				<speciesReference species="Fru16BP_g" stoichiometry="1"/>
				<speciesReference species="ADP_g" stoichiometry="1"/>
				</listOfProducts>
				<kineticLaw>
				<math xmlns="http://www.w3.org/1998/Math/MathML">
				<apply><divide/><apply><times/><ci>PFK_g_Vmax</ci><ci>PFK_g_Ki1</ci><ci>Fru6P_g</ci><ci>ATP_g</ci><apply><minus/><cn>1.00000000000000</cn><apply><divide/><apply><times/><ci>Fru16BP_g</ci><ci>ADP_g</ci></apply><apply><times/><ci>PFK_g_Keq</ci><ci>Fru6P_g</ci><ci>ATP_g</ci></apply></apply></apply></apply><apply><times/><ci>PFK_g_KmFru6P</ci><ci>PFK_g_KmATP</ci><apply><plus/><ci>Fru16BP_g</ci><ci>PFK_g_Ki1</ci></apply><apply><plus/><apply><divide/><ci>PFK_g_KsATP</ci><ci>PFK_g_KmATP</ci></apply><apply><divide/><ci>Fru6P_g</ci><ci>PFK_g_KmFru6P</ci></apply><apply><divide/><ci>ATP_g</ci><ci>PFK_g_KmATP</ci></apply><apply><divide/><ci>ADP_g</ci><ci>PFK_g_KmADP</ci></apply><apply><divide/><apply><times/><ci>Fru16BP_g</ci><ci>ADP_g</ci></apply><apply><times/><ci>PFK_g_KmADP</ci><ci>PFK_g_Ki2</ci></apply></apply><apply><divide/><apply><times/><ci>Fru6P_g</ci><ci>ATP_g</ci></apply><apply><times/><ci>PFK_g_KmFru6P</ci><ci>PFK_g_KmATP</ci></apply></apply></apply></apply></apply>
				</math>
				<listOfParameters>
				<parameter id="PFK_g_Vmax" name="PFK_g_Vmax" value="1708.0"/>
				<parameter id="PFK_g_Ki1" name="PFK_g_Ki1" value="15.8"/>
				<parameter id="PFK_g_KmFru6P" name="PFK_g_KmFru6P" value="0.999"/>
				<parameter id="PFK_g_KmATP" name="PFK_g_KmATP" value="0.0648"/>
				<parameter id="PFK_g_Keq" name="PFK_g_Keq" value="1035.0"/>
				<parameter id="PFK_g_KsATP" name="PFK_g_KsATP" value="0.0393"/>
				<parameter id="PFK_g_KmADP" name="PFK_g_KmADP" value="1.0"/>
				<parameter id="PFK_g_Ki2" name="PFK_g_Ki2" value="10.7"/>
				</listOfParameters>
				</kineticLaw>
			</reaction>
			<reaction id="G6PDH_g" name="G6PDH_g" reversible="true">
				<listOfReactants>
				<speciesReference species="Glc6P_g" stoichiometry="1"/>
				<speciesReference species="NADP_g" stoichiometry="1"/>
				</listOfReactants>
				<listOfProducts>
				<speciesReference species="_6PGL_g" stoichiometry="1"/>
				<speciesReference species="NADPH_g" stoichiometry="1"/>
				</listOfProducts>
				<kineticLaw>
				<math xmlns="http://www.w3.org/1998/Math/MathML">
				<apply><ci> v2sub2prod </ci><ci>G6PDH_g_Vmax</ci><ci>G6PDH_g_Keq</ci><ci>Glc6P_g</ci><ci>G6PDH_g_KmGlc6P</ci><ci>NADP_g</ci><ci>G6PDH_g_KmNADP</ci><ci>_6PGL_g</ci><ci>G6PDH_g_Km6PGL</ci><ci>NADPH_g</ci><ci>G6PDH_g_KmNADPH</ci></apply>
				</math>
				<listOfParameters>
				<parameter id="G6PDH_g_Vmax" name="G6PDH_g_Vmax" value="8.4"/>
				<parameter id="G6PDH_g_Keq" name="G6PDH_g_Keq" value="5.02"/>
				<parameter id="G6PDH_g_KmGlc6P" name="G6PDH_g_KmGlc6P" value="0.058"/>
				<parameter id="G6PDH_g_KmNADP" name="G6PDH_g_KmNADP" value="0.0094"/>
				<parameter id="G6PDH_g_Km6PGL" name="G6PDH_g_Km6PGL" value="0.04"/>
				<parameter id="G6PDH_g_KmNADPH" name="G6PDH_g_KmNADPH" value="0.0001"/>
				</listOfParameters>
				</kineticLaw>
			</reaction>
			<reaction id="PGAM_c" name="PGAM_c" reversible="true">
				<listOfReactants>
				<speciesReference species="_3PGA_c" stoichiometry="1"/>
				</listOfReactants>
				<listOfProducts>
				<speciesReference species="_2PGA_c" stoichiometry="1"/>
				</listOfProducts>
				<kineticLaw>
				<math xmlns="http://www.w3.org/1998/Math/MathML">
				<apply><ci> v1sub1prod </ci><ci>PGAM_c_Vmax</ci><ci>PGAM_c_Keq</ci><ci>_3PGA_c</ci><ci>PGAM_c_Km3PGA</ci><ci>_2PGA_c</ci><ci>PGAM_c_Km2PGA</ci></apply>
				</math>
				<listOfParameters>
				<parameter id="PGAM_c_Vmax" name="PGAM_c_Vmax" value="225.0"/>
				<parameter id="PGAM_c_Keq" name="PGAM_c_Keq" value="0.17"/>
				<parameter id="PGAM_c_Km3PGA" name="PGAM_c_Km3PGA" value="0.15"/>
				<parameter id="PGAM_c_Km2PGA" name="PGAM_c_Km2PGA" value="0.16"/>
				</listOfParameters>
				</kineticLaw>
			</reaction>
			<reaction id="PyrT_c" name="PyrT_c" reversible="false">
				<listOfReactants>
				<speciesReference species="Pyr_c" stoichiometry="1"/>
				</listOfReactants>
				<listOfProducts>
				<speciesReference species="Pyr_e" stoichiometry="1"/>
				</listOfProducts>
				<kineticLaw>
				<math xmlns="http://www.w3.org/1998/Math/MathML">
				<apply><ci> v1sub </ci><ci>PyrT_c_Vmax</ci><ci>Pyr_c</ci><ci>PyrT_c_KmPyr</ci></apply>
				</math>
				<listOfParameters>
				<parameter id="PyrT_c_Vmax" name="PyrT_c_Vmax" value="230.0"/>
				<parameter id="PyrT_c_KmPyr" name="PyrT_c_KmPyr" value="1.96"/>
				</listOfParameters>
				</kineticLaw>
			</reaction>
			<reaction id="G6PDH_c" name="G6PDH_c" reversible="true">
				<listOfReactants>
				<speciesReference species="Glc6P_c" stoichiometry="1"/>
				<speciesReference species="NADP_c" stoichiometry="1"/>
				</listOfReactants>
				<listOfProducts>
				<speciesReference species="NADPH_c" stoichiometry="1"/>
				<speciesReference species="_6PGL_c" stoichiometry="1"/>
				</listOfProducts>
				<kineticLaw>
				<math xmlns="http://www.w3.org/1998/Math/MathML">
				<apply><ci> v2sub2prod </ci><ci>G6PDH_c_Vmax</ci><ci>G6PDH_c_Keq</ci><ci>Glc6P_c</ci><ci>G6PDH_c_KmGlc6P</ci><ci>NADP_c</ci><ci>G6PDH_c_KmNADP</ci><ci>_6PGL_c</ci><ci>G6PDH_c_Km6PGL</ci><ci>NADPH_c</ci><ci>G6PDH_c_KmNADPH</ci></apply>
				</math>
				<listOfParameters>
				<parameter id="G6PDH_c_Vmax" name="G6PDH_c_Vmax" value="8.4"/>
				<parameter id="G6PDH_c_Keq" name="G6PDH_c_Keq" value="5.02"/>
				<parameter id="G6PDH_c_KmGlc6P" name="G6PDH_c_KmGlc6P" value="0.058"/>
				<parameter id="G6PDH_c_KmNADP" name="G6PDH_c_KmNADP" value="0.0094"/>
				<parameter id="G6PDH_c_Km6PGL" name="G6PDH_c_Km6PGL" value="0.04"/>
				<parameter id="G6PDH_c_KmNADPH" name="G6PDH_c_KmNADPH" value="0.0001"/>
				</listOfParameters>
				</kineticLaw>
			</reaction>
			<reaction id="ENO_c" name="ENO_c" reversible="true">
				<listOfReactants>
				<speciesReference species="_2PGA_c" stoichiometry="1"/>
				</listOfReactants>
				<listOfProducts>
				<speciesReference species="PEP_c" stoichiometry="1"/>
				</listOfProducts>
				<kineticLaw>
				<math xmlns="http://www.w3.org/1998/Math/MathML">
				<apply><ci> v1sub1prod </ci><ci>ENO_c_Vmax</ci><ci>ENO_c_Keq</ci><ci>_2PGA_c</ci><ci>ENO_c_Km2PGA</ci><ci>PEP_c</ci><ci>ENO_c_KmPEP</ci></apply>
				</math>
				<listOfParameters>
				<parameter id="ENO_c_Vmax" name="ENO_c_Vmax" value="598.0"/>
				<parameter id="ENO_c_Keq" name="ENO_c_Keq" value="4.17"/>
				<parameter id="ENO_c_Km2PGA" name="ENO_c_Km2PGA" value="0.054"/>
				<parameter id="ENO_c_KmPEP" name="ENO_c_KmPEP" value="0.24"/>
				</listOfParameters>
				</kineticLaw>
			</reaction>
			<reaction id="HXK_g" name="HXK_g" reversible="true">
				<listOfReactants>
				<speciesReference species="ATP_g" stoichiometry="1"/>
				<speciesReference species="Glc_g" stoichiometry="1"/>
				</listOfReactants>
				<listOfProducts>
				<speciesReference species="Glc6P_g" stoichiometry="1"/>
				<speciesReference species="ADP_g" stoichiometry="1"/>
				</listOfProducts>
				<listOfModifiers>
				<modifierSpeciesReference species="Fru_g"/>
				<modifierSpeciesReference species="Fru6P_g"/>
				</listOfModifiers>
				<kineticLaw>
				<math xmlns="http://www.w3.org/1998/Math/MathML">
				<apply><ci> v2sub2prod_compinhib </ci><ci>HXK_g_Vmax</ci><ci>HXK_g_Keq</ci><ci>Glc_g</ci><ci>HXK_g_KmGlc</ci><ci>ATP_g</ci><ci>HXK_g_KmATP</ci><ci>Glc6P_g</ci><ci>HXK_g_KmGlc6P</ci><ci>ADP_g</ci><ci>HXK_g_KmADP</ci><ci>Fru_g</ci><ci>HXK_g_KiFru</ci><ci>Fru6P_g</ci><ci>HXK_g_KiFru6P</ci></apply>
				</math>
				<listOfParameters>
				<parameter id="HXK_g_Vmax" name="HXK_g_Vmax" value="1774.68"/>
				<parameter id="HXK_g_Keq" name="HXK_g_Keq" value="759.0"/>
				<parameter id="HXK_g_KmGlc" name="HXK_g_KmGlc" value="0.1"/>
				<parameter id="HXK_g_KmATP" name="HXK_g_KmATP" value="0.116"/>
				<parameter id="HXK_g_KmGlc6P" name="HXK_g_KmGlc6P" value="2.7"/>
				<parameter id="HXK_g_KmADP" name="HXK_g_KmADP" value="0.126"/>
				<parameter id="HXK_g_KiFru" name="HXK_g_KiFru" value="0.35"/>
				<parameter id="HXK_g_KiFru6P" name="HXK_g_KiFru6P" value="2.7"/>
				</listOfParameters>
				</kineticLaw>
			</reaction>
			<reaction id="_3PGAT_g" name="_3PGAT_g" reversible="true">
				<listOfReactants>
				<speciesReference species="_3PGA_g" stoichiometry="1"/>
				</listOfReactants>
				<listOfProducts>
				<speciesReference species="_3PGA_c" stoichiometry="1"/>
				</listOfProducts>
				<kineticLaw>
				<math xmlns="http://www.w3.org/1998/Math/MathML">
				<apply><ci> mass_action_rev </ci><ci>_3PGAT_g_k</ci><ci>_3PGA_g</ci><ci>_3PGAT_g_k</ci><ci>_3PGA_c</ci></apply>
				</math>
				<listOfParameters>
				<parameter id="_3PGAT_g_k" name="_3PGAT_g_k" value="250.0"/>
				</listOfParameters>
				</kineticLaw>
			</reaction>
			<reaction id="NADPHu_c" name="NADPHu_c" reversible="true">
				<listOfReactants>
				<speciesReference species="NADPH_c" stoichiometry="1"/>
				</listOfReactants>
				<listOfProducts>
				<speciesReference species="NADP_c" stoichiometry="1"/>
				</listOfProducts>
				<kineticLaw>
				<math xmlns="http://www.w3.org/1998/Math/MathML">
				<apply><ci> mass_action_irrev </ci><ci>NADPHu_c_k</ci><ci>NADPH_c</ci></apply>
				</math>
				<listOfParameters>
				<parameter id="NADPHu_c_k" name="NADPHu_c_k" value="2.0"/>
				</listOfParameters>
				</kineticLaw>
			</reaction>
			<reaction id="HXK_c" name="HXK_c" reversible="true">
				<listOfReactants>
				<speciesReference species="Glc_c" stoichiometry="1"/>
				<speciesReference species="ATP_c" stoichiometry="1"/>
				</listOfReactants>
				<listOfProducts>
				<speciesReference species="Glc6P_c" stoichiometry="1"/>
				<speciesReference species="ADP_c" stoichiometry="1"/>
				</listOfProducts>
				<listOfModifiers>
				<modifierSpeciesReference species="Fru_c"/>
				<modifierSpeciesReference species="Fru6P_c"/>
				</listOfModifiers>
				<kineticLaw>
				<math xmlns="http://www.w3.org/1998/Math/MathML">
				<apply><ci> v2sub2prod_compinhib </ci><ci>HXK_c_Vmax</ci><ci>HXK_c_Keq</ci><ci>Glc_c</ci><ci>HXK_c_KmGlc</ci><ci>ATP_c</ci><ci>HXK_c_KmATP</ci><ci>Glc6P_c</ci><ci>HXK_c_KmGlc6P</ci><ci>ADP_c</ci><ci>HXK_c_KmADP</ci><ci>Fru_c</ci><ci>HXK_c_KiFru</ci><ci>Fru6P_c</ci><ci>HXK_c_KiFru6P</ci></apply>
				</math>
				<listOfParameters>
				<parameter id="HXK_c_Vmax" name="HXK_c_Vmax" value="154.32"/>
				<parameter id="HXK_c_Keq" name="HXK_c_Keq" value="759.0"/>
				<parameter id="HXK_c_KmGlc" name="HXK_c_KmGlc" value="0.1"/>
				<parameter id="HXK_c_KmATP" name="HXK_c_KmATP" value="0.116"/>
				<parameter id="HXK_c_KmGlc6P" name="HXK_c_KmGlc6P" value="2.7"/>
				<parameter id="HXK_c_KmADP" name="HXK_c_KmADP" value="0.126"/>
				<parameter id="HXK_c_KiFru" name="HXK_c_KiFru" value="0.35"/>
				<parameter id="HXK_c_KiFru6P" name="HXK_c_KiFru6P" value="2.7"/>
				</listOfParameters>
				</kineticLaw>
			</reaction>
			<reaction id="NADPHu_g" name="NADPHu_g" reversible="false">
				<listOfReactants>
				<speciesReference species="NADPH_g" stoichiometry="1"/>
				</listOfReactants>
				<listOfProducts>
				<speciesReference species="NADP_g" stoichiometry="1"/>
				</listOfProducts>
				<kineticLaw>
				<math xmlns="http://www.w3.org/1998/Math/MathML">
				<apply><ci> mass_action_irrev </ci><ci>NADPHu_g_k</ci><ci>NADPH_g</ci></apply>
				</math>
				<listOfParameters>
				<parameter id="NADPHu_g_k" name="NADPHu_g_k" value="2.0"/>
				</listOfParameters>
				</kineticLaw>
			</reaction>
			<reaction id="HXKfru_g" name="HXKfru_g" reversible="true">
				<listOfReactants>
				<speciesReference species="Fru_g" stoichiometry="1"/>
				<speciesReference species="ATP_g" stoichiometry="1"/>
				</listOfReactants>
				<listOfProducts>
				<speciesReference species="ADP_g" stoichiometry="1"/>
				<speciesReference species="Fru6P_g" stoichiometry="1"/>
				</listOfProducts>
				<listOfModifiers>
				<modifierSpeciesReference species="Glc_g"/>
				<modifierSpeciesReference species="Glc6P_g"/>
				</listOfModifiers>
				<kineticLaw>
				<math xmlns="http://www.w3.org/1998/Math/MathML">
				<apply><ci> v2sub2prod_compinhib </ci><ci>HXKfru_g_Vmax</ci><ci>HXKfru_g_Keq</ci><ci>Fru_g</ci><ci>HXKfru_g_KmFru</ci><ci>ATP_g</ci><ci>HXKfru_g_KmATP</ci><ci>Fru6P_g</ci><ci>HXKfru_g_KmFru6P</ci><ci>ADP_g</ci><ci>HXKfru_g_KmADP</ci><ci>Glc_g</ci><ci>HXKfru_g_KiGlc</ci><ci>Glc6P_g</ci><ci>HXKfru_g_KiGlc6P</ci></apply>
				</math>
				<listOfParameters>
				<parameter id="HXKfru_g_Vmax" name="HXKfru_g_Vmax" value="1774.68"/>
				<parameter id="HXKfru_g_Keq" name="HXKfru_g_Keq" value="631.0"/>
				<parameter id="HXKfru_g_KmFru" name="HXKfru_g_KmFru" value="0.35"/>
				<parameter id="HXKfru_g_KmATP" name="HXKfru_g_KmATP" value="0.116"/>
				<parameter id="HXKfru_g_KmFru6P" name="HXKfru_g_KmFru6P" value="2.7"/>
				<parameter id="HXKfru_g_KmADP" name="HXKfru_g_KmADP" value="0.126"/>
				<parameter id="HXKfru_g_KiGlc" name="HXKfru_g_KiGlc" value="0.1"/>
				<parameter id="HXKfru_g_KiGlc6P" name="HXKfru_g_KiGlc6P" value="2.7"/>
				</listOfParameters>
				</kineticLaw>
			</reaction>
			<reaction id="G6PP_c" name="G6PP_c" reversible="true">
				<listOfReactants>
				<speciesReference species="Glc6P_c" stoichiometry="1"/>
				</listOfReactants>
				<listOfProducts>
				<speciesReference species="Glc_c" stoichiometry="1"/>
				</listOfProducts>
				<kineticLaw>
				<math xmlns="http://www.w3.org/1998/Math/MathML">
				<apply><ci> v1sub1prod </ci><ci>G6PP_c_Vmax</ci><ci>G6PP_c_Keq</ci><ci>Glc6P_c</ci><ci>G6PP_c_KmGlc6P</ci><ci>Glc_c</ci><ci>G6PP_c_KmGlc</ci></apply>
				</math>
				<listOfParameters>
				<parameter id="G6PP_c_Vmax" name="G6PP_c_Vmax" value="28.0"/>
				<parameter id="G6PP_c_Keq" name="G6PP_c_Keq" value="263.0"/>
				<parameter id="G6PP_c_KmGlc6P" name="G6PP_c_KmGlc6P" value="5.6"/>
				<parameter id="G6PP_c_KmGlc" name="G6PP_c_KmGlc" value="5.6"/>
				</listOfParameters>
				</kineticLaw>
			</reaction>
			<reaction id="AK_c" name="AK_c" reversible="true">
				<listOfReactants>
				<speciesReference species="ADP_c" stoichiometry="2"/>
				</listOfReactants>
				<listOfProducts>
				<speciesReference species="AMP_c" stoichiometry="1"/>
				<speciesReference species="ATP_c" stoichiometry="1"/>
				</listOfProducts>
				<kineticLaw>
				<math xmlns="http://www.w3.org/1998/Math/MathML">
				<apply><ci> vAK </ci><ci>ADP_c</ci><ci>AMP_c</ci><ci>ATP_c</ci><ci>AK_c_k1</ci><ci>AK_c_k2</ci></apply>
				</math>
				<listOfParameters>
				<parameter id="AK_c_k1" name="AK_c_k1" value="480.0"/>
				<parameter id="AK_c_k2" name="AK_c_k2" value="1000.0"/>
				</listOfParameters>
				</kineticLaw>
			</reaction>
			<reaction id="PGI_g" name="PGI_g" reversible="true">
				<listOfReactants>
				<speciesReference species="Glc6P_g" stoichiometry="1"/>
				</listOfReactants>
				<listOfProducts>
				<speciesReference species="Fru6P_g" stoichiometry="1"/>
				</listOfProducts>
				<listOfModifiers>
				<modifierSpeciesReference species="_6PG_g"/>
				</listOfModifiers>
				<kineticLaw>
				<math xmlns="http://www.w3.org/1998/Math/MathML">
				<apply><divide/><apply><times/><ci>PGI_g_Vmax</ci><ci>Glc6P_g</ci><apply><minus/><cn>1.00000000000000</cn><apply><divide/><ci>Fru6P_g</ci><apply><times/><ci>PGI_g_Keq</ci><ci>Glc6P_g</ci></apply></apply></apply></apply><apply><times/><ci>PGI_g_KmGlc6P</ci><apply><plus/><cn>1.00000000000000</cn><apply><divide/><ci>Glc6P_g</ci><ci>PGI_g_KmGlc6P</ci></apply><apply><divide/><ci>Fru6P_g</ci><ci>PGI_g_KmFru6P</ci></apply><apply><divide/><ci>_6PG_g</ci><ci>PGI_g_Ki6PG</ci></apply></apply></apply></apply>
				</math>
				<listOfParameters>
				<parameter id="PGI_g_Vmax" name="PGI_g_Vmax" value="1305.0"/>
				<parameter id="PGI_g_KmGlc6P" name="PGI_g_KmGlc6P" value="0.4"/>
				<parameter id="PGI_g_Keq" name="PGI_g_Keq" value="0.457"/>
				<parameter id="PGI_g_KmFru6P" name="PGI_g_KmFru6P" value="0.12"/>
				<parameter id="PGI_g_Ki6PG" name="PGI_g_Ki6PG" value="0.14"/>
				</listOfParameters>
				</kineticLaw>
			</reaction>
			<reaction id="HXKfru_c" name="HXKfru_c" reversible="true">
				<listOfReactants>
				<speciesReference species="Fru_c" stoichiometry="1"/>
				<speciesReference species="ATP_c" stoichiometry="1"/>
				</listOfReactants>
				<listOfProducts>
				<speciesReference species="ADP_c" stoichiometry="1"/>
				<speciesReference species="Fru6P_c" stoichiometry="1"/>
				</listOfProducts>
				<listOfModifiers>
				<modifierSpeciesReference species="Glc_c"/>
				<modifierSpeciesReference species="Glc6P_c"/>
				</listOfModifiers>
				<kineticLaw>
				<math xmlns="http://www.w3.org/1998/Math/MathML">
				<apply><ci> v2sub2prod_compinhib </ci><ci>HXKfru_c_Vmax</ci><ci>HXKfru_c_Keq</ci><ci>Fru_c</ci><ci>HXKfru_c_KmFru</ci><ci>ATP_c</ci><ci>HXKfru_c_KmATP</ci><ci>Fru6P_c</ci><ci>HXKfru_c_KmFru6P</ci><ci>ADP_c</ci><ci>HXKfru_c_KmADP</ci><ci>Glc_c</ci><ci>HXKfru_c_KiGlc</ci><ci>Glc6P_c</ci><ci>HXKfru_c_KiGlc6P</ci></apply>
				</math>
				<listOfParameters>
				<parameter id="HXKfru_c_Vmax" name="HXKfru_c_Vmax" value="154.32"/>
				<parameter id="HXKfru_c_Keq" name="HXKfru_c_Keq" value="631.0"/>
				<parameter id="HXKfru_c_KmFru" name="HXKfru_c_KmFru" value="0.35"/>
				<parameter id="HXKfru_c_KmATP" name="HXKfru_c_KmATP" value="0.116"/>
				<parameter id="HXKfru_c_KmFru6P" name="HXKfru_c_KmFru6P" value="2.7"/>
				<parameter id="HXKfru_c_KmADP" name="HXKfru_c_KmADP" value="0.126"/>
				<parameter id="HXKfru_c_KiGlc" name="HXKfru_c_KiGlc" value="0.1"/>
				<parameter id="HXKfru_c_KiGlc6P" name="HXKfru_c_KiGlc6P" value="2.7"/>
				</listOfParameters>
				</kineticLaw>
			</reaction>
			<reaction id="TOX_c" name="TOX_c" reversible="false">
				<listOfReactants>
				<speciesReference species="TSH2_c" stoichiometry="1"/>
				</listOfReactants>
				<listOfProducts>
				<speciesReference species="TS2_c" stoichiometry="1"/>
				</listOfProducts>
				<kineticLaw>
				<math xmlns="http://www.w3.org/1998/Math/MathML">
				<apply><ci> mass_action_irrev </ci><ci>TOX_c_k</ci><ci>TSH2_c</ci></apply>
				</math>
				<listOfParameters>
				<parameter id="TOX_c_k" name="TOX_c_k" value="2.0"/>
				</listOfParameters>
				</kineticLaw>
			</reaction>
			<reaction id="GDA_g" name="GDA_g" reversible="true">
				<listOfReactants>
				<speciesReference species="Gly3P_g" stoichiometry="1"/>
				<speciesReference species="DHAP_c" stoichiometry="1"/>
				</listOfReactants>
				<listOfProducts>
				<speciesReference species="Gly3P_c" stoichiometry="1"/>
				<speciesReference species="DHAP_g" stoichiometry="1"/>
				</listOfProducts>
				<kineticLaw>
				<math xmlns="http://www.w3.org/1998/Math/MathML">
				<apply><minus/><apply><times/><ci>Gly3P_g</ci><ci>GDA_g_k</ci><ci>DHAP_c</ci></apply><apply><times/><ci>Gly3P_c</ci><ci>GDA_g_k</ci><ci>DHAP_g</ci></apply></apply>
				</math>
				<listOfParameters>
				<parameter id="GDA_g_k" name="GDA_g_k" value="600.0"/>
				</listOfParameters>
				</kineticLaw>
			</reaction>
			<reaction id="ATPT_g" name="ATPT_g" reversible="true">
				<listOfReactants>
				<speciesReference species="ADP_g" stoichiometry="1"/>
				<speciesReference species="ATP_c" stoichiometry="1"/>
				</listOfReactants>
				<listOfProducts>
				<speciesReference species="ATP_g" stoichiometry="1"/>
				<speciesReference species="ADP_c" stoichiometry="1"/>
				</listOfProducts>
				<kineticLaw>
				<math xmlns="http://www.w3.org/1998/Math/MathML">
				<apply><ci> v2sub2prod </ci><ci>ATPT_g_Vmax</ci><ci>ATPT_g_Keq</ci><ci>ADP_g</ci><ci>ATPT_g_KmADP</ci><ci>ATP_c</ci><ci>ATPT_g_KmATP</ci><ci>ADP_c</ci><ci>ATPT_g_KmADP</ci><ci>ATP_g</ci><ci>ATPT_g_KmATP</ci></apply>
				</math>
				<listOfParameters>
				<parameter id="ATPT_g_Vmax" name="ATPT_g_Vmax" value="1.5"/>
				<parameter id="ATPT_g_Keq" name="ATPT_g_Keq" value="1.0"/>
				<parameter id="ATPT_g_KmADP" name="ATPT_g_KmADP" value="0.02"/>
				<parameter id="ATPT_g_KmATP" name="ATPT_g_KmATP" value="0.02"/>
				</listOfParameters>
				</kineticLaw>
			</reaction>
			<reaction id="PGL_c" name="PGL_c" reversible="true">
				<listOfReactants>
				<speciesReference species="_6PGL_c" stoichiometry="1"/>
				</listOfReactants>
				<listOfProducts>
				<speciesReference species="_6PG_c" stoichiometry="1"/>
				</listOfProducts>
				<kineticLaw>
				<math xmlns="http://www.w3.org/1998/Math/MathML">
				<apply><plus/><apply><times/><ci>PGL_c_k</ci><ci>cytosol</ci><apply><minus/><ci>_6PGL_c</ci><apply><divide/><ci>_6PG_c</ci><ci>PGL_c_Keq</ci></apply></apply></apply><apply><ci> v1sub1prod </ci><ci>PGL_c_Vmax</ci><ci>PGL_c_Keq</ci><ci>_6PGL_c</ci><ci>PGL_c_Km6PGL</ci><ci>_6PG_c</ci><ci>PGL_c_Km6PG</ci></apply></apply>
				</math>
				<listOfParameters>
				<parameter id="PGL_c_Vmax" name="PGL_c_Vmax" value="28.0"/>
				<parameter id="PGL_c_Keq" name="PGL_c_Keq" value="20000.0"/>
				<parameter id="PGL_c_Km6PGL" name="PGL_c_Km6PGL" value="0.05"/>
				<parameter id="PGL_c_Km6PG" name="PGL_c_Km6PG" value="0.05"/>
				<parameter id="PGL_c_k" name="PGL_c_k" value="0.055"/>
				</listOfParameters>
				</kineticLaw>
			</reaction>
			<reaction id="FruT_c" name="FruT_c" reversible="true">
				<listOfReactants>
				<speciesReference species="Fru_e" stoichiometry="1"/>
				</listOfReactants>
				<listOfProducts>
				<speciesReference species="Fru_c" stoichiometry="1"/>
				</listOfProducts>
				<kineticLaw>
				<math xmlns="http://www.w3.org/1998/Math/MathML">
				<apply><divide/><apply><times/><ci>FruT_c_Vmax</ci><apply><minus/><ci>Fru_e</ci><ci>Fru_c</ci></apply></apply><apply><plus/><ci>FruT_c_KmFru</ci><ci>Fru_e</ci><ci>Fru_c</ci><apply><divide/><apply><times/><ci>FruT_c_alpha</ci><ci>Fru_e</ci><ci>Fru_c</ci></apply><ci>FruT_c_KmFru</ci></apply></apply></apply>
				</math>
				<listOfParameters>
				<parameter id="FruT_c_Vmax" name="FruT_c_Vmax" value="69.1"/>
				<parameter id="FruT_c_KmFru" name="FruT_c_KmFru" value="3.91"/>
				<parameter id="FruT_c_alpha" name="FruT_c_alpha" value="0.75"/>
				</listOfParameters>
				</kineticLaw>
			</reaction>
			<reaction id="AK_g" name="AK_g" reversible="true">
				<listOfReactants>
				<speciesReference species="ADP_g" stoichiometry="2"/>
				</listOfReactants>
				<listOfProducts>
				<speciesReference species="AMP_g" stoichiometry="1"/>
				<speciesReference species="ATP_g" stoichiometry="1"/>
				</listOfProducts>
				<kineticLaw>
				<math xmlns="http://www.w3.org/1998/Math/MathML">
				<apply><ci> vAK </ci><ci>ADP_g</ci><ci>AMP_g</ci><ci>ATP_g</ci><ci>AK_g_k1</ci><ci>AK_g_k2</ci></apply>
				</math>
				<listOfParameters>
				<parameter id="AK_g_k1" name="AK_g_k1" value="480.0"/>
				<parameter id="AK_g_k2" name="AK_g_k2" value="1000.0"/>
				</listOfParameters>
				</kineticLaw>
			</reaction>
			<reaction id="_6PGDH_c" name="_6PGDH_c" reversible="true">
				<listOfReactants>
				<speciesReference species="NADP_c" stoichiometry="1"/>
				<speciesReference species="_6PG_c" stoichiometry="1"/>
				</listOfReactants>
				<listOfProducts>
				<speciesReference species="CO2_c" stoichiometry="1"/>
				<speciesReference species="NADPH_c" stoichiometry="1"/>
				<speciesReference species="Rul5P_c" stoichiometry="1"/>
				</listOfProducts>
				<kineticLaw>
				<math xmlns="http://www.w3.org/1998/Math/MathML">
				<apply><ci> v2sub2prod </ci><ci>_6PGDH_c_Vmax</ci><ci>_6PGDH_c_Keq</ci><ci>_6PG_c</ci><ci>_6PGDH_c_Km6PG</ci><ci>NADP_c</ci><ci>_6PGDH_c_KmNADP</ci><ci>Rul5P_c</ci><ci>_6PGDH_c_KmRul5P</ci><ci>NADPH_c</ci><ci>_6PGDH_c_KmNADPH</ci></apply>
				</math>
				<listOfParameters>
				<parameter id="_6PGDH_c_Vmax" name="_6PGDH_c_Vmax" value="10.6"/>
				<parameter id="_6PGDH_c_Keq" name="_6PGDH_c_Keq" value="47.0"/>
				<parameter id="_6PGDH_c_Km6PG" name="_6PGDH_c_Km6PG" value="0.0035"/>
				<parameter id="_6PGDH_c_KmNADP" name="_6PGDH_c_KmNADP" value="0.001"/>
				<parameter id="_6PGDH_c_KmRul5P" name="_6PGDH_c_KmRul5P" value="0.03"/>
				<parameter id="_6PGDH_c_KmNADPH" name="_6PGDH_c_KmNADPH" value="0.0006"/>
				</listOfParameters>
				</kineticLaw>
			</reaction>
			<reaction id="PPI_c" name="PPI_c" reversible="true">
				<listOfReactants>
				<speciesReference species="Rul5P_c" stoichiometry="1"/>
				</listOfReactants>
				<listOfProducts>
				<speciesReference species="Rib5P_c" stoichiometry="1"/>
				</listOfProducts>
				<kineticLaw>
				<math xmlns="http://www.w3.org/1998/Math/MathML">
				<apply><ci> v1sub1prod </ci><ci>PPI_c_Vmax</ci><ci>PPI_c_Keq</ci><ci>Rul5P_c</ci><ci>PPI_c_KmRul5P</ci><ci>Rib5P_c</ci><ci>PPI_c_KmRib5P</ci></apply>
				</math>
				<listOfParameters>
				<parameter id="PPI_c_Vmax" name="PPI_c_Vmax" value="72.0"/>
				<parameter id="PPI_c_Keq" name="PPI_c_Keq" value="5.6"/>
				<parameter id="PPI_c_KmRul5P" name="PPI_c_KmRul5P" value="1.4"/>
				<parameter id="PPI_c_KmRib5P" name="PPI_c_KmRib5P" value="4.0"/>
				</listOfParameters>
				</kineticLaw>
			</reaction>
			<reaction id="PPI_g" name="PPI_g" reversible="true">
				<listOfReactants>
				<speciesReference species="Rul5P_g" stoichiometry="1"/>
				</listOfReactants>
				<listOfProducts>
				<speciesReference species="Rib5P_g" stoichiometry="1"/>
				</listOfProducts>
				<kineticLaw>
				<math xmlns="http://www.w3.org/1998/Math/MathML">
				<apply><ci> v1sub1prod </ci><ci>PPI_g_Vmax</ci><ci>PPI_g_Keq</ci><ci>Rul5P_g</ci><ci>PPI_g_KmRul5P</ci><ci>Rib5P_g</ci><ci>PPI_g_KmRib5P</ci></apply>
				</math>
				<listOfParameters>
				<parameter id="PPI_g_Vmax" name="PPI_g_Vmax" value="72.0"/>
				<parameter id="PPI_g_Keq" name="PPI_g_Keq" value="5.6"/>
				<parameter id="PPI_g_KmRul5P" name="PPI_g_KmRul5P" value="1.4"/>
				<parameter id="PPI_g_KmRib5P" name="PPI_g_KmRib5P" value="4.0"/>
				</listOfParameters>
				</kineticLaw>
			</reaction>
			<reaction id="_6PGDH_g" name="_6PGDH_g" reversible="true">
				<listOfReactants>
				<speciesReference species="_6PG_g" stoichiometry="1"/>
				<speciesReference species="NADP_g" stoichiometry="1"/>
				</listOfReactants>
				<listOfProducts>
				<speciesReference species="Rul5P_g" stoichiometry="1"/>
				<speciesReference species="CO2_g" stoichiometry="1"/>
				<speciesReference species="NADPH_g" stoichiometry="1"/>
				</listOfProducts>
				<kineticLaw>
				<math xmlns="http://www.w3.org/1998/Math/MathML">
				<apply><ci> v2sub2prod </ci><ci>_6PGDH_g_Vmax</ci><ci>_6PGDH_g_Keq</ci><ci>_6PG_g</ci><ci>_6PGDH_g_Km6PG</ci><ci>NADP_g</ci><ci>_6PGDH_g_KmNADP</ci><ci>Rul5P_g</ci><ci>_6PGDH_g_KmRul5P</ci><ci>NADPH_g</ci><ci>_6PGDH_g_KmNADPH</ci></apply>
				</math>
				<listOfParameters>
				<parameter id="_6PGDH_g_Vmax" name="_6PGDH_g_Vmax" value="10.6"/>
				<parameter id="_6PGDH_g_Keq" name="_6PGDH_g_Keq" value="47.0"/>
				<parameter id="_6PGDH_g_Km6PG" name="_6PGDH_g_Km6PG" value="0.0035"/>
				<parameter id="_6PGDH_g_KmNADP" name="_6PGDH_g_KmNADP" value="0.001"/>
				<parameter id="_6PGDH_g_KmRul5P" name="_6PGDH_g_KmRul5P" value="0.03"/>
				<parameter id="_6PGDH_g_KmNADPH" name="_6PGDH_g_KmNADPH" value="0.0006"/>
				</listOfParameters>
				</kineticLaw>
			</reaction>
			<reaction id="GlcT_g" name="GlcT_g" reversible="true">
				<listOfReactants>
				<speciesReference species="Glc_c" stoichiometry="1"/>
				</listOfReactants>
				<listOfProducts>
				<speciesReference species="Glc_g" stoichiometry="1"/>
				</listOfProducts>
				<kineticLaw>
				<math xmlns="http://www.w3.org/1998/Math/MathML">
				<apply><ci> mass_action_rev </ci><ci>GlcT_g_k1</ci><ci>Glc_c</ci><ci>GlcT_g_k2</ci><ci>Glc_g</ci></apply>
				</math>
				<listOfParameters>
				<parameter id="GlcT_g_k1" name="GlcT_g_k1" value="250000.0"/>
				<parameter id="GlcT_g_k2" name="GlcT_g_k2" value="250000.0"/>
				</listOfParameters>
				</kineticLaw>
			</reaction>
			<reaction id="GlcT_c" name="GlcT_c" reversible="true">
				<listOfReactants>
				<speciesReference species="Glc_e" stoichiometry="1"/>
				</listOfReactants>
				<listOfProducts>
				<speciesReference species="Glc_c" stoichiometry="1"/>
				</listOfProducts>
				<kineticLaw>
				<math xmlns="http://www.w3.org/1998/Math/MathML">
				<apply><divide/><apply><times/><ci>GlcT_c_Vmax</ci><apply><minus/><ci>Glc_e</ci><ci>Glc_c</ci></apply></apply><apply><plus/><ci>GlcT_c_KmGlc</ci><ci>Glc_e</ci><ci>Glc_c</ci><apply><divide/><apply><times/><ci>GlcT_c_alpha</ci><ci>Glc_e</ci><ci>Glc_c</ci></apply><ci>GlcT_c_KmGlc</ci></apply></apply></apply>
				</math>
				<listOfParameters>
				<parameter id="GlcT_c_Vmax" name="GlcT_c_Vmax" value="111.7"/>
				<parameter id="GlcT_c_KmGlc" name="GlcT_c_KmGlc" value="1.0"/>
				<parameter id="GlcT_c_alpha" name="GlcT_c_alpha" value="0.75"/>
				</listOfParameters>
				</kineticLaw>
			</reaction>
			<reaction id="PGL_g" name="PGL_g" reversible="true">
				<listOfReactants>
				<speciesReference species="_6PGL_g" stoichiometry="1"/>
				</listOfReactants>
				<listOfProducts>
				<speciesReference species="_6PG_g" stoichiometry="1"/>
				</listOfProducts>
				<kineticLaw>
				<math xmlns="http://www.w3.org/1998/Math/MathML">
				<apply><plus/><apply><times/><ci>glycosome</ci><ci>PGL_g_k</ci><apply><minus/><ci>_6PGL_g</ci><apply><divide/><ci>_6PG_g</ci><ci>PGL_g_Keq</ci></apply></apply></apply><apply><ci> v1sub1prod </ci><ci>PGL_g_Vmax</ci><ci>PGL_g_Keq</ci><ci>_6PGL_g</ci><ci>PGL_g_Km6PGL</ci><ci>_6PG_g</ci><ci>PGL_g_Km6PG</ci></apply></apply>
				</math>
				<listOfParameters>
				<parameter id="PGL_g_Vmax" name="PGL_g_Vmax" value="5.0"/>
				<parameter id="PGL_g_Keq" name="PGL_g_Keq" value="20000.0"/>
				<parameter id="PGL_g_Km6PGL" name="PGL_g_Km6PGL" value="0.05"/>
				<parameter id="PGL_g_Km6PG" name="PGL_g_Km6PG" value="0.05"/>
				<parameter id="PGL_g_k" name="PGL_g_k" value="0.055"/>
				</listOfParameters>
				</kineticLaw>
			</reaction>
			<reaction id="TR_c" name="TR_c" reversible="true">
				<listOfReactants>
				<speciesReference species="TS2_c" stoichiometry="1"/>
				<speciesReference species="NADPH_c" stoichiometry="1"/>
				</listOfReactants>
				<listOfProducts>
				<speciesReference species="NADP_c" stoichiometry="1"/>
				<speciesReference species="TSH2_c" stoichiometry="1"/>
				</listOfProducts>
				<kineticLaw>
				<math xmlns="http://www.w3.org/1998/Math/MathML">
				<apply><ci> v2sub2prod </ci><ci>TR_c_Vmax</ci><ci>TR_c_Keq</ci><ci>TS2_c</ci><ci>TR_c_KmTS2</ci><ci>NADPH_c</ci><ci>TR_c_KmNADPH</ci><ci>TSH2_c</ci><ci>TR_c_KmTSH2</ci><ci>NADP_c</ci><ci>TR_c_KmNADP</ci></apply>
				</math>
				<listOfParameters>
				<parameter id="TR_c_Vmax" name="TR_c_Vmax" value="252.0"/>
				<parameter id="TR_c_Keq" name="TR_c_Keq" value="434.0"/>
				<parameter id="TR_c_KmTS2" name="TR_c_KmTS2" value="0.0069"/>
				<parameter id="TR_c_KmNADPH" name="TR_c_KmNADPH" value="0.00077"/>
				<parameter id="TR_c_KmTSH2" name="TR_c_KmTSH2" value="0.0018"/>
				<parameter id="TR_c_KmNADP" name="TR_c_KmNADP" value="0.081"/>
				</listOfParameters>
				</kineticLaw>
			</reaction>
			<reaction id="PGK_g" name="PGK_g" reversible="true">
				<listOfReactants>
				<speciesReference species="_13BPGA_g" stoichiometry="1"/>
				<speciesReference species="ADP_g" stoichiometry="1"/>
				</listOfReactants>
				<listOfProducts>
				<speciesReference species="_3PGA_g" stoichiometry="1"/>
				<speciesReference species="ATP_g" stoichiometry="1"/>
				</listOfProducts>
				<kineticLaw>
				<math xmlns="http://www.w3.org/1998/Math/MathML">
				<apply><ci> v2sub2prod </ci><ci>PGK_g_Vmax</ci><ci>PGK_g_Keq</ci><ci>_13BPGA_g</ci><ci>PGK_g_Km13BPGA</ci><ci>ADP_g</ci><ci>PGK_g_KmADP</ci><ci>_3PGA_g</ci><ci>PGK_g_Km3PGA</ci><ci>ATP_g</ci><ci>PGK_g_KmATP</ci></apply>
				</math>
				<listOfParameters>
				<parameter id="PGK_g_Vmax" name="PGK_g_Vmax" value="2862.0"/>
				<parameter id="PGK_g_Keq" name="PGK_g_Keq" value="3377.0"/>
				<parameter id="PGK_g_Km13BPGA" name="PGK_g_Km13BPGA" value="0.003"/>
				<parameter id="PGK_g_KmADP" name="PGK_g_KmADP" value="0.1"/>
				<parameter id="PGK_g_Km3PGA" name="PGK_g_Km3PGA" value="1.62"/>
				<parameter id="PGK_g_KmATP" name="PGK_g_KmATP" value="0.29"/>
				</listOfParameters>
				</kineticLaw>
			</reaction>
			<reaction id="G3PDH_g" name="G3PDH_g" reversible="true">
				<listOfReactants>
				<speciesReference species="NADH_g" stoichiometry="1"/>
				<speciesReference species="DHAP_g" stoichiometry="1"/>
				</listOfReactants>
				<listOfProducts>
				<speciesReference species="Gly3P_g" stoichiometry="1"/>
				<speciesReference species="NAD_g" stoichiometry="1"/>
				</listOfProducts>
				<kineticLaw>
				<math xmlns="http://www.w3.org/1998/Math/MathML">
				<apply><ci> v2sub2prod </ci><ci>G3PDH_g_Vmax</ci><ci>G3PDH_g_Keq</ci><ci>DHAP_g</ci><ci>G3PDH_g_KmDHAP</ci><ci>NADH_g</ci><ci>G3PDH_g_KmNADH</ci><ci>Gly3P_g</ci><ci>G3PDH_g_KmGly3P</ci><ci>NAD_g</ci><ci>G3PDH_g_KmNAD</ci></apply>
				</math>
				<listOfParameters>
				<parameter id="G3PDH_g_Vmax" name="G3PDH_g_Vmax" value="465.0"/>
				<parameter id="G3PDH_g_Keq" name="G3PDH_g_Keq" value="17085.0"/>
				<parameter id="G3PDH_g_KmDHAP" name="G3PDH_g_KmDHAP" value="0.1"/>
				<parameter id="G3PDH_g_KmNADH" name="G3PDH_g_KmNADH" value="0.01"/>
				<parameter id="G3PDH_g_KmGly3P" name="G3PDH_g_KmGly3P" value="2.0"/>
				<parameter id="G3PDH_g_KmNAD" name="G3PDH_g_KmNAD" value="0.4"/>
				</listOfParameters>
				</kineticLaw>
			</reaction>
			<reaction id="FruT_g" name="FruT_g" reversible="true">
				<listOfReactants>
				<speciesReference species="Fru_c" stoichiometry="1"/>
				</listOfReactants>
				<listOfProducts>
				<speciesReference species="Fru_g" stoichiometry="1"/>
				</listOfProducts>
				<kineticLaw>
				<math xmlns="http://www.w3.org/1998/Math/MathML">
				<apply><ci> mass_action_rev </ci><ci>FruT_g_k1</ci><ci>Fru_c</ci><ci>FruT_g_k2</ci><ci>Fru_g</ci></apply>
				</math>
				<listOfParameters>
				<parameter id="FruT_g_k1" name="FruT_g_k1" value="250000.0"/>
				<parameter id="FruT_g_k2" name="FruT_g_k2" value="250000.0"/>
				</listOfParameters>
				</kineticLaw>
			</reaction>
			<reaction id="ATPu_c" name="ATPu_c" reversible="false">
				<listOfReactants>
				<speciesReference species="ATP_c" stoichiometry="1"/>
				</listOfReactants>
				<listOfProducts>
				<speciesReference species="ADP_c" stoichiometry="1"/>
				</listOfProducts>
				<kineticLaw>
				<math xmlns="http://www.w3.org/1998/Math/MathML">
				<apply><divide/><apply><times/><ci>ATPu_c_k</ci><ci>ATP_c</ci></apply><ci>ADP_c</ci></apply>
				</math>
				<listOfParameters>
				<parameter id="ATPu_c_k" name="ATPu_c_k" value="50.0"/>
				</listOfParameters>
				</kineticLaw>
			</reaction>
			<reaction id="GK_g" name="GK_g" reversible="true">
				<listOfReactants>
				<speciesReference species="Gly3P_g" stoichiometry="1"/>
				<speciesReference species="ADP_g" stoichiometry="1"/>
				</listOfReactants>
				<listOfProducts>
				<speciesReference species="Gly_e" stoichiometry="1"/>
				<speciesReference species="ATP_g" stoichiometry="1"/>
				</listOfProducts>
				<kineticLaw>
				<math xmlns="http://www.w3.org/1998/Math/MathML">
				<apply><ci> v2sub2prod </ci><ci>GK_g_Vmax</ci><ci>GK_g_Keq</ci><ci>Gly3P_g</ci><ci>GK_g_KmGly3P</ci><ci>ADP_g</ci><ci>GK_g_KmADP</ci><ci>Gly_e</ci><ci>GK_g_KmGly</ci><ci>ATP_g</ci><ci>GK_g_KmATP</ci></apply>
				</math>
				<listOfParameters>
				<parameter id="GK_g_Vmax" name="GK_g_Vmax" value="200.0"/>
				<parameter id="GK_g_Keq" name="GK_g_Keq" value="0.000837"/>
				<parameter id="GK_g_KmGly3P" name="GK_g_KmGly3P" value="3.83"/>
				<parameter id="GK_g_KmADP" name="GK_g_KmADP" value="0.56"/>
				<parameter id="GK_g_KmGly" name="GK_g_KmGly" value="0.44"/>
				<parameter id="GK_g_KmATP" name="GK_g_KmATP" value="0.24"/>
				</listOfParameters>
				</kineticLaw>
			</reaction>
			<reaction id="ALD_g" name="ALD_g" reversible="true">
				<listOfReactants>
				<speciesReference species="Fru16BP_g" stoichiometry="1"/>
				</listOfReactants>
				<listOfProducts>
				<speciesReference species="GA3P_g" stoichiometry="1"/>
				<speciesReference species="DHAP_g" stoichiometry="1"/>
				</listOfProducts>
				<listOfModifiers>
				<modifierSpeciesReference species="ATP_g"/>
				<modifierSpeciesReference species="ADP_g"/>
				<modifierSpeciesReference species="AMP_g"/>
				</listOfModifiers>
				<kineticLaw>
				<math xmlns="http://www.w3.org/1998/Math/MathML">
				<apply><divide/><apply><times/><ci>ALD_g_Vmax</ci><ci>Fru16BP_g</ci><apply><minus/><cn>1.00000000000000</cn><apply><divide/><apply><times/><ci>GA3P_g</ci><ci>DHAP_g</ci></apply><apply><times/><ci>Fru16BP_g</ci><ci>ALD_g_Keq</ci></apply></apply></apply></apply><apply><times/><ci>ALD_g_KmFru16BP</ci><apply><plus/><cn>1.00000000000000</cn><apply><divide/><ci>ATP_g</ci><ci>ALD_g_KiATP</ci></apply><apply><divide/><ci>ADP_g</ci><ci>ALD_g_KiADP</ci></apply><apply><divide/><ci>AMP_g</ci><ci>ALD_g_KiAMP</ci></apply></apply><apply><plus/><cn>1.00000000000000</cn><apply><divide/><ci>GA3P_g</ci><ci>ALD_g_KmGA3P</ci></apply><apply><divide/><ci>DHAP_g</ci><ci>ALD_g_KmDHAP</ci></apply><apply><divide/><ci>Fru16BP_g</ci><apply><times/><ci>ALD_g_KmFru16BP</ci><apply><plus/><cn>1.00000000000000</cn><apply><divide/><ci>ATP_g</ci><ci>ALD_g_KiATP</ci></apply><apply><divide/><ci>ADP_g</ci><ci>ALD_g_KiADP</ci></apply><apply><divide/><ci>AMP_g</ci><ci>ALD_g_KiAMP</ci></apply></apply></apply></apply><apply><divide/><apply><times/><ci>GA3P_g</ci><ci>DHAP_g</ci></apply><apply><times/><ci>ALD_g_KmGA3P</ci><ci>ALD_g_KmDHAP</ci></apply></apply><apply><divide/><apply><times/><ci>Fru16BP_g</ci><ci>GA3P_g</ci></apply><apply><times/><ci>ALD_g_KmFru16BP</ci><ci>ALD_g_KiGA3P</ci><apply><plus/><cn>1.00000000000000</cn><apply><divide/><ci>ATP_g</ci><ci>ALD_g_KiATP</ci></apply><apply><divide/><ci>ADP_g</ci><ci>ALD_g_KiADP</ci></apply><apply><divide/><ci>AMP_g</ci><ci>ALD_g_KiAMP</ci></apply></apply></apply></apply></apply></apply></apply>
				</math>
				<listOfParameters>
				<parameter id="ALD_g_Vmax" name="ALD_g_Vmax" value="560.0"/>
				<parameter id="ALD_g_KmFru16BP" name="ALD_g_KmFru16BP" value="0.009"/>
				<parameter id="ALD_g_KiATP" name="ALD_g_KiATP" value="0.68"/>
				<parameter id="ALD_g_KiADP" name="ALD_g_KiADP" value="1.51"/>
				<parameter id="ALD_g_KiAMP" name="ALD_g_KiAMP" value="3.65"/>
				<parameter id="ALD_g_Keq" name="ALD_g_Keq" value="0.084"/>
				<parameter id="ALD_g_KmGA3P" name="ALD_g_KmGA3P" value="0.067"/>
				<parameter id="ALD_g_KmDHAP" name="ALD_g_KmDHAP" value="0.015"/>
				<parameter id="ALD_g_KiGA3P" name="ALD_g_KiGA3P" value="0.098"/>
				</listOfParameters>
				</kineticLaw>
			</reaction>
			<reaction id="GAPDH_g" name="GAPDH_g" reversible="true">
				<listOfReactants>
				<speciesReference species="GA3P_g" stoichiometry="1"/>
				<speciesReference species="NAD_g" stoichiometry="1"/>
				<speciesReference species="Pi_g" stoichiometry="1"/>
				</listOfReactants>
				<listOfProducts>
				<speciesReference species="NADH_g" stoichiometry="1"/>
				<speciesReference species="_13BPGA_g" stoichiometry="1"/>
				</listOfProducts>
				<kineticLaw>
				<math xmlns="http://www.w3.org/1998/Math/MathML">
				<apply><ci> v2sub2prod </ci><ci>GAPDH_g_Vmax</ci><ci>GAPDH_g_Keq</ci><ci>GA3P_g</ci><ci>GAPDH_g_KmGA3P</ci><ci>NAD_g</ci><ci>GAPDH_g_KmNAD</ci><ci>_13BPGA_g</ci><ci>GAPDH_g_Km13BPGA</ci><ci>NADH_g</ci><ci>GAPDH_g_KmNADH</ci></apply>
				</math>
				<listOfParameters>
				<parameter id="GAPDH_g_Vmax" name="GAPDH_g_Vmax" value="720.9"/>
				<parameter id="GAPDH_g_Keq" name="GAPDH_g_Keq" value="0.066"/>
				<parameter id="GAPDH_g_KmGA3P" name="GAPDH_g_KmGA3P" value="0.15"/>
				<parameter id="GAPDH_g_KmNAD" name="GAPDH_g_KmNAD" value="0.45"/>
				<parameter id="GAPDH_g_Km13BPGA" name="GAPDH_g_Km13BPGA" value="0.1"/>
				<parameter id="GAPDH_g_KmNADH" name="GAPDH_g_KmNADH" value="0.02"/>
				</listOfParameters>
				</kineticLaw>
			</reaction>
			<reaction id="GPO_c" name="GPO_c" reversible="false">
				<listOfReactants>
				<speciesReference species="Gly3P_c" stoichiometry="1"/>
				</listOfReactants>
				<listOfProducts>
				<speciesReference species="DHAP_c" stoichiometry="1"/>
				</listOfProducts>
				<kineticLaw>
				<math xmlns="http://www.w3.org/1998/Math/MathML">
				<apply><ci> v1sub </ci><ci>GPO_c_Vmax</ci><ci>Gly3P_c</ci><ci>GPO_c_KmGly3P</ci></apply>
				</math>
				<listOfParameters>
				<parameter id="GPO_c_Vmax" name="GPO_c_Vmax" value="368.0"/>
				<parameter id="GPO_c_KmGly3P" name="GPO_c_KmGly3P" value="1.7"/>
				</listOfParameters>
				</kineticLaw>
			</reaction>
		</listOfReactions>
	</model>
</sbml>
