# Supplementary material for: Handling Uncertainty in Dynamic Models: The Pentose Phosphate Pathway in Trypanosoma brucei
Source: PLoS Comput Biol. 2013 Dec 5;9(12):e1003371. doi: 10.1371/journal.pcbi.1003371 (PMC3854711; doi:10.1371/journal.pcbi.1003371)
Supplement: Dataset S2 — Parameter sets used for simulations of models A–D. Sets of parameter values as sampled from the distributions described in Text S1, as used for simulations of models A–D during growth on glucose. (CSV) [file pcbi.1003371.s002.csv]

AK_c_Keq	AK_c_KmADP	AK_c_KmAMP	AK_c_KmATP	AK_c_Vmax	AK_c_k1	AK_c_k2	AK_g_Keq	AK_g_KmADP	AK_g_KmAMP	AK_g_KmATP	AK_g_Vmax	AK_g_k1	AK_g_k2	ALD_g_Keq	ALD_g_KiADP	ALD_g_KiAMP	ALD_g_KiATP	ALD_g_KiGA3P	ALD_g_KmDHAP	ALD_g_KmFru16BP	ALD_g_KmGA3P	ALD_g_Vmax	ATPu_c_k	ENO_c_Keq	ENO_c_Km2PGA	ENO_c_KmPEP	ENO_c_Vmax	G3PDH_g_Keq	G3PDH_g_KmDHAP	G3PDH_g_KmGly3P	G3PDH_g_KmNAD	G3PDH_g_KmNADH	G3PDH_g_Vmax	G6PDH_c_Keq	G6PDH_c_Km6PGL	G6PDH_c_KmGlc6P	G6PDH_c_KmNADP	G6PDH_c_KmNADPH	G6PDH_c_Vmax	G6PDH_g_Keq	G6PDH_g_Km6PGL	G6PDH_g_KmGlc6P	G6PDH_g_KmNADP	G6PDH_g_KmNADPH	G6PDH_g_Vmax	G6PP_c_Keq	G6PP_c_KmGlc	G6PP_c_KmGlc6P	G6PP_c_Vmax
0.484547	0.121479	2.67688	0.108774	1167.03	8016.14	16543.6	0.454969	0.271674	2.53307	0.124465	11.0836	27.664	60.8042	0.0648824	1.21754	3.10837	0.832255	0.0923287	0.016376	0.00835271	0.0634179	473.804	39.7583	4.53479	0.0480403	0.338218	601.093	15654.6	0.120817	2.2641	0.404797	0.00979696	450.783	11.1743	0.0424499	0.0577219	0.0096028	0.000109759	8.81529	8.44169	0.0485549	0.056983	0.00968263	8.98E-05	8.81529	306.437	4.97075	4.26037	5.47509
0.469116	1.12492	0.862829	0.11476	1719.95	660.114	1407.14	0.47111	0.607789	5.88435	0.0568495	2.74642	1288.61	2735.25	0.1097	1.89609	3.69391	1.02625	0.0975229	0.014286	0.00909817	0.0496717	416.441	47.8064	4.14236	0.0558974	0.249724	645.503	15785	0.110923	2.06481	0.333588	0.00664284	474.579	4.93478	0.0394711	0.0568984	0.00933552	0.000100784	5.63879	11.5284	0.032981	0.057141	0.00941483	9.12E-05	5.63879	264.28	6.21303	4.89915	17.7161
0.475695	0.438165	36.708	0.389507	417.372	765.952	1610.17	0.50709	0.235339	28.2808	0.0810228	2.4624	904.996	1784.69	0.082551	1.39823	4.23472	1.17613	0.112331	0.0129148	0.00850789	0.0746203	784.073	39.9373	4.23559	0.0498237	0.257756	597.65	20623.2	0.0847436	1.71921	0.365172	0.0112476	443.3	15.3421	0.0407239	0.055405	0.0093564	8.85E-05	8.70504	3.93037	0.0454334	0.0590077	0.0088695	9.92E-05	8.70504	321.256	4.0535	4.64836	34.0696
0.482001	0.0217304	7.16064	0.14513	1557.6	246.003	510.378	0.466964	0.0732719	1.74398	0.720637	0.0288698	3660.45	7838.83	0.0625692	1.32151	3.98027	0.691935	0.0933611	0.0141064	0.00854508	0.0928538	645.647	64.7389	5.67377	0.0498937	0.182371	615.003	18770.1	0.0931014	1.97946	0.404692	0.00848242	451.943	7.0562	0.0291073	0.0582098	0.00932505	9.84E-05	9.43462	5.20993	0.0431431	0.0577724	0.00935426	0.00010993	9.43462	270.113	3.81871	5.01048	34.9466
0.47945	0.311745	5.34622	0.0886193	5.88623	91.8993	191.676	0.487726	0.110376	4.88142	0.152701	0.250627	81015.9	166109	0.0726214	2.06761	2.94189	0.590441	0.090523	0.0194319	0.00850896	0.0700423	558.26	50.3111	3.59111	0.0553016	0.256356	600.612	21220.7	0.12296	2.26219	0.379674	0.0089365	448.316	7.05227	0.0490763	0.0582161	0.00978253	0.000100683	8.47866	4.46557	0.0337557	0.0566915	0.00917885	0.000110412	8.47866	329.646	4.59208	6.67868	37.3264
0.481501	0.184501	12.6481	1.17648	56.0668	586.229	1217.5	0.476621	0.501918	8.43518	0.576512	18.9095	23160.3	48592.6	0.0741889	1.60314	3.82644	0.476898	0.144799	0.0161653	0.00820996	0.07128	748.717	38.6204	3.82778	0.0473542	0.233033	559.152	17367.4	0.105104	1.91597	0.335946	0.00877058	443.295	8.51474	0.0377853	0.0576007	0.00900245	0.00010309	7.63943	9.30654	0.0371441	0.0581559	0.00903531	0.000106793	7.63943	265.773	4.6695	4.52149	37.4434
0.475915	0.097864	3.49107	0.487849	180.646	194.866	409.455	0.450821	0.174536	1.03029	0.182004	377.367	5736.86	12725.4	0.069305	1.6763	3.10678	0.63144	0.153718	0.0196889	0.0109038	0.0693529	519.339	28.0961	4.82864	0.0589261	0.244729	604.223	18476.8	0.0979017	2.35497	0.449785	0.0102386	453.798	19.7444	0.0371159	0.0577404	0.00936719	0.000126764	10.6249	3.02623	0.0435099	0.0583114	0.00922314	0.000104099	10.6249	226.516	5.80295	7.34852	8.96078
0.497122	0.0731376	1.07446	0.207669	249.567	19.689	39.606	0.479291	0.152239	6.58214	0.379862	2.09295	23245.3	48499.4	0.0946085	1.92601	3.8153	0.704836	0.0894306	0.0152644	0.00893882	0.0761496	494.4	54.7876	4.4408	0.0524276	0.257009	674.494	16829.8	0.082977	2.12683	0.515511	0.0100851	466.448	14.6372	0.0342964	0.058576	0.00932715	0.00011138	6.38258	5.13218	0.0418233	0.0573973	0.00931531	9.64E-05	6.38258	235.046	3.93893	6.5193	15.7123
0.510075	0.653221	3.84662	0.149955	216.958	13.0884	25.6597	0.476704	0.137731	0.913426	0.313024	183.772	249.53	523.448	0.053866	1.63178	3.32025	0.851924	0.103792	0.0134018	0.0103105	0.0620685	446.189	17.0341	3.32842	0.0601954	0.247922	518.92	18060	0.121098	2.37376	0.393292	0.0098358	476.388	16.319	0.0409351	0.0579667	0.00917537	0.000105451	10.4829	3.56684	0.0394483	0.0584406	0.00964834	0.000103509	10.4829	315.36	7.1206	4.05821	37.8797
0.46998	1.17793	1.09618	0.0745987	19.1789	14.9104	31.7256	0.490413	0.449076	2.65864	0.094686	829.269	519.812	1059.95	0.0822648	1.613	2.94875	0.723762	0.0873059	0.0162492	0.00945323	0.0686454	488.007	33.5072	3.48741	0.0656122	0.257136	558.767	17678.9	0.0974697	1.84566	0.436821	0.00882332	455.435	2.97753	0.0452981	0.0578564	0.00923069	0.00012946	8.7128	5.6782	0.0446259	0.0603618	0.00921147	0.000104987	8.7128	220.288	6.47954	6.4671	9.101
0.458179	0.572478	1.51707	0.2939	7.9738	3189.76	6961.82	0.480906	1.02826	5.69728	0.0432873	0.00549399	255.425	531.132	0.0783	2.5163	3.34543	0.681505	0.0790966	0.0150528	0.0103707	0.0542943	456.184	34.2235	3.11297	0.0525864	0.239549	580.818	15845.1	0.0997691	2.13617	0.477234	0.0116839	453.646	5.44672	0.0391713	0.0592142	0.00952502	8.54E-05	7.9629	2.87916	0.0469321	0.0562161	0.00913176	0.000115786	7.9629	273.174	4.93584	6.82534	38.4656
0.490324	1.89018	1.8633	0.511647	300.847	2144.62	4373.89	0.483913	0.137061	1.16051	0.798542	2.20837	183.775	379.768	0.0822169	1.41775	3.85764	0.664389	0.126214	0.0137608	0.00944698	0.061398	579.033	44.4355	4.06493	0.0543517	0.249636	651.768	17421.3	0.108877	1.91502	0.433111	0.0101039	525.799	7.84632	0.0421024	0.0589944	0.00938349	0.000100451	8.40009	8.17555	0.0422709	0.0579898	0.00986619	7.73E-05	8.40009	284.138	4.86546	4.87885	15.4804
0.481676	0.749717	0.434372	0.0517048	923.904	13098.7	27194	0.493591	0.0476465	11.0882	0.0308262	0.642042	25.7164	52.1007	0.0785697	1.48911	3.67764	0.409781	0.106088	0.015134	0.00984912	0.0718605	647.316	147.724	3.96708	0.0499619	0.299408	659.014	19215.5	0.0899692	2.18086	0.402555	0.011606	505.761	6.25211	0.0362759	0.0584919	0.00976493	8.16E-05	10.7782	5.75242	0.0327529	0.0552846	0.00966975	0.000100675	10.7782	263.029	3.28491	6.75638	30.9435
0.47801	0.30459	6.03135	0.110059	165.233	25147	52607.8	0.475229	0.0320179	1.13599	0.0600893	7.07439	565.14	1189.2	0.0771567	1.79677	3.63428	0.670169	0.0711313	0.0152042	0.00836289	0.054722	727.876	91.6064	3.10555	0.0466837	0.22281	650.981	16362.4	0.102593	2.46975	0.43702	0.0101435	459.356	5.30516	0.050582	0.0545913	0.00940151	9.81E-05	6.9507	15.6615	0.0386245	0.0576454	0.00917888	8.98E-05	6.9507	278.417	3.17931	6.41321	16.786
0.471169	0.05556	0.431014	0.0740065	13127.7	139.386	295.831	0.456157	0.220917	6.64603	2.15377	84.7897	9944.41	21800.4	0.0751892	2.02226	3.11163	0.617338	0.0823679	0.0157283	0.00938961	0.0634813	830.245	75.4523	4.12888	0.0523575	0.217161	603.177	17859.1	0.1107	1.8057	0.398344	0.0127248	421.477	12.2135	0.0438003	0.0580195	0.00940324	0.000102514	8.00383	21.9521	0.0413068	0.0560904	0.00960469	8.93E-05	8.00383	313.661	4.59965	4.73529	11.3564
0.485788	0.438246	5.56226	0.0187036	39.6233	12.4929	25.7168	0.460308	0.163835	2.03975	1.24054	38.6226	6723.33	14606.2	0.0842834	1.50449	4.21766	0.802437	0.106403	0.0131871	0.00961478	0.0612682	479.629	72.6785	3.59378	0.0615564	0.213278	591.087	17301.8	0.083393	1.92277	0.473709	0.0118324	457.94	8.02346	0.0472279	0.0569815	0.0096611	0.000104845	7.12812	7.68855	0.0319895	0.0578411	0.0096366	0.000105834	7.12812	293.672	5.8407	5.5597	14.4022
0.47816	0.746414	6.78284	0.0362504	358.961	900.779	1883.85	0.491674	0.201812	2.4626	0.0372928	139.128	101.52	206.478	0.0801714	1.70219	4.42215	0.683862	0.0802619	0.0126598	0.00912546	0.0780929	504.16	51.9699	3.43126	0.0446165	0.249393	649.574	14780.2	0.106354	1.95535	0.48481	0.00914417	447.811	3.18621	0.0400373	0.056612	0.00933815	9.37E-05	7.82075	6.17544	0.0380904	0.058515	0.00943808	8.70E-05	7.82075	278.345	7.13227	6.08514	29.0265
0.480459	0.0250808	0.188285	4.535	27.881	65.6954	136.735	0.470852	0.0132121	5.36126	0.746103	0.0152479	12070.3	25635.1	0.0765814	1.28674	3.47413	0.63609	0.0672633	0.0149795	0.00876446	0.0772553	598.521	55.2558	3.58418	0.0506126	0.224657	589.929	16836.3	0.128828	2.10242	0.425725	0.0114117	419.201	7.79887	0.0443599	0.0568615	0.00979254	0.000110386	7.43314	9.05595	0.031509	0.0585556	0.00894845	0.000115199	7.43314	267.236	6.10276	4.26703	31.3921
0.446067	0.296487	8.00923	0.770387	145.159	112.278	251.708	0.477928	0.0976914	3.20088	0.357171	6.9182	165.514	346.316	0.0990513	1.27159	2.75568	0.716579	0.0761886	0.0174163	0.0084795	0.079977	474.32	32.2446	3.37895	0.0536426	0.240472	571.213	16795	0.113498	1.40333	0.46567	0.00879106	485.695	11.8887	0.0419731	0.0584513	0.00929004	0.000123053	8.88393	2.93624	0.0437698	0.0584245	0.00931543	9.40E-05	8.88393	253.276	7.23872	3.44738	14.6021
0.471862	0.40856	0.915273	0.010696	155.991	418.997	887.963	0.511152	0.69509	0.895531	0.351171	255.12	862.765	1687.88	0.104126	1.66071	3.16102	0.677791	0.0773928	0.0152031	0.0093281	0.0877969	442.173	59.2408	4.26899	0.0538532	0.266148	600.297	14925.3	0.102235	2.06684	0.376857	0.00740967	487.644	23.9516	0.0404357	0.0600662	0.00906858	0.0001055	7.57299	5.4665	0.0296466	0.0602392	0.00942375	0.000103127	7.57299	233.197	4.44207	3.90001	18.1862
0.473926	0.120877	1.09966	0.0634538	5.95345	57.1758	120.643	0.506049	2.52493	1.76463	0.152912	7.49784	83.7966	165.59	0.0658008	1.09027	2.72349	0.746588	0.133814	0.0130172	0.00920247	0.0733992	890.068	35.6008	3.07322	0.047243	0.19417	643.856	15598.2	0.0909785	1.87546	0.349765	0.0122936	472.536	13.7086	0.041163	0.0589234	0.00948959	0.000107431	9.30155	7.2928	0.0448044	0.0582041	0.00919175	0.000118549	9.30155	300.406	8.1215	4.23914	6.17753
0.496855	0.0718831	2.61108	0.245164	11.4816	127.144	255.897	0.456486	0.145734	5.02531	0.0878301	3.56931	319.593	700.116	0.0788635	1.24847	3.35515	0.81885	0.0973202	0.013799	0.00949782	0.0600022	560.21	33.2535	3.97954	0.0621709	0.268056	557.928	17376.3	0.106368	1.77085	0.37401	0.009616	476.217	3.19778	0.042925	0.0573371	0.00889308	7.93E-05	9.70688	9.36165	0.0411114	0.0562429	0.00948981	0.000115818	9.70688	293.918	5.7952	5.70558	3.09565
0.467077	0.113562	6.04199	0.0296136	55.7237	1356.1	2903.37	0.457649	0.093037	4.68503	0.133848	93.8302	1163.76	2542.91	0.098796	1.89682	3.42051	0.922432	0.106193	0.0181756	0.00916904	0.0659169	472.572	42.0356	3.19863	0.0406756	0.196233	620.263	18006.2	0.0925794	2.32936	0.404093	0.00921231	473.603	3.79842	0.0402524	0.0592109	0.0096182	9.80E-05	7.74524	7.65289	0.0403046	0.0591522	0.00937615	0.000114232	7.74524	245.713	5.72909	5.52893	12.0792
0.508171	1.69676	3.38509	0.773167	310.147	1210.48	2382.03	0.48913	0.0931406	4.94494	5.57208	40.8711	445.295	910.382	0.0795225	2.78817	4.04557	0.393161	0.0947349	0.0130582	0.00783635	0.0673284	931.109	88.8652	3.98696	0.062729	0.208596	595.64	14782.9	0.0930278	1.84102	0.448873	0.0101936	426.663	4.46343	0.0325236	0.0556265	0.00964677	8.89E-05	8.9049	13.3105	0.0321924	0.0568097	0.00946951	0.0001059	8.9049	274.651	8.1017	6.07915	24.0707
0.481819	0.0689704	0.872899	0.0272839	213.38	155.421	322.571	0.492035	1.09166	2.36565	0.473878	292.856	65.5974	133.319	0.085377	1.52022	2.67794	0.661677	0.0937896	0.0143708	0.0101357	0.0670994	653.219	59.0034	3.19151	0.0652712	0.236012	616.443	17120.6	0.107029	1.84095	0.416626	0.0107832	483.902	5.19402	0.0445038	0.0580726	0.00923213	9.32E-05	9.06889	13.6163	0.0370078	0.0571157	0.00888825	8.35E-05	9.06889	239.667	5.27399	4.18466	5.37253
0.469048	0.378678	10.9074	0.0751452	56.1144	1677.92	3577.3	0.448816	0.300453	1.82783	0.386119	10.7035	1773.33	3951.13	0.0974298	1.84413	4.83659	0.752463	0.0871375	0.0138585	0.00908033	0.0691561	856.524	74.9385	5.08756	0.0511662	0.24225	642.647	18069.1	0.0724151	1.72276	0.400874	0.0107567	433.819	3.91086	0.0321457	0.06045	0.00909827	9.74E-05	7.13206	6.50669	0.0510484	0.0609531	0.00920086	9.10E-05	7.13206	266.195	3.78854	8.39453	19.6696
0.475614	0.202244	1.7783	0.0589937	346.364	6046.94	12714	0.476505	0.585487	1.90256	0.0894507	150.679	182.136	382.233	0.0812749	2.11444	4.70896	0.71155	0.0916067	0.0119749	0.00873503	0.0650026	785.081	115.185	4.19469	0.0550017	0.246502	566.709	14436.7	0.121105	1.70218	0.384513	0.0105084	455.729	14.4495	0.0477345	0.0581413	0.00973134	9.87E-05	7.58855	6.29265	0.0445911	0.0589663	0.00969337	0.000121286	7.58855	281.516	6.10015	5.67777	30.0624
0.471737	0.623267	1.0036	0.118084	122.383	6212.06	13168.5	0.458606	0.336414	2.28897	0.181065	0.416255	1060.91	2313.35	0.0911045	2.40569	3.48731	0.842781	0.0989388	0.0144891	0.00840876	0.0854315	631.928	79.803	4.56549	0.0453355	0.239002	608.212	19240.4	0.0877169	1.7601	0.432722	0.0107279	491.149	8.87412	0.0359407	0.0579232	0.00932426	8.48E-05	9.06772	6.15269	0.0486494	0.0550132	0.00932505	0.000103306	9.06772	275.748	3.12875	4.88655	20.8965
0.454007	0.48834	5.62835	0.734947	21.1276	81.7831	180.136	0.476224	0.187944	12.9608	0.600725	200.234	116.456	244.541	0.0914145	1.70372	4.32004	0.699187	0.0854416	0.0151137	0.00829302	0.077863	610.836	62.5493	3.38891	0.0654298	0.207792	605.26	18525.3	0.0838875	1.77745	0.318866	0.0107724	471.116	7.64045	0.0323771	0.0581756	0.00984122	9.63E-05	8.55097	5.38764	0.0446808	0.0557914	0.0093374	7.79E-05	8.55097	265.821	4.21859	7.23966	33.0812
0.492507	0.0353099	3.00416	0.276008	76.8975	11.5046	23.3593	0.480945	0.73546	0.998868	0.243403	12.8026	1.10473	2.29699	0.0862993	1.95973	4.58457	0.501696	0.106669	0.014772	0.00906911	0.0729402	529.532	75.8137	4.77684	0.0536649	0.251975	598.063	16610.9	0.113039	1.98404	0.39941	0.0103425	449.297	11.521	0.0396183	0.0591434	0.00957614	0.000120125	8.29469	4.75388	0.0410518	0.0585394	0.00951435	0.000112633	8.29469	247.651	4.54274	7.86466	6.29407
0.481142	1.9796	1.34585	0.0463711	95.5922	4.55907	9.47552	0.479894	0.0236831	26.082	1.08346	213.831	66.3683	138.298	0.0868419	1.39124	5.24779	0.736039	0.104614	0.0148483	0.0112114	0.0755284	552.633	44.8008	3.87643	0.06187	0.274679	623.724	16527.5	0.104674	2.16561	0.477194	0.0112018	480.993	5.67654	0.0332643	0.0578887	0.00915404	0.000105559	7.34582	5.26984	0.044487	0.0583542	0.00954858	0.000118841	7.34582	228.371	5.26233	4.14614	15.5692
0.494416	0.227697	1.09567	0.132547	25.2209	149.893	303.171	0.466937	0.184868	1.69214	0.0985001	92.4944	64.4062	137.934	0.097659	1.23687	3.35859	0.655334	0.0802753	0.01649	0.00896311	0.0582535	491.737	44.7744	3.05338	0.0567571	0.201151	663.761	15089.3	0.090772	2.10723	0.424063	0.00886144	479.246	15.0396	0.0391226	0.0593194	0.00955595	0.000106227	9.78497	3.01741	0.0422331	0.0589936	0.0095412	0.000101172	9.78497	210.742	4.66935	4.29535	29.0586
0.508061	11.5092	1.45011	0.955525	89.242	13016.4	25619.7	0.489799	0.214595	16.5703	0.0855852	0.0587859	1292.27	2638.37	0.127771	1.66454	3.00022	0.5081	0.0937148	0.0157024	0.00865899	0.0708999	767.67	55.4159	3.53218	0.0577816	0.241084	496.399	17810.8	0.0931731	1.73881	0.37658	0.010039	458.804	1.73961	0.0388783	0.0555869	0.00964678	8.57E-05	9.3306	6.58485	0.0430835	0.0603484	0.00931464	9.35E-05	9.3306	221.658	8.14489	3.48883	11.894
0.458177	0.0890187	1.74305	0.337031	1.4373	512.463	1118.48	0.487986	0.0819179	1.41083	0.953897	1.97298	225.309	461.712	0.0988521	1.66232	3.69241	0.61971	0.0961794	0.0135016	0.00970914	0.0592129	752.211	104.727	4.49176	0.0481264	0.246304	597.406	18880.1	0.111597	1.94312	0.425674	0.00892808	485.487	6.76799	0.0451108	0.0588824	0.00945424	9.56E-05	7.91478	5.94899	0.0367731	0.0579795	0.00932378	7.46E-05	7.91478	306.152	3.46877	7.2855	13.6641
0.49045	0.0630086	3.63065	0.145463	39.1927	14.7114	29.9956	0.48197	0.260732	3.11418	3.67623	0.845484	3142.09	6519.28	0.0790575	1.57807	5.10828	0.579437	0.107075	0.0169489	0.00963952	0.0624199	434.488	48.8913	3.86144	0.0407772	0.220222	705.207	15432.9	0.0832476	1.70193	0.402889	0.0094489	486.28	13.1558	0.038361	0.0631615	0.00909944	8.54E-05	7.43769	5.50541	0.0445357	0.0590211	0.00921726	0.000111246	7.43769	235.003	4.98551	5.74016	26.2649
0.476191	0.172367	1.10835	0.110612	123.139	19.6679	41.3025	0.503797	0.0383944	6.16616	0.13475	169.923	3274.78	6500.21	0.067369	1.73007	3.74555	0.641916	0.106383	0.0143003	0.00914213	0.0489886	514.829	20.3393	3.81871	0.0545806	0.227135	612.198	18492.3	0.098404	2.03252	0.344648	0.00971064	453.762	31.0401	0.0382907	0.0578769	0.00942301	0.000123407	6.88732	11.4036	0.0415482	0.057423	0.00983686	0.000129769	6.88732	279.995	5.43589	5.77267	24.7509
0.470797	1.36561	2.42941	0.145271	10.4766	2808.85	5966.17	0.486849	0.327267	1.17714	0.252478	44.5494	2459.8	5052.5	0.113361	1.72438	2.62039	0.610846	0.124639	0.0164264	0.00915415	0.0546802	331.582	74.8078	3.94611	0.0576985	0.204259	553.315	15326	0.0971042	2.02666	0.43098	0.00928005	444.247	20.5292	0.0448567	0.055177	0.00961052	0.000109797	8.58026	5.37306	0.0423394	0.0581702	0.00913093	0.000100914	8.58026	256.477	6.67526	5.16186	39.001
0.469296	0.446479	8.55354	0.433274	140.654	145.951	311.001	0.479419	0.0642218	5.02596	0.0811538	1.00429	1522.17	3175.04	0.0530506	1.68153	3.91223	0.581032	0.102065	0.0139573	0.00921516	0.0597031	681.686	60.0553	4.1057	0.0470221	0.19732	591.22	16467.3	0.112869	1.63007	0.423723	0.012181	411.901	10.9187	0.0289137	0.0584464	0.0091481	9.80E-05	9.64597	5.16153	0.0381068	0.0586445	0.00968636	0.000108009	9.64597	302.868	3.62005	3.58427	30.8459
0.505171	0.754015	1.31348	0.0972425	10.1136	55877.9	110612	0.480594	0.168408	6.44059	0.203267	6.01208	2131.15	4434.42	0.110958	1.97881	2.88814	0.64353	0.102724	0.0151287	0.00836685	0.0610652	844.848	76.4008	4.28897	0.0556412	0.249432	596.055	15459.7	0.116281	1.57556	0.407034	0.0101772	505.663	8.43668	0.0354205	0.059571	0.00966957	0.000109482	6.25698	8.67297	0.0391045	0.0568671	0.00939856	9.65E-05	6.25698	237.802	4.94713	6.98461	10.7458
0.480895	0.619321	2.09332	0.149841	111.334	16498.8	34308.6	0.492336	0.20871	13.1542	0.0153096	832.383	27605.8	56070.9	0.0829969	2.11305	4.2763	0.642153	0.0986604	0.0134814	0.0103177	0.0545606	421.683	40.9432	3.78396	0.0504303	0.261355	539.272	16593.5	0.104199	1.82953	0.439952	0.00771757	458.569	8.17251	0.0342316	0.0576423	0.00980801	0.000110259	7.26267	11.4838	0.0377408	0.0567317	0.00971033	0.000102989	7.26267	187.408	3.18857	2.59527	5.38187
0.484473	6.82702	8.20951	0.683409	189.057	37.7	77.8166	0.469566	0.0930642	1.06512	0.282915	16.0962	7841.38	16699.2	0.0697975	1.91664	4.1159	0.720237	0.0931811	0.0139906	0.00903881	0.0698016	579.417	55.3942	3.63331	0.0449303	0.20609	554.623	17428.7	0.0917488	2.66711	0.339095	0.00994898	469.714	10.387	0.0519218	0.0587597	0.00942013	8.82E-05	7.05613	10.4109	0.0371327	0.0579357	0.00940374	0.000133089	7.05613	261.4	4.26834	5.6233	3.76474
0.501879	0.266539	1.71842	2.99043	27.0326	34.3101	68.3633	0.471298	0.190407	4.45527	0.0679515	160.085	60.0261	127.364	0.0965228	1.2697	2.58524	0.561088	0.0850166	0.0123282	0.00781072	0.0626814	524.444	31.0172	3.83603	0.0560503	0.264783	607.495	17311.1	0.106518	2.03991	0.336531	0.00730901	460.921	11.2573	0.0410515	0.056458	0.00961264	0.000120216	9.97146	8.73429	0.0436977	0.0581837	0.00943102	9.77E-05	9.97146	260.048	7.15617	9.27939	31.4538
0.479837	0.0309972	39.4089	0.085951	16.9856	58.9613	122.878	0.474675	0.679148	0.909508	0.099592	2.402	87.8732	185.123	0.0728007	1.38809	3.91403	0.525842	0.104261	0.0151373	0.00793117	0.0701396	586.161	32.5931	4.07192	0.0602531	0.235205	638.513	18930.7	0.107458	2.20684	0.370308	0.0110964	483.195	3.89042	0.0339199	0.0579314	0.00946772	0.000100803	7.07487	5.72557	0.0491008	0.0587953	0.009374	8.36E-05	7.07487	337.67	5.41846	7.78546	8.66283
0.470968	0.259326	6.25819	0.145309	5.41318	26.193	55.6153	0.471814	0.228789	0.469517	0.0424087	0.271717	2292.84	4859.63	0.152109	1.01517	3.78274	0.809476	0.118197	0.0161358	0.010962	0.061898	598.58	50.6188	3.83474	0.050904	0.226598	632.414	14753.1	0.089052	1.63379	0.415547	0.0112327	487.984	9.23753	0.0412238	0.056612	0.00930143	0.000130849	9.27777	5.06042	0.0332119	0.0581151	0.00902921	8.50E-05	9.27777	359.355	7.00881	5.09773	16.2255
0.480518	0.013448	4.00622	1.0536	32.7259	68.2558	142.046	0.498068	0.0886188	4.35632	0.135605	1.99628	32.6548	65.563	0.0822003	1.56872	3.90786	0.524658	0.0886542	0.0146206	0.00943488	0.0715035	904.519	42.4518	3.42841	0.06313	0.28385	558.834	20588	0.0959862	2.48841	0.399571	0.00885416	470.422	5.66977	0.0344346	0.0606407	0.00946	0.000120125	5.27807	6.18841	0.0446554	0.0569284	0.00917436	8.40E-05	5.27807	229.836	5.85471	3.96994	26.7219
0.497789	0.172244	2.77151	1.41019	1905.78	363.791	730.814	0.472289	1.09786	2.69161	0.0786774	136.925	66.9876	141.836	0.0846392	1.66457	3.70783	0.537837	0.112533	0.0145189	0.00920733	0.0661157	715.464	40.5343	4.66084	0.0611005	0.223406	598.53	13802.7	0.12285	1.68076	0.40383	0.0117351	440.421	4.60572	0.0408103	0.0603211	0.00890494	0.000100509	11.3858	10.6582	0.0438983	0.0593009	0.00963183	0.000104367	11.3858	278.743	4.13891	5.57566	27.0265
0.495514	0.445383	3.08069	0.0538988	15.6856	409.69	826.798	0.474435	0.162484	4.47966	1.42377	1.93746	54.4385	114.744	0.0950605	1.35216	3.92764	0.538708	0.0897765	0.0196136	0.00829826	0.0702916	560.751	65.0897	3.18207	0.0540161	0.288704	580.81	18524.4	0.0984886	2.13609	0.374669	0.0104793	484.1	4.43435	0.0421825	0.0574029	0.00974995	0.000102794	9.49278	22.6046	0.0399516	0.0576881	0.00959259	8.30E-05	9.49278	330.868	4.929	5.68709	1.04833
0.470368	0.0570146	4.90248	0.130154	182.52	45.5053	96.7442	0.471854	0.248188	5.68708	0.309393	38.751	1400.1	2967.22	0.0839188	1.30816	5.82338	0.517769	0.0857284	0.0128368	0.00821973	0.0756105	576.098	48.185	5.17237	0.0531722	0.233879	603.536	15869.8	0.0960856	2.21982	0.377045	0.0108061	459.72	9.99446	0.0425549	0.0566575	0.00966777	9.75E-05	10.232	4.87884	0.0389008	0.0590419	0.00945897	0.000110071	10.232	261.439	3.15072	4.16939	14.0447
0.473765	0.512564	4.91289	0.67922	8.93518	23.4413	49.4787	0.462274	0.0499278	4.36364	0.374076	2.10712	34532.9	74702.1	0.091617	1.57757	3.58322	0.57817	0.115746	0.0163368	0.00860655	0.0678071	616.615	84.8809	4.29388	0.0439654	0.221295	590.186	20105.6	0.107825	2.08507	0.373842	0.00902539	480.241	12.2531	0.036883	0.0604399	0.00926371	8.82E-05	7.7453	5.50413	0.0362879	0.0581746	0.00928482	0.000102939	7.7453	207.517	6.03026	3.986	38.8583
0.475045	0.147324	3.00485	0.387526	100.039	4151.35	8738.86	0.451557	1.06425	4.70137	0.0804824	0.391236	21.51	47.6353	0.0648415	1.38035	3.35464	0.690627	0.102211	0.0178607	0.00741925	0.0738332	642.173	52.9162	3.5889	0.0423499	0.273436	568.72	16400.6	0.0807498	1.94529	0.381591	0.0122692	452.148	21.3357	0.0338553	0.0589507	0.00911821	9.39E-05	8.06402	4.56063	0.0424577	0.0559521	0.0093601	0.000148157	8.06402	281.389	4.05904	4.98133	4.65306
0.447428	5.0019	3.75885	0.0847429	1139.19	4379.56	9788.29	0.462572	0.465399	1.07761	0.530379	105.428	81.7046	176.631	0.0832729	1.70454	5.33273	0.617766	0.0916124	0.0146459	0.00747362	0.065024	336.29	45.3313	3.34514	0.0509257	0.200704	540.191	14770.4	0.116874	2.01343	0.380955	0.0106455	471.548	5.90416	0.0294138	0.0571935	0.00885138	9.11E-05	7.29619	7.58458	0.0297294	0.0564533	0.00904794	9.78E-05	7.29619	227.301	4.75639	4.81216	37.0509
0.469781	0.301172	7.1276	0.51368	322.13	1499.26	3191.4	0.493731	0.100565	2.45977	0.232637	201.568	3922.31	7944.22	0.120165	1.44144	2.96998	0.768491	0.0789847	0.0134031	0.00832806	0.0707516	575.034	38.7731	3.28354	0.0569883	0.235252	617.608	15851.6	0.104198	1.65101	0.407748	0.010758	479.058	9.3977	0.0392852	0.0571417	0.00974294	0.000108693	10.7917	3.22401	0.0325769	0.0568553	0.00961284	0.000100009	10.7917	231.056	5.01055	3.81022	4.02083
0.463279	0.0471316	0.747157	3.13112	20.1217	24474.9	52829.7	0.48159	0.146774	2.91994	0.771946	0.133059	1481.81	3076.91	0.0818441	1.64746	3.68183	0.679007	0.073497	0.0125518	0.00881355	0.0660703	732.143	72.1809	3.62401	0.0539617	0.264001	630.832	18017.4	0.0946751	1.72592	0.407742	0.0124587	453.747	16.6279	0.0345508	0.0595867	0.00924612	0.000108098	8.32359	5.03163	0.0540559	0.0585454	0.00906998	0.000100497	8.32359	341.787	3.76196	4.08166	12.6918
0.482846	0.184559	1.48423	0.276293	281.754	385.846	799.107	0.49473	0.0685251	1.07065	0.0565263	15.4655	119698	241946	0.0762305	1.09478	2.94105	0.628984	0.09783	0.0140454	0.00866472	0.0549965	678.949	37.8911	4.44356	0.0599346	0.255853	599.615	17197.7	0.0957751	1.87685	0.417392	0.008461	445.16	3.69579	0.0340351	0.0585135	0.00928501	7.71E-05	12.4907	10.2502	0.0338751	0.0581458	0.00962011	8.68E-05	12.4907	271.042	5.61558	7.18916	26.1309
0.486665	0.152612	3.38852	0.110864	106.414	163.049	335.034	0.457785	0.810141	8.71134	0.281837	0.0337698	185.711	405.673	0.0669115	1.73816	2.65987	0.54631	0.0864295	0.0131888	0.0089995	0.0690214	647.353	59.1027	4.94181	0.0591388	0.224538	574.089	17484.9	0.0954681	1.93828	0.382731	0.0116396	445.29	4.10052	0.038065	0.0572154	0.00906106	8.65E-05	7.41729	10.0365	0.0427998	0.0582292	0.00928172	8.56E-05	7.41729	240.965	4.25476	5.466	7.21235
0.47787	0.0650476	1.68297	0.233238	457.065	271.883	568.947	0.473047	0.0803646	4.05372	0.0335592	12.8558	38.6235	81.6482	0.0788802	1.96826	5.18625	0.533085	0.0763783	0.0166662	0.00819573	0.0718105	815.884	42.1928	3.82203	0.0508805	0.210691	593.116	18912.9	0.099965	1.92479	0.397364	0.00856604	465.215	9.90883	0.0406329	0.0602727	0.00971885	0.00012502	7.95308	8.72493	0.0362489	0.0597462	0.00948965	0.00010825	7.95308	254.439	4.24893	3.84248	32.0851
0.456742	0.00653646	1.59161	0.323735	376.732	152.962	334.898	0.488816	0.0306388	1.23846	0.535039	180.256	3278.32	6706.67	0.0745527	1.65085	4.15343	0.642727	0.118378	0.0146584	0.00881462	0.084669	537.899	66.2498	6.19741	0.0551715	0.20212	568.772	14504.4	0.111028	2.17963	0.402514	0.00952089	445.823	5.67984	0.0341894	0.0583716	0.00912501	9.00E-05	9.30666	5.73767	0.0462783	0.0575329	0.00929762	9.70E-05	9.30666	231.962	5.67674	7.37246	6.44719
0.473959	0.0815857	4.09635	0.745417	45.7176	2238.89	4723.81	0.480255	0.0331289	5.56831	1.18519	33.2176	152.15	316.81	0.0770777	1.45587	3.38979	0.714223	0.111994	0.0157454	0.00904735	0.075693	561.974	40.268	3.24918	0.0588164	0.215433	572.364	14940.6	0.104923	1.90313	0.453551	0.0106119	467.384	6.12997	0.0341167	0.056487	0.00937199	9.28E-05	7.5752	3.83253	0.034348	0.0589843	0.0094398	0.000112198	7.5752	303.223	4.84834	5.64305	6.40992
0.458733	0.319682	8.99429	0.0599693	11.2533	857.869	1870.08	0.500484	0.844265	5.40872	0.197837	1802.68	6668.68	13324.5	0.0786891	1.78677	3.638	0.632239	0.0887535	0.0163152	0.00848793	0.0746927	497.948	61.0875	4.79276	0.0435304	0.267591	608.386	17107.9	0.102378	1.94955	0.383855	0.0104621	475.515	9.07759	0.0358081	0.0578064	0.00926888	9.80E-05	9.89117	7.2153	0.0414853	0.0570761	0.00908771	0.000112657	9.89117	287.807	5.58137	5.83288	22.3328
0.486065	0.0749838	10.6336	0.205376	107.031	449.15	924.054	0.468182	0.0682365	4.23766	0.140587	21.3201	218.866	467.481	0.079379	1.78334	3.47783	0.761255	0.0768367	0.0159364	0.00862797	0.0704	525.05	50.5827	4.96321	0.0379448	0.280367	555.746	14240.5	0.0783749	2.00851	0.445631	0.0100409	427.025	20.6179	0.0436572	0.0561593	0.00959339	0.000111368	9.60258	7.86317	0.0379933	0.0591559	0.00900432	9.83E-05	9.60258	191.933	5.16229	4.22978	37.2587
0.450397	0.400986	4.28783	0.0595835	272.955	21189.4	47046	0.510675	0.338614	1.69396	0.0715945	415.348	253.784	496.958	0.144683	2.567	2.8637	0.571808	0.0684434	0.0135129	0.00785882	0.0611055	482.127	42.4586	3.87931	0.0439567	0.268526	607.987	14855.6	0.083911	2.01715	0.464926	0.00902598	481.425	7.33771	0.0387843	0.0589627	0.00956517	8.68E-05	7.11294	5.36369	0.0488162	0.0567848	0.00922873	0.000116794	7.11294	341.562	5.52106	6.27309	4.95684
0.479228	0.185335	1.16287	0.770999	183.657	423.728	884.188	0.454827	0.880149	0.832785	0.387777	0.321834	1938.71	4262.52	0.0775806	2.04291	3.22514	0.598171	0.0979833	0.0125669	0.00949786	0.071913	531.039	49.7304	3.70439	0.0432763	0.219562	600.79	15345.1	0.110937	2.05433	0.351713	0.0106253	436.546	4.44454	0.0441537	0.058765	0.00935836	9.57E-05	8.2231	11.5183	0.043608	0.058162	0.00930593	9.34E-05	8.2231	273.803	4.66744	4.86736	25.7198
0.489577	0.115019	1.71252	0.620907	341.49	5.71155	11.6663	0.46739	0.463706	0.795666	0.039463	1.5693	50.701	108.477	0.0863573	1.56669	3.868	0.953253	0.143036	0.0134385	0.00928027	0.0713699	601.369	50.6633	5.41257	0.0485869	0.210953	574.445	15368.8	0.100347	1.90269	0.388501	0.00939133	439.892	2.01467	0.0393979	0.0593668	0.00935649	9.52E-05	11.0105	5.38935	0.0431826	0.0603755	0.00951487	0.000110644	11.0105	242.953	4.12216	3.57474	7.52145
0.473491	0.153542	21.666	0.0958945	366.041	21.6583	45.7417	0.47509	0.723281	1.68013	1.78746	611.823	326.734	687.731	0.127816	1.54243	3.73245	0.781454	0.10545	0.0146042	0.00962056	0.0630357	450.179	47.9683	4.0245	0.0472941	0.32863	652.075	13930.1	0.103675	1.65898	0.488527	0.0114392	472.774	12.0295	0.0358455	0.0561125	0.00974255	9.59E-05	9.49975	11.9413	0.0361115	0.0576268	0.00945125	8.80E-05	9.49975	244.833	3.48428	5.26753	13.3862
0.50557	1.15444	16.2987	0.00673479	4207.17	749.671	1482.82	0.482996	0.109179	10.2005	0.184162	96.257	1784.04	3693.69	0.0555788	1.28486	3.46504	0.798596	0.104148	0.0139221	0.00953757	0.0741868	776.173	64.049	5.00125	0.0488713	0.19688	606.179	18904.5	0.105042	1.78467	0.348236	0.00837206	435.616	11.9925	0.0387281	0.0558322	0.0093199	8.39E-05	9.58133	5.58162	0.0476311	0.0562961	0.0093773	0.000117717	9.58133	254.174	6.69675	6.10056	30.5181
0.492017	0.173663	19.481	0.115001	47.7112	1.59495	3.24165	0.501346	0.161887	0.807592	0.161965	93.0215	8843.1	17638.7	0.0860178	1.46054	4.10658	0.828707	0.0950368	0.0199591	0.00731302	0.0666137	356.131	103.693	4.63948	0.065487	0.237072	695.833	15726.5	0.107664	1.87237	0.344532	0.00945761	448.945	9.43252	0.0393022	0.0567833	0.00964718	9.74E-05	5.52449	3.56569	0.0367828	0.0576786	0.00886198	8.98E-05	5.52449	247.742	5.65006	5.40234	5.12483
0.455781	0.263187	3.44703	0.328287	1.67345	5.94588	13.0455	0.477945	0.0474136	5.09587	0.420707	2.00525	8366.56	17505.3	0.0998239	1.32355	3.83963	0.641643	0.11159	0.0203574	0.00776466	0.0712776	499.76	41.2627	2.73872	0.054357	0.281236	636.036	16157.5	0.0928392	2.34949	0.376957	0.00984298	451.773	4.50385	0.0397377	0.0568154	0.00911655	0.00010736	6.96915	2.99989	0.0354817	0.0596812	0.00934774	0.000118325	6.96915	204.169	7.63638	3.72479	25.1552
0.495727	0.098159	3.64355	2.00165	1.83959	100.697	203.13	0.464717	0.86718	2.3385	0.0979259	0.113446	196.491	422.819	0.10251	1.68771	4.03806	0.575724	0.100215	0.0161049	0.0102482	0.0740849	466.132	73.6645	3.47881	0.0494497	0.229788	526.191	16493.1	0.09666	2.30568	0.401981	0.00848916	466.867	16.2902	0.0336399	0.0590874	0.00936586	0.000113982	7.979	5.48561	0.0426666	0.0577489	0.00940797	0.000105991	7.979	260.328	5.94325	6.29406	18.3553
0.463628	0.747011	4.05082	0.127642	236.97	717.581	1547.75	0.502031	3.33346	11.8454	0.59143	138.386	15.4585	30.792	0.0714348	1.53319	3.98354	0.740577	0.0607866	0.0149247	0.00865781	0.0707601	480.135	28.9779	4.01836	0.0444728	0.226379	664.231	19147.1	0.111944	2.03965	0.40034	0.0106259	455.931	3.04542	0.0408053	0.0581128	0.00937899	0.000114691	9.25977	3.77353	0.0445668	0.0581287	0.00913242	8.93E-05	9.25977	272.116	7.76245	7.09804	10.841
0.480524	0.567942	3.07763	0.257496	11024.4	99.8803	207.857	0.485073	0.147033	4.5438	0.364123	14.8321	16.9822	35.0095	0.0876562	1.54872	3.37075	0.644141	0.0681557	0.0161655	0.00911152	0.0601114	711.935	56.9987	2.80432	0.063364	0.28618	626.887	16933	0.0870816	1.78437	0.448082	0.00970327	460.354	10.6932	0.0361486	0.0570475	0.00937303	9.08E-05	9.46263	9.20088	0.0482794	0.0598657	0.00936708	0.000127798	9.46263	245.215	4.63212	4.7583	15.6716
0.457621	0.0384467	5.5071	0.447572	901.817	510.091	1114.66	0.489235	0.128642	1.11619	0.228268	45.3623	2079.59	4250.7	0.119557	1.39648	3.33419	0.513584	0.0847044	0.0143829	0.00922171	0.0745644	616.316	36.3346	4.24691	0.0452925	0.271734	629.348	18368.7	0.119474	2.29797	0.472737	0.00942152	475.289	10.865	0.041097	0.0567845	0.00963669	0.000114207	6.1399	2.09248	0.0409029	0.0567028	0.00933623	0.000128133	6.1399	220.041	5.33551	3.84992	32.4499
0.440916	0.202338	2.63238	0.162849	76.4972	108.256	245.525	0.480597	0.044073	4.44986	0.294835	0.178762	621.858	1293.93	0.0799609	1.08432	4.20459	0.770352	0.0772156	0.0158634	0.00912782	0.0747091	610.498	39.1239	4.57844	0.0540924	0.271776	637.174	15924.6	0.107965	2.33407	0.351074	0.00932968	469.615	5.14454	0.0401437	0.0588581	0.00946193	9.17E-05	10.9639	4.17457	0.0413117	0.0565602	0.00946845	0.000114161	10.9639	173.645	4.11028	5.32669	21.6184
0.460915	0.298826	0.90263	0.223771	102.706	150.179	325.828	0.480416	0.0563341	4.58052	0.0131316	7.94861	3979.96	8284.4	0.0845481	1.40039	3.37395	0.909322	0.0909913	0.0160327	0.00928768	0.0805096	784.352	45.9655	3.69252	0.0510842	0.240816	571.381	17687.8	0.095054	1.98933	0.419386	0.0107761	504.402	6.35148	0.0381516	0.0587291	0.00955909	9.71E-05	12.6796	11.174	0.0428245	0.0571115	0.00955499	0.000104834	12.6796	307.262	4.28926	5.28142	30.384
0.487215	0.136327	2.41602	0.00685909	151.564	311.037	638.399	0.484303	0.511239	3.49151	0.473216	3407.79	177.484	366.473	0.10504	2.00553	2.86477	0.782966	0.0901064	0.0140838	0.0107651	0.0588039	390.082	19.2734	5.33598	0.0539835	0.21197	572.653	17575.8	0.106308	1.98813	0.447656	0.00918868	435.659	9.2871	0.0416283	0.0591333	0.00954313	9.03E-05	6.9952	4.42813	0.0482395	0.0600583	0.00944971	8.89E-05	6.9952	346.947	4.57056	3.02473	27.8371
0.464787	0.0543215	0.131001	0.0400566	194.814	1740.43	3744.57	0.48083	0.293954	2.57823	0.0500312	7.86755	4074.92	8474.77	0.0867896	1.7214	3.28451	0.962255	0.0908916	0.0105194	0.00982582	0.0681154	497.148	60.0595	3.49325	0.0554571	0.212262	625.307	17337.5	0.0966694	1.81725	0.410622	0.0106749	486.273	4.90083	0.0389364	0.0566616	0.00907825	9.88E-05	11.3278	16.2565	0.0469181	0.0577075	0.0092002	9.25E-05	11.3278	256.358	3.6684	4.67496	6.10933
0.46944	0.0796461	0.832537	0.15562	12.1467	716.763	1526.85	0.499846	0.377551	4.65011	0.2401	75.6189	4081.66	8165.84	0.0786316	1.90194	2.80672	0.663467	0.107792	0.0152701	0.00777987	0.0594229	662.872	47.198	3.74461	0.0462658	0.258496	629.316	17183.8	0.0894578	2.19668	0.370436	0.010746	462.801	2.35042	0.043941	0.0558189	0.00956625	0.000108796	9.40248	5.97864	0.0355932	0.0581941	0.00913036	9.76E-05	9.40248	217.545	3.93073	5.07193	1.73973
0.517952	0.260651	13.6672	0.184905	18.7794	36.2561	69.999	0.503043	0.083061	9.48077	0.18467	446.85	1987.1	3950.17	0.0772171	1.46093	4.30792	0.540924	0.135462	0.0116644	0.00939346	0.0563735	504.571	27.6985	4.57677	0.0568206	0.234334	568.468	14227.2	0.107179	1.75756	0.473543	0.0122662	448.746	7.8484	0.0394155	0.0581944	0.00946391	0.000103011	6.36937	6.85163	0.0469464	0.0589648	0.0097896	0.000102264	6.36937	178.391	8.70453	5.61705	1.21573
0.475686	0.802519	0.490145	2.46441	571.646	250.853	527.35	0.462479	0.224583	25.3961	0.0872777	16.409	8841.9	19118.5	0.0851283	1.71077	3.25185	0.771567	0.1003	0.0199349	0.00969814	0.0581329	514.929	74.0122	4.13976	0.0503263	0.245366	597.522	16737.3	0.0990192	2.28658	0.436862	0.0104089	460.604	9.55993	0.0343327	0.0583313	0.00906585	9.80E-05	13.5458	4.00566	0.0370759	0.0587139	0.00900125	0.000129855	13.5458	258.28	5.50113	6.81073	28.9356
0.49129	0.275481	9.72366	0.0990484	1757.73	6189.92	12599.3	0.468228	0.0225716	1.61691	0.394772	2.58965	449.145	959.244	0.0633644	1.85221	3.58957	0.651828	0.0951227	0.013622	0.00911958	0.0547082	687.208	76.5427	3.82142	0.051222	0.301875	585.284	15804	0.0919063	1.94433	0.367565	0.0103739	459.722	6.29416	0.0316606	0.0579706	0.00929379	0.000140048	8.54117	5.5421	0.0387519	0.0575187	0.00910434	7.81E-05	8.54117	334.176	7.45602	2.68947	11.3326
0.503415	0.989651	0.829278	0.947539	183.162	239.159	475.073	0.463346	0.047883	2.71388	0.264077	0.0062006	8.19228	17.6807	0.101864	1.36418	4.34552	0.746344	0.108077	0.0143692	0.00873202	0.066913	587.254	60.337	3.63526	0.0664752	0.235402	611.043	16539	0.103419	1.96918	0.310075	0.0113175	435.545	3.38802	0.0381747	0.0563615	0.00941151	0.000117829	8.30711	6.49284	0.0357778	0.0582242	0.00979016	0.000108446	8.30711	310.839	4.80549	6.33868	35.8778
0.487538	0.750826	2.42253	0.100943	427.26	5832.13	11962.4	0.488627	0.26966	5.3253	0.208149	3.73961	0.794474	1.62593	0.0930922	1.09942	3.15452	0.763934	0.0804349	0.0155654	0.00917134	0.071053	575.24	40.768	4.16621	0.0358463	0.201144	645.12	16902.8	0.113619	2.01426	0.404651	0.00902922	455.455	4.5013	0.0402861	0.0570054	0.00991932	0.000105557	8.90687	4.68835	0.0370967	0.0600933	0.00947325	0.000104361	8.90687	277.625	5.01432	4.31761	37.7535
0.486395	0.204753	2.55605	0.110512	111.186	26.1674	53.7986	0.468987	0.718543	11.0623	0.0314757	3038.47	25985.9	55408.6	0.0890422	1.6491	4.94531	0.761759	0.0959054	0.0118964	0.00824566	0.0605023	680.568	50.4332	3.51441	0.0416561	0.185513	656.023	16916.5	0.0937123	1.83876	0.455702	0.0089923	460.69	4.68083	0.0357743	0.0582642	0.00954443	0.000102065	8.94823	4.16671	0.0432882	0.0588828	0.0093028	9.42E-05	8.94823	225.398	3.86369	4.7864	39.4302
0.457733	0.163818	0.870756	0.0434413	254.489	2.8723	6.27505	0.490879	0.382114	2.99527	0.0942825	2.6721	5.3763	10.9524	0.0694701	1.82049	5.13807	0.46991	0.106375	0.0166896	0.00850117	0.0792553	826.767	69.2484	3.63149	0.0507817	0.259238	614.705	18463	0.124568	2.01755	0.446324	0.0118733	448.812	4.55192	0.0460076	0.0569809	0.0096969	0.000109683	7.40216	7.68684	0.0479544	0.0537101	0.00929973	0.000114057	7.40216	308.36	4.45913	4.4013	19.7607
0.47993	0.157725	1.5865	0.113091	10.7485	2404.75	5010.64	0.505088	0.0234248	4.22514	0.0644022	11.6974	2791.51	5526.78	0.0853268	1.46941	4.07512	0.637305	0.0699448	0.0124071	0.00816012	0.063988	898.928	74.3447	3.32604	0.0558089	0.274281	651.12	15013.5	0.106844	2.40025	0.521121	0.00991438	476.107	2.66684	0.0363384	0.0571987	0.0093661	0.00012474	10.4975	2.4406	0.0448741	0.0559461	0.00943859	0.000133555	10.4975	253.887	5.33027	5.96178	8.87563
0.469132	0.35106	3.6661	1.09129	0.546845	1293.41	2757.03	0.524132	0.49513	2.20899	0.0335879	2.47618	12.9501	24.7077	0.111215	1.75729	3.38057	1.01456	0.106947	0.0159271	0.0108388	0.0647353	833.302	83.8465	4.73216	0.0698225	0.188153	580.52	18043.5	0.0982674	1.89817	0.358784	0.011355	466.64	9.90685	0.0387539	0.0578467	0.00896496	8.21E-05	8.44212	6.16478	0.0393665	0.0578125	0.00930948	8.34E-05	8.44212	263.928	4.14298	6.16885	17.6599
0.478758	0.792683	5.75543	0.0386263	387.267	198.484	414.581	0.465546	0.220448	1.77762	0.0112861	8.34987	89.3159	191.852	0.0665668	1.41669	2.888	0.745025	0.0973452	0.0178793	0.00953025	0.0762448	521.054	84.3403	4.39419	0.0572104	0.211815	536.031	19447.8	0.109549	1.83825	0.415817	0.00812725	464.345	7.65072	0.0368746	0.0586858	0.00942545	9.68E-05	8.87483	5.84456	0.0505752	0.0569554	0.00910502	0.000111492	8.87483	268.528	4.57846	4.81197	31.9249
0.477639	0.0147326	1.11236	0.850912	23.466	532.693	1115.26	0.466889	0.353661	6.40715	0.0419976	0.225264	46.8199	100.281	0.061972	1.31155	3.93439	0.566051	0.109762	0.0152709	0.00852503	0.074946	381.763	69.4252	3.80446	0.0566121	0.21795	565.54	15807.8	0.0992871	2.34917	0.411584	0.0114261	440.987	3.08025	0.0418855	0.0560965	0.00933331	9.90E-05	8.53918	4.9278	0.0399509	0.0599856	0.00946481	9.55E-05	8.53918	371.345	5.55251	6.53531	4.90041
0.491162	0.27804	0.935717	0.205477	95.2009	1008.06	2052.39	0.479605	0.0844984	5.98851	0.0565834	17.1401	229.507	478.534	0.0735495	1.38112	4.68432	0.558088	0.110346	0.0168357	0.00842589	0.0771816	497.917	54.8602	3.75678	0.0451273	0.259615	652.048	17165.2	0.138844	2.03104	0.443466	0.00685811	449.33	25.2841	0.0353553	0.0550899	0.00949474	0.000104321	9.16607	5.4234	0.0348734	0.0608314	0.00900902	9.67E-05	9.16607	216.253	5.87874	6.22327	9.13771
0.465493	0.288175	1.9675	0.0819312	113.933	296.829	637.664	0.480975	0.895994	0.70841	0.440556	71.1336	144.889	301.241	0.134796	1.33343	2.75476	0.646585	0.0961665	0.0133077	0.00835936	0.0745446	698.773	45.4482	4.83982	0.0513155	0.288664	593.085	19228.3	0.0887955	2.13931	0.540442	0.00795951	451.305	10.1753	0.0337769	0.0575785	0.00987666	0.000107422	8.24911	3.31534	0.0404716	0.0574749	0.00909907	7.33E-05	8.24911	224.507	4.71443	5.84704	16.6711
0.482412	0.436409	4.74622	0.171609	458.829	97.6451	202.41	0.497339	0.0535908	6.50815	0.345478	111.025	76.1845	153.184	0.107064	1.55518	3.11457	0.611214	0.0948462	0.015835	0.00889936	0.0516954	363.117	58.8249	3.07825	0.0515855	0.26797	583.364	15700.5	0.103084	1.86904	0.48062	0.00884876	469.252	3.93031	0.037084	0.0589574	0.009253	0.000127206	7.50235	11.0678	0.0306432	0.0578558	0.00920368	0.000106565	7.50235	231.918	6.74011	2.96673	19.0977
0.478103	0.0460217	3.53112	0.574305	85.9019	2497.11	5222.94	0.47746	0.383924	15.6284	0.213799	24.4562	433.691	908.329	0.0860805	1.79061	3.54597	0.667568	0.0933908	0.0114363	0.00884086	0.062928	553.965	69.3693	5.07588	0.0577948	0.222991	614.131	18319.1	0.133567	1.98759	0.470972	0.0107079	422.876	7.85212	0.0364047	0.0556356	0.00931916	0.000110431	8.53186	8.27095	0.0414912	0.058921	0.00909502	0.000116826	8.53186	206.24	4.13312	4.80599	2.05878
0.467462	0.0923485	9.13484	0.132093	16.1341	13.181	28.1971	0.463949	0.13195	2.09244	0.659355	0.230914	1275.89	2750.05	0.0842935	1.2738	3.42329	0.534294	0.0967842	0.0146178	0.00883388	0.0915353	662.977	47.7391	3.76416	0.0705753	0.254458	555.815	18712.1	0.093978	2.08481	0.400601	0.0113461	462.939	4.57405	0.0326448	0.0595948	0.00918344	8.34E-05	12.2815	6.82991	0.0363579	0.0576739	0.00898155	0.000105351	12.2815	253.704	4.63	5.5986	13.8822
0.517532	0.496693	12.5915	0.205563	222.436	126.063	243.586	0.453216	0.122027	2.48181	0.265965	0.623455	1207.56	2664.42	0.0755512	2.08878	3.81395	0.834493	0.0779034	0.0121616	0.00944731	0.0778117	460.27	46.118	3.98972	0.0648328	0.236873	574.092	18098.1	0.106933	2.02022	0.333123	0.00904161	479.283	7.49595	0.0393033	0.0584259	0.00920129	0.00012835	8.07859	9.21061	0.0415738	0.060512	0.00947638	0.000120611	8.07859	255.471	6.77862	3.383	19.9377
0.47389	0.591186	2.10225	0.0673129	27.6272	33583.4	70867.5	0.477342	0.0266197	1.21061	0.0658697	7.18943	2188.18	4584.09	0.104597	1.27783	3.6994	0.634087	0.121015	0.0149936	0.0107982	0.0694849	389.228	81.4985	4.24007	0.0516749	0.275643	644.919	16383.6	0.0816316	1.71468	0.355993	0.0092247	478.08	8.29267	0.0338523	0.0582308	0.00921504	0.000105675	8.89817	2.65138	0.0290685	0.0561722	0.00968284	0.000116342	8.89817	272.834	5.82211	4.04207	39.4722
0.456346	0.204611	2.44544	0.0116036	338.882	283.304	620.81	0.50882	0.102188	2.24673	0.732825	1.16181	68.4048	134.438	0.0931319	1.53906	3.34312	0.714419	0.0811425	0.01253	0.00868917	0.0743755	540.691	40.7489	4.005	0.0503055	0.26201	592.119	15974.6	0.10931	1.80674	0.309086	0.0130153	450.654	9.41473	0.0321127	0.0602325	0.00950188	0.000110152	9.19342	7.01841	0.03894	0.0584598	0.00908934	8.26E-05	9.19342	270.577	5.26522	3.52409	17.6561
0.455341	0.0397764	0.555015	0.176988	147.615	8525.14	18722.6	0.493224	0.0297175	0.72514	0.111646	16.5924	2.31302	4.6896	0.0931812	1.1953	3.61875	0.640666	0.0883851	0.0211709	0.00933467	0.0674479	580.949	69.5926	4.47589	0.0485109	0.214531	543.592	15809.4	0.0829728	2.02128	0.335018	0.0113899	480.689	14.9543	0.044245	0.0565698	0.00949718	8.60E-05	10.7736	5.15504	0.0418114	0.0594736	0.00946712	8.15E-05	10.7736	251.243	2.95163	5.32429	30.6217
0.449698	0.382747	5.9316	0.651049	154.664	353.493	786.067	0.487387	0.0401201	2.66905	0.0318645	303.801	521.947	1070.91	0.0672558	2.22503	4.15658	0.664035	0.0903304	0.0138029	0.00849564	0.0570102	592.93	49.474	3.2469	0.0583809	0.240484	654.564	15602.7	0.0975304	1.97732	0.448194	0.00890401	469.921	13.9184	0.0365587	0.0577092	0.00934366	0.000105476	9.58624	6.01314	0.0447521	0.0589781	0.00959798	0.000100153	9.58624	238.013	6.16894	4.42575	11.0908
0.495674	0.088036	1.21185	0.0546489	74.0425	124.908	251.997	0.506846	0.21426	2.04477	0.0737724	212.632	161.399	318.437	0.111051	1.59179	3.8314	0.638511	0.0787517	0.0125359	0.00962273	0.0680904	520.652	40.8088	4.18126	0.0616392	0.284063	563.667	16870.7	0.0982786	2.14518	0.350692	0.0102187	483.605	6.10258	0.0506035	0.0602688	0.00950364	0.000116987	9.04167	14.9516	0.0456271	0.0593519	0.00965756	8.84E-05	9.04167	313.77	4.24739	4.66991	11.4259
0.470993	0.586547	7.20031	0.474264	2267.31	462.976	982.978	0.479072	0.216575	7.11708	7.49759	33.2748	6.08216	12.6957	0.0600265	1.46898	4.06165	0.969694	0.0953929	0.0138318	0.00959479	0.0631753	513.149	46.8465	4.01078	0.0479306	0.286889	616.052	18062.6	0.0987399	1.85866	0.369145	0.0102609	446.087	7.01446	0.0378145	0.0596459	0.00940726	0.000109382	8.01221	6.17016	0.034802	0.0591651	0.00923082	0.000106677	8.01221	307.256	4.47711	5.59793	11.6782
0.485908	1.10873	1.05569	0.312738	106.081	5393.06	11098.9	0.456445	0.0938181	2.1416	0.121956	196.869	996.987	2184.24	0.0679269	1.39877	4.28817	0.684512	0.0990803	0.0150071	0.00910745	0.0574696	439.337	33.2554	4.26071	0.0632852	0.212622	589.714	16047	0.0984348	1.9028	0.347675	0.0117589	448.034	1.81941	0.0396632	0.057361	0.00989186	9.72E-05	10.989	4.04967	0.0384689	0.0574863	0.00981627	0.000112628	10.989	216.626	4.41918	3.34769	18.8845
0.48529	0.799754	2.39969	0.0283801	1.27846	32.4122	66.7893	0.471288	0.344024	12.5078	0.960305	107.688	130.834	277.608	0.0718947	1.23243	3.32364	0.809059	0.097528	0.0137492	0.00984177	0.0697548	370.718	46.4961	3.3965	0.0566389	0.254175	590.469	15623.5	0.0907681	2.34508	0.443072	0.0107554	492.711	5.72018	0.0408853	0.0583981	0.00962634	0.000113675	11.0531	4.01771	0.0541152	0.0598793	0.00940159	8.79E-05	11.0531	208.766	5.65898	7.10533	32.727
0.481761	0.117616	2.36133	0.229042	14.1792	1527.44	3170.54	0.473601	0.801509	2.24998	0.539001	55.9188	1080.86	2282.23	0.0867314	1.08239	4.18945	0.561985	0.135376	0.0151306	0.0074351	0.0681593	823.89	48.694	3.14842	0.0507339	0.233122	560.386	18047.9	0.0897421	2.09366	0.527139	0.0103745	435.765	9.42411	0.0327405	0.0587015	0.00963621	9.57E-05	8.84147	10.4403	0.0419683	0.056984	0.00977478	9.02E-05	8.84147	297.826	5.34522	4.97355	37.4384
0.454253	0.40666	0.81401	0.147097	138.187	12858.1	28306	0.485358	0.0321537	25.2456	0.116719	7.40407	438.618	903.7	0.104978	1.93566	4.9431	0.480861	0.0971974	0.0167056	0.00881983	0.0798462	459.915	61.9371	5.054	0.058986	0.234206	550.353	19179.5	0.115556	1.91746	0.279573	0.0107481	487.795	17.6555	0.0370103	0.0581913	0.00934274	0.000106603	8.83982	8.99905	0.0412316	0.0575897	0.00935825	9.70E-05	8.83982	237.897	5.03546	4.03988	4.47678
0.486098	0.144624	2.66423	0.021335	8.62023	5777.28	11885	0.477224	1.85229	1.15385	0.433244	1.13872	265.248	555.814	0.0849693	1.32077	3.4489	0.674605	0.10438	0.0138749	0.00900256	0.0802722	584.335	42.7172	3.72879	0.0387007	0.290215	592.89	17025.5	0.101572	2.08196	0.366029	0.00927089	486.572	2.10781	0.0385626	0.0582426	0.00936102	0.000107084	7.61953	8.12072	0.0341627	0.059171	0.0094392	0.000104433	7.61953	309.147	5.35469	5.44842	38.1839
0.468469	0.189182	0.662247	0.229304	51.1992	18.9811	40.5172	0.47469	0.326547	3.12517	0.153469	62.9379	987.09	2079.44	0.0686703	1.49128	3.4362	0.856479	0.105786	0.0182432	0.00935885	0.0655791	598.249	61.9937	4.54683	0.0587581	0.247344	580.206	14665.2	0.0964648	2.05905	0.351263	0.0104048	456.134	13.8017	0.0433839	0.0583788	0.00960627	8.59E-05	7.12686	25.6919	0.0394093	0.0574532	0.00941826	0.000118654	7.12686	282.423	3.84865	8.14667	23.2573
0.476386	0.0989818	5.63674	0.148651	1502.27	24.9691	52.4136	0.470344	0.150121	9.62526	0.0334241	561.4	1543.72	3282.11	0.109053	1.41079	3.10407	0.534798	0.095459	0.0138241	0.0100815	0.0596857	543.665	27.9903	4.42777	0.0488434	0.25866	636.202	15629	0.089884	2.27989	0.409507	0.00848116	449.127	3.92648	0.0410148	0.0577515	0.00940552	0.000110438	5.16343	5.20903	0.0465103	0.0574563	0.00919349	7.75E-05	5.16343	217.827	5.87647	4.02459	25.6933
0.468766	0.373979	0.581405	0.556461	3446.03	492.767	1051.2	0.510962	0.286982	4.25925	0.238942	96.0251	13270.2	25971.1	0.0709841	1.41883	4.09267	0.552055	0.119773	0.0195507	0.00899006	0.0637213	569.54	35.2984	2.98981	0.0534073	0.258796	572.322	16270.5	0.0952609	1.62452	0.454217	0.0107002	427.35	9.60307	0.0426087	0.0554572	0.00936589	9.79E-05	8.53482	9.13761	0.0353172	0.0585463	0.00954872	9.13E-05	8.53482	262.67	6.77337	4.0707	2.81141
0.474448	0.172689	1.59278	0.0961043	316.334	695.174	1465.23	0.449438	0.936212	2.17125	0.85114	14.0583	26.2812	58.4757	0.0616858	1.33364	5.10049	1.07108	0.0742618	0.0150157	0.00903232	0.0603768	362.782	38.218	3.94425	0.0564512	0.226236	634.199	17728.7	0.106238	2.08858	0.324674	0.0103475	476.652	10.0857	0.0490886	0.0609371	0.00917711	8.92E-05	8.38373	3.49847	0.0497287	0.0572814	0.00951127	6.18E-05	8.38373	247.022	5.79849	5.70381	32.5193
0.479739	6.03091	6.71265	0.048743	15.5245	1842.35	3840.32	0.494695	0.0476584	2.93968	0.186965	7.9946	875.943	1770.67	0.086753	1.62851	3.18422	0.589867	0.0979379	0.0150207	0.0102804	0.0886756	774.848	21.8233	4.7185	0.0710247	0.23117	584.735	16822.4	0.0828324	1.63476	0.36275	0.0100237	487.805	6.37556	0.0409239	0.0566801	0.00897617	0.000103637	8.08406	3.68749	0.0431604	0.0601856	0.00959878	8.11E-05	8.08406	281.836	4.7114	4.35748	36.7419
0.462684	0.0398732	12.5768	1.75766	50.6949	404.328	873.875	0.481117	1.10366	1.70319	0.209492	25.9803	410.066	852.32	0.0696934	1.38192	2.85925	0.557747	0.0985822	0.0139452	0.0103259	0.0734766	453.417	62.4133	3.24825	0.0497115	0.244381	572.31	19702.3	0.0837481	1.75332	0.450114	0.0109877	450.411	4.37862	0.0423715	0.0582078	0.00920771	8.75E-05	7.89464	8.04146	0.0469173	0.0564216	0.00944765	8.58E-05	7.89464	264.622	5.85856	4.23442	36.8671
0.516501	0.506374	2.28414	0.0632354	13.8593	347.928	673.625	0.48549	0.166676	0.526828	0.0997641	10.5367	15159.7	31225.6	0.106976	1.11132	4.97049	0.886204	0.0856674	0.0189021	0.00999352	0.0685571	545.176	71.1546	4.82177	0.050773	0.234731	630.521	13313.9	0.0964849	2.07312	0.376712	0.010868	437.563	7.58314	0.037826	0.0555166	0.00948172	9.73E-05	9.39197	16.1609	0.045644	0.0586333	0.00900621	0.000120477	9.39197	236.021	4.86281	4.78182	39.4795
0.48484	0.194858	4.7202	0.152953	6.18448	36.1429	74.546	0.475033	0.291872	6.68768	0.244809	50.0464	4494.15	9460.72	0.0856363	1.77484	4.94921	0.572932	0.0946765	0.0158669	0.00855691	0.0764665	639.505	75.0274	3.8403	0.0599228	0.282555	623.636	14687.7	0.118357	2.39908	0.430414	0.0119118	458.968	14.6472	0.0424965	0.0574075	0.00939332	0.000115219	12.5212	6.78123	0.0489275	0.0565868	0.00920709	7.24E-05	12.5212	245.05	5.07545	4.28621	7.54478
0.497042	0.223741	0.988886	0.396374	92.2763	36.1123	72.6544	0.479553	0.253112	0.754964	0.128745	31.2669	201.39	419.954	0.0698562	2.08863	4.05929	0.924147	0.0910493	0.0176974	0.00853913	0.0575238	461.844	62.4223	3.10153	0.0622943	0.243119	575.533	16171.8	0.0847344	2.24106	0.504678	0.0106343	449.573	15.0283	0.03036	0.0589088	0.00959535	8.74E-05	9.12566	5.11194	0.0439376	0.0572957	0.00885262	9.09E-05	9.12566	256.283	3.70658	3.16713	33.5299
0.46927	0.401637	7.57393	0.340803	29.864	1502.57	3201.94	0.485165	3.08042	5.41761	0.0617736	0.42439	51.5918	106.339	0.0865172	1.41716	3.59533	0.585178	0.0801053	0.01327	0.0083703	0.0647073	510.245	64.4345	4.48454	0.0662819	0.241802	628.234	17412.4	0.123656	2.17356	0.426754	0.011016	463.433	5.01989	0.033077	0.0604062	0.00968482	9.56E-05	9.13197	8.36413	0.0388481	0.0580518	0.00908866	7.73E-05	9.13197	214.693	5.69412	5.71692	17.3114
0.474887	0.199552	1.15666	0.0214897	32.1504	27.3596	57.613	0.486216	0.113555	3.92054	0.188288	4.76611	1706.6	3509.96	0.0790404	1.42247	4.32146	0.694208	0.0919962	0.0152162	0.00912863	0.0729991	616.979	43.7979	3.36287	0.0470023	0.235325	507.508	18507.4	0.0954805	1.77514	0.401198	0.00965771	463.863	16.7845	0.0412264	0.056912	0.00943115	0.000104989	8.94336	30.15	0.0337527	0.056407	0.00961022	0.000100229	8.94336	200.618	5.22175	2.90827	10.144
0.487532	0.0879864	2.90881	0.0597902	65.4909	525.238	1077.34	0.465615	0.921335	4.02673	0.590033	22.5196	1311.69	2817.11	0.0825741	1.3579	5.88846	0.920922	0.0931447	0.0180175	0.00900909	0.0560319	313.186	55.777	5.88856	0.0485066	0.195958	560.005	15719.9	0.0977072	2.05347	0.424972	0.0120428	476.922	2.52789	0.0435962	0.0571964	0.0098148	0.000102585	9.23965	7.99415	0.0397063	0.0569269	0.00919102	0.000128957	9.23965	382.883	4.75103	5.71997	35.8674
0.481776	0.936493	4.20376	0.0169243	1040.59	409.441	849.857	0.475737	0.295955	1.07525	0.246664	0.302019	211.264	444.076	0.0965611	1.49968	2.59314	0.743526	0.126766	0.015198	0.0089685	0.0725061	463.588	78.1882	4.66376	0.0529245	0.230553	582.437	20611.7	0.0971992	2.34921	0.371791	0.00955736	432.164	9.03574	0.0375079	0.0580819	0.00938493	9.68E-05	7.14004	6.22286	0.0329669	0.058574	0.00936419	8.09E-05	7.14004	290.193	5.10558	3.85493	29.5871
0.462419	0.108847	1.31199	0.132858	310.389	101.47	219.434	0.475867	0.959273	0.932574	0.47944	3.68602	4229.05	8887.05	0.0898625	1.71646	2.54948	0.970038	0.084993	0.0140279	0.00825529	0.0558965	480.843	59.6631	4.25261	0.0471676	0.24002	576.93	17785.4	0.0909787	2.19905	0.359853	0.0101529	487.295	7.32996	0.0356113	0.0597009	0.00947885	8.14E-05	12.7114	11.4476	0.047621	0.0593354	0.0090788	0.00010493	12.7114	324.724	4.86763	4.99874	29.556
0.471539	0.0434738	6.16496	2.94044	66.0988	1550.63	3288.43	0.488563	0.482153	3.77665	0.322144	71.4208	2869.91	5874.18	0.119192	1.15445	3.73717	0.601203	0.116289	0.0141822	0.00895094	0.0595989	587.83	89.845	4.88616	0.0525162	0.223878	608.015	17765.9	0.0981662	1.98103	0.41962	0.010504	480.914	3.98317	0.0410576	0.0560232	0.00938764	8.02E-05	8.52507	9.83243	0.0363563	0.0595897	0.00941807	0.000100126	8.52507	207.632	5.01521	2.99095	5.58238
0.508387	2.40057	4.98202	0.109769	6.91964	2793.25	5494.34	0.478205	0.479691	3.5174	0.526671	0.278427	236.79	495.164	0.108303	1.79975	4.1085	0.526891	0.107523	0.0125138	0.0076426	0.0714158	472.369	57.4768	4.1182	0.0525947	0.278795	591.988	16764.6	0.106437	2.08521	0.396195	0.00811664	493.047	17.9658	0.034931	0.0579365	0.00941989	0.000109562	8.54446	5.4866	0.0439066	0.0573003	0.00879763	9.57E-05	8.54446	244.115	3.97457	8.0689	9.63741
0.464359	0.704275	4.18263	0.597699	38.193	563.83	1214.21	0.479159	0.135224	1.09261	0.0264073	28.6545	173.359	361.799	0.0674969	1.82759	2.77871	0.72702	0.0984449	0.0109553	0.010593	0.0710905	772.979	52.8708	3.15479	0.0585356	0.235144	581.105	20028.4	0.103834	2.07766	0.385535	0.00802506	453.392	6.65826	0.043647	0.0578645	0.00916369	8.63E-05	5.53077	9.54965	0.0450037	0.0572495	0.00931242	9.40E-05	5.53077	347.286	6.50185	3.26547	37.1153
0.491651	0.268419	2.55512	0.487207	130.838	51.6902	105.136	0.468034	1.14423	0.74119	0.0330535	270.166	1438.43	3073.35	0.0664205	1.2316	4.37181	1.05905	0.0732503	0.0114761	0.00848527	0.0716781	822.322	38.3752	5.84305	0.0671945	0.296078	572.283	14941.2	0.0912053	1.83229	0.434139	0.0114725	474.845	17.3384	0.037541	0.0588126	0.00967107	7.46E-05	9.27072	4.99246	0.0392842	0.0569565	0.0092854	8.89E-05	9.27072	251.203	3.9295	3.87568	10.3709
0.47207	0.379873	8.10519	0.0577671	2.80177	82.0402	173.788	0.485174	0.535258	5.42799	0.541105	2.23035	134.978	278.206	0.0919506	1.78221	4.39198	1.09674	0.0774859	0.0127523	0.0096784	0.0570569	325.344	46.5962	4.11411	0.0554647	0.180101	609.31	15358.6	0.11383	1.75879	0.390586	0.00960196	434.734	10.2398	0.0362762	0.0613056	0.00911403	8.57E-05	11.3001	5.68538	0.0362366	0.0588384	0.00920868	0.000116256	11.3001	300.67	4.1592	6.58427	36.1586
0.484566	0.267167	2.96397	0.183068	295.688	49.1337	101.397	0.480905	0.16336	2.74599	0.0595479	87.904	866.605	1802.03	0.104654	2.27371	3.21543	0.637088	0.0866581	0.0142816	0.00911865	0.0677235	640.908	49.5961	4.04383	0.0583558	0.204687	586.296	18358.5	0.0821831	2.76842	0.460823	0.00963887	459.683	12.8321	0.0459522	0.0557389	0.00935488	0.000105067	5.85547	6.47901	0.0486426	0.0592919	0.00911977	0.000109913	5.85547	228.168	5.03644	6.03365	15.5229
0.488273	0.413511	3.17754	0.0910191	2084.8	2485.09	5089.56	0.464837	0.815421	2.18925	0.273267	0.125904	891.857	1918.64	0.0744151	1.49091	2.49443	0.560059	0.142956	0.0151881	0.00775488	0.0683119	608.742	68.3648	4.57726	0.0640539	0.300535	616.166	18141.3	0.0934875	2.53132	0.382614	0.00969626	445.504	4.51516	0.0360532	0.0588392	0.00941194	8.71E-05	8.16161	3.32009	0.050718	0.0570391	0.0096081	9.27E-05	8.16161	222.846	3.41553	4.10539	33.9348
0.470689	0.0142563	10.7352	0.121492	2855.68	8.69896	18.4813	0.494512	0.0750946	5.32663	0.0477157	0.0253888	130.548	263.994	0.0825345	1.32063	4.12576	0.582542	0.0813093	0.0143882	0.0104549	0.0640485	462.85	34.5229	4.96195	0.0581304	0.230804	598.922	18320.1	0.0936354	2.4615	0.417804	0.0107884	440.505	7.88984	0.0375023	0.0586806	0.00919738	0.000109412	5.65763	5.57246	0.0455491	0.0589058	0.00907273	0.000109231	5.65763	278.971	5.80915	5.14925	34.6546
0.50322	0.0658759	2.44283	0.0557991	90.0017	2194.15	4360.21	0.481554	1.04257	2.41091	0.106824	116.868	792.243	1645.18	0.0659488	1.56243	3.87455	0.755206	0.0895805	0.0172461	0.00831824	0.0720733	361.786	50.7353	3.94855	0.0530384	0.186721	579.347	14911.8	0.118562	2.17632	0.623282	0.00899005	465.15	7.94049	0.0410549	0.058317	0.00942046	0.000103271	6.47726	6.63179	0.0345378	0.058971	0.00940712	9.78E-05	6.47726	263.379	2.90406	5.22432	3.39711
0.495448	0.148952	1.60337	0.521288	378.782	47.5702	96.0144	0.485861	0.386478	0.493434	0.49734	25.8611	1114.95	2294.8	0.0751304	1.27066	3.26137	0.445574	0.0839216	0.0148341	0.00890239	0.0584901	429.025	47.7823	3.44741	0.0625893	0.242243	587.083	20252.7	0.107944	2.12509	0.399154	0.011222	444.291	4.05992	0.0445824	0.058848	0.00950874	0.000110315	7.1838	14.8701	0.0378723	0.0583425	0.00925536	0.000107896	7.1838	290.296	3.24305	4.79604	8.30567
0.48823	0.182968	3.31543	0.100099	399.394	456.915	935.861	0.47873	0.597412	5.4427	0.559306	0.826677	77.4847	161.855	0.0673465	1.18212	4.0794	0.632504	0.122293	0.0146689	0.00906151	0.0536404	678.634	35.2836	4.1617	0.0567035	0.242197	588.102	17347.7	0.0893591	1.68268	0.4981	0.00993035	439.169	7.59136	0.043269	0.0573551	0.00943615	9.65E-05	8.65892	6.72005	0.0404804	0.0558272	0.0094653	9.61E-05	8.65892	250.041	4.01113	6.06018	11.4699
0.458882	0.0196469	1.06517	2.67221	1996.81	113.139	246.554	0.474891	0.386143	6.93328	0.350059	0.257309	6661.37	14027.2	0.0869485	1.53059	4.30951	0.459867	0.0907447	0.0103258	0.00963003	0.0658558	714.258	51.6095	3.61865	0.0487169	0.280992	614.629	19216.1	0.0803587	2.52376	0.499103	0.008348	438.681	9.28248	0.0430785	0.059065	0.00915262	8.26E-05	7.01431	16.8592	0.0485313	0.0586687	0.00957139	0.000102673	7.01431	211.754	5.44248	5.93569	33.3853
0.47791	0.0586861	1.60702	0.158644	34.2055	936.266	1959.09	0.48641	0.0427363	9.71128	1.21732	1.72905	7223.18	14850	0.084535	1.88011	3.91172	0.683389	0.115234	0.0129831	0.00959176	0.0646566	429.173	42.3161	4.53817	0.0642258	0.189695	562.993	17459.3	0.0894917	2.08113	0.423288	0.0108578	440.065	6.31141	0.0370827	0.057313	0.00905377	8.43E-05	4.81583	7.23515	0.0354493	0.0601935	0.00922778	9.51E-05	4.81583	242.279	4.58321	4.59985	13.972
0.483659	0.0677353	3.43854	0.0535847	72.7742	10647	22013.4	0.471507	0.34356	4.67284	0.0389846	0.701665	147.207	312.206	0.122741	1.0095	4.83432	0.868444	0.0683641	0.0143264	0.00812288	0.0704904	440.586	46.7967	2.37167	0.0476411	0.277643	611.396	15625.4	0.112003	1.90295	0.398499	0.0100671	453.346	5.31312	0.0414804	0.058515	0.00907894	7.89E-05	7.16603	7.23421	0.0390131	0.0597647	0.00959919	0.000130298	7.16603	246.574	3.77825	4.77229	37.7685
0.462536	0.521171	0.129527	0.0719647	702.066	3344.65	7231.12	0.503778	0.0862403	4.34696	0.107415	232.889	32393.6	64301.4	0.050211	1.76109	2.94553	0.530634	0.0625595	0.0150816	0.00837948	0.0769494	399.722	99.5957	4.88952	0.0607513	0.263717	660.508	15543.2	0.103227	1.75354	0.397375	0.00815759	473.575	9.95162	0.0341081	0.0570826	0.00931621	0.000111754	8.05845	9.33788	0.0402371	0.0572467	0.00887554	0.000110724	8.05845	220.04	4.61914	5.27002	19.8725
0.489051	0.390895	5.83325	0.0958697	359.448	3898.55	7971.66	0.509672	0.213094	0.276964	0.0376562	215.404	4263.46	8365.1	0.0927752	1.16234	4.43049	1.02855	0.0697845	0.0155294	0.00966676	0.0650097	404.018	61.3548	5.47786	0.050847	0.236914	528.634	16202.5	0.0951206	1.84647	0.347671	0.0115726	483.093	15.5314	0.047087	0.0572376	0.00944707	8.22E-05	7.45585	6.04819	0.041181	0.0574018	0.00907798	9.64E-05	7.45585	278.268	7.50615	6.73231	4.42062
0.475412	0.311272	31.1313	0.0761356	8918.65	537.618	1130.85	0.469083	0.904722	0.582178	0.10365	95.0188	767.611	1636.41	0.0921218	1.84456	4.13093	0.553377	0.0900246	0.0130521	0.00827419	0.0638201	593.341	63.31	4.66311	0.0502047	0.202956	574.104	16585.7	0.113332	1.91809	0.377499	0.00926652	468.353	7.58033	0.0350942	0.0572169	0.00907956	0.000134338	8.72837	11.8778	0.0352614	0.0548677	0.00968764	7.59E-05	8.72837	316.024	4.67146	5.383	4.59721
0.49836	0.981058	6.75378	0.104584	4.69859	47.5235	95.3599	0.451915	3.09588	3.52793	0.802218	7.78183	487.642	1079.06	0.0764065	1.23304	2.71952	0.675012	0.0971199	0.0163637	0.0100218	0.0871148	721.426	61.171	3.9191	0.0496285	0.246193	580.6	16681.3	0.0933626	1.69273	0.381038	0.0117536	433.27	7.41925	0.0373429	0.0563834	0.00948212	0.000127124	8.79435	4.73389	0.040579	0.0573751	0.00944618	0.000110935	8.79435	270.918	6.09892	7.32127	25.7152
0.482132	1.71933	9.89184	0.159202	24.6437	53.4788	110.921	0.472426	0.135177	2.55425	0.0686439	0.0170946	827.526	1751.65	0.0790164	1.46649	3.65595	0.718614	0.0957654	0.0145694	0.00989363	0.0779079	613.047	66.2987	4.04103	0.0516152	0.277843	600.526	16309.5	0.0832182	1.70399	0.509499	0.0114474	474.255	20.441	0.0371926	0.0585118	0.00907572	0.000106573	8.72644	5.527	0.0505494	0.0585804	0.00953378	9.86E-05	8.72644	242.932	4.02448	6.39792	27.7318
0.482073	0.527358	3.00276	0.708268	606.426	37.5021	77.7933	0.468346	0.0538863	1.39584	0.0510631	6.60377	1120.53	2392.53	0.0752833	1.76064	3.98579	0.712413	0.0918809	0.0152744	0.00874886	0.057287	732.906	42.4785	3.93014	0.0527404	0.265094	579.477	16527.3	0.0916745	2.16998	0.471189	0.00913969	457.88	4.89714	0.0420318	0.0589182	0.0093421	0.000113807	5.55599	10.3216	0.0491682	0.0590437	0.00930091	0.000117603	5.55599	309.098	5.58017	7.17607	39.1023
0.476522	0.281076	8.92717	0.0966024	2685.13	415.348	871.624	0.460595	0.528011	0.580905	0.0238747	1.51515	519.635	1128.18	0.100741	1.63867	3.55124	0.607954	0.100648	0.0115667	0.00980408	0.0687687	399.452	44.2228	2.69835	0.0719445	0.232872	607.028	17529.7	0.109634	1.94574	0.383824	0.0110339	458.18	4.58227	0.0394928	0.0614872	0.0091785	0.000111963	7.5284	9.39169	0.0410094	0.0554173	0.00962259	0.00011645	7.5284	203.221	4.921	5.73236	27.0502
0.483664	0.0484482	2.21399	1.0404	10.3233	34.1496	70.606	0.468478	0.123858	8.60646	0.69531	11.5634	1433.48	3059.86	0.0713272	2.1229	4.84226	0.778828	0.116731	0.0145163	0.0094014	0.0664475	593.042	60.8512	4.38877	0.0567526	0.207666	571.643	18634.6	0.114889	2.75407	0.367109	0.00865095	491.631	9.01689	0.0341006	0.0588383	0.00905264	8.97E-05	6.21086	5.45913	0.0277347	0.0582595	0.00941487	8.65E-05	6.21086	310.752	3.61427	4.68973	12.047
0.468851	0.194362	2.40449	0.118468	420.842	881.563	1880.26	0.473244	0.212899	4.94304	0.0293672	4.03434	166.858	352.584	0.127774	1.55091	3.6774	0.750739	0.121858	0.0186456	0.00989508	0.0777021	350.348	36.2523	4.26965	0.0580189	0.290177	587.424	16780.3	0.0912651	1.56002	0.382973	0.0123103	464.434	7.95604	0.0434843	0.0585174	0.00924331	0.000113835	7.96408	5.19967	0.0379769	0.0580772	0.00929776	9.17E-05	7.96408	312.03	5.7355	4.83203	35.3271
0.479464	0.202353	5.24305	2.04849	45.3998	15.8885	33.138	0.494989	0.21871	6.87666	0.281567	0.116722	17.3587	35.0689	0.0683152	1.73313	3.75886	0.604092	0.0819401	0.0165508	0.00849806	0.0789746	395.991	38.9458	4.46349	0.0549592	0.281831	600.115	18937.5	0.135953	1.99314	0.416502	0.00853216	462.81	6.87174	0.0467239	0.0575707	0.00907219	8.07E-05	5.76224	10.8599	0.0455644	0.0572175	0.0094226	0.000105453	5.76224	269.556	4.43337	4.33071	9.49444
0.468297	0.18672	9.59647	0.117198	389.685	1903.22	4064.13	0.472474	0.430887	1.3121	0.203697	1.88179	179.426	379.759	0.0801869	1.30781	2.93908	0.561167	0.0900853	0.0152977	0.00829661	0.0612497	434.117	44.087	3.66984	0.0592894	0.260263	597.421	14841.9	0.100414	1.50927	0.447891	0.010423	478.71	5.80984	0.0350966	0.0553428	0.00932134	8.78E-05	9.15898	5.65339	0.0341715	0.0577442	0.00937454	0.000100891	9.15898	367.482	4.51854	3.9933	10.9481
0.478702	0.258369	0.280645	0.492279	1418.02	94.8734	198.189	0.478993	0.142747	3.66903	1.5962	96.0456	3190.83	6661.53	0.0675836	1.01402	5.42559	0.735914	0.14854	0.0165237	0.00805908	0.0637331	663.743	82.2004	3.1473	0.0434399	0.197084	551.424	16119.9	0.0938002	1.66259	0.469191	0.00965941	478.521	4.95443	0.0454274	0.0595927	0.00949664	0.000106415	6.12275	8.07674	0.0345794	0.0554768	0.00887841	0.000107516	6.12275	276.489	5.51075	5.49654	1.3036
0.488679	0.149858	11.1985	0.0465042	1141.43	6.53407	13.3709	0.446445	0.659365	7.39959	0.00943423	80.2599	207.471	464.717	0.0875989	1.56918	2.59975	0.715003	0.0917577	0.0139473	0.00924993	0.0603677	598.266	39.0668	4.00467	0.0552702	0.219887	612.469	16392.8	0.0962399	2.19034	0.342268	0.00993707	479.942	18.8358	0.0424956	0.0596064	0.0094463	0.000100064	10.378	10.0381	0.0426872	0.0565999	0.00913805	0.000127648	10.378	339.869	4.87332	3.75675	3.12831
0.453772	0.131942	13.5518	0.0249967	81.4542	1945.22	4286.78	0.481191	0.0778781	0.404978	0.297456	2.7128	349.24	725.782	0.103021	2.12175	3.55896	0.776023	0.0850225	0.013542	0.00979735	0.0738165	970.848	53.8541	3.73332	0.0550305	0.21602	631.229	19341.9	0.0925706	1.99119	0.400604	0.00913648	437.104	12.2554	0.0358122	0.0561787	0.00963337	8.42E-05	7.03138	6.63333	0.0341198	0.0565817	0.00934976	9.42E-05	7.03138	224.519	7.0334	6.0885	22.3586
0.445545	0.186694	4.67888	0.0245588	65.9728	34.8749	78.2746	0.487261	0.00341393	2.1682	0.525451	213.053	325.06	667.116	0.0770207	1.70336	3.42046	0.541301	0.081649	0.0143777	0.00819194	0.0728622	832.189	55.5408	4.98503	0.0565287	0.169589	590.648	16906.3	0.07876	2.547	0.429637	0.0113863	444.794	2.90013	0.040824	0.0591702	0.00950526	0.000114767	8.67532	3.68985	0.0417897	0.0585318	0.00927806	0.000116996	8.67532	255.719	6.3022	6.19354	8.98937
0.466547	1.51782	2.14361	0.126311	451.353	871.781	1868.58	0.479665	0.72751	13.6842	0.918334	333.182	46.0567	96.0186	0.0839023	1.30164	5.10863	0.546294	0.0602988	0.0149993	0.00934295	0.0593261	466.132	35.6748	3.51995	0.0448453	0.193897	611.463	22125.5	0.0904202	2.31652	0.359005	0.00954814	468.868	7.15563	0.0398941	0.0574412	0.00999286	7.97E-05	6.88631	8.35084	0.0349567	0.0595155	0.0089951	0.000101138	6.88631	240.447	5.17214	3.35606	37.4083
0.52346	0.0180467	4.44843	0.098342	79.1968	164.249	313.776	0.466074	0.325906	11.9078	0.232209	3.42485	70.8447	152.003	0.0805884	1.31373	4.31539	0.784952	0.117038	0.017544	0.00897706	0.0752344	506.388	47.4747	3.96412	0.0517958	0.23506	631.706	17777.2	0.104265	1.79493	0.451845	0.0123058	454.04	3.76639	0.0448705	0.0555185	0.00979165	0.00010094	7.08862	5.91684	0.0352677	0.0592436	0.00959129	0.000113386	7.08862	301.611	4.96821	4.35305	38.7836
0.486864	0.045398	1.86181	0.113175	394.562	15.3504	31.5293	0.488704	0.217151	1.42905	0.685704	5.98419	2770.2	5668.47	0.0842053	1.60445	4.26682	0.820505	0.106628	0.0155449	0.00970793	0.0619597	566.638	72.3315	4.00899	0.0523318	0.258057	636.856	17589.3	0.119934	2.45592	0.405928	0.00877494	463.164	5.20332	0.0430578	0.0579568	0.00925384	0.00011396	10.3665	6.58188	0.0361491	0.0565551	0.00938818	9.10E-05	10.3665	281.095	5.72374	5.24105	28.7598
0.489164	0.242979	2.04902	0.251723	1453.1	2059.99	4211.25	0.48804	0.462117	9.16401	0.106531	0.258896	26.0727	53.4232	0.0741116	1.20196	4.25304	0.61149	0.072873	0.0138152	0.00930655	0.0598211	728.632	49.2188	4.39555	0.0586774	0.238514	620.884	16555.1	0.114714	1.64641	0.450273	0.0103276	451.556	17.9505	0.0394362	0.0583498	0.00938915	8.06E-05	10.0552	13.1484	0.042322	0.0581993	0.00922519	7.85E-05	10.0552	281.217	5.13232	4.95731	26.1901
0.479757	1.01994	3.93839	0.0264405	1361.58	6805.5	14185.3	0.484136	0.161248	6.50008	0.247209	570.357	3301.71	6819.8	0.0812778	1.37564	4.81189	0.581251	0.117203	0.014451	0.0083324	0.0631369	629.194	70.8558	4.1345	0.0448241	0.259355	544.637	16690.9	0.123074	1.95131	0.462436	0.00985703	452.92	3.51504	0.0376864	0.0571369	0.00944499	0.000103774	8.46487	6.50654	0.0477741	0.0572435	0.00946604	0.000127819	8.46487	227.195	3.61324	4.74088	18.237
0.464001	0.0449144	1.29193	1.81613	134.792	61.6575	132.882	0.488966	0.116655	3.62245	0.421638	2857.51	501.073	1024.76	0.0983972	1.88351	5.97691	0.754087	0.0677403	0.0144343	0.00858089	0.0793269	880.679	49.5059	4.76547	0.0549301	0.267318	556.765	17564.7	0.0856301	2.73842	0.434127	0.0105441	474.722	5.2754	0.0362535	0.0557253	0.00919241	9.93E-05	9.23975	18.4823	0.0366983	0.0581641	0.00927148	0.000100543	9.23975	205.985	4.80788	7.58304	9.21522
0.471446	0.52303	2.02562	3.75032	137.491	5.4057	11.4662	0.474616	0.0922779	6.1924	1.10929	433.291	28.8194	60.7214	0.0838441	1.82351	2.86027	0.661277	0.0727656	0.015834	0.00918018	0.0848671	800.944	64.6574	4.92461	0.0491908	0.27234	556.427	18491.4	0.105946	2.4228	0.445944	0.00946743	456.462	6.30003	0.0418922	0.0586858	0.00953046	8.84E-05	8.34858	4.55469	0.0412613	0.058562	0.00939728	0.000108676	8.34858	211.492	4.50654	3.82098	36.3073
0.47645	0.553995	0.609017	0.0910853	49.0069	66.1442	138.827	0.470541	0.429777	4.78291	0.029597	1.53545	12546.3	26663.6	0.0569319	1.20272	3.9958	0.450431	0.0908539	0.0151715	0.0095937	0.0667506	877	89.6991	5.00737	0.0572982	0.267002	593.675	17665	0.107228	1.65889	0.356585	0.0104662	456.201	6.24161	0.0360153	0.0578	0.00905802	9.36E-05	8.64298	9.49591	0.0364596	0.0574822	0.00944249	0.000100853	8.64298	255.149	5.38235	6.00151	36.6974
0.470649	1.73675	2.58713	0.35567	326.952	151.333	321.54	0.474094	0.398024	3.28958	0.0782134	0.959028	5048.44	10648.6	0.0943755	1.64314	3.34686	0.861768	0.123646	0.0160006	0.0112706	0.0630542	533.499	40.9197	4.31079	0.0455388	0.213957	602.088	19770.8	0.0961488	1.9734	0.578379	0.010964	473.444	2.87442	0.0450346	0.0574151	0.0096641	7.67E-05	9.54433	4.92205	0.0375396	0.0552165	0.00971294	0.000127097	9.54433	244.215	6.36628	3.50352	20.5162
0.490567	0.103122	6.62749	0.877767	72.584	802.987	1636.85	0.451077	0.1224	0.340797	0.459067	25.1402	106.507	236.118	0.091692	1.30963	3.90351	0.572085	0.0876525	0.0169602	0.00832847	0.0590616	554.849	48.316	3.65034	0.0480672	0.227568	611.308	21152.1	0.0878989	1.66552	0.445079	0.00946279	477.754	6.82322	0.0314347	0.0590517	0.00941833	0.000101368	10.2669	2.18975	0.0562594	0.0586831	0.00928105	0.000132133	10.2669	302.313	3.07369	4.85672	17.7829
0.501098	0.297263	1.01434	1.32986	57.3683	1116.91	2228.93	0.464759	0.366117	0.740672	0.443737	2.83241	293.717	631.976	0.0699898	1.41596	3.13738	0.667961	0.0903879	0.0169611	0.00897727	0.0628756	468.355	78.6532	4.54146	0.0532867	0.311054	601.009	19422.6	0.117294	1.49565	0.36495	0.0100108	485.114	7.50267	0.041409	0.0550373	0.00931877	9.78E-05	10.3081	7.66692	0.0360639	0.05777	0.00946955	0.000122944	10.3081	288.83	5.76587	4.93222	18.096
0.459878	0.44683	4.37407	0.172816	898.244	291.75	634.406	0.473523	0.95607	6.60328	0.0048238	1.60499	35.2422	74.4256	0.10828	1.40748	3.76396	0.615121	0.0973431	0.011454	0.00964857	0.0618436	469.833	84.5602	3.29615	0.0612115	0.208033	602.125	16009.5	0.116138	1.88465	0.34296	0.0110135	467.308	6.6831	0.0557461	0.057394	0.00985917	0.000112187	7.67159	16.3911	0.0383541	0.0585981	0.00939902	0.000109307	7.67159	279.99	4.45184	5.78668	19.159
0.459878	0.0194493	7.41372	0.487713	21.748	104280	226757	0.477198	0.229261	3.66466	0.715252	27.2072	152.836	320.278	0.0897119	1.53335	3.02338	0.679088	0.130572	0.0139035	0.00811723	0.0690465	602	35.0095	4.86478	0.0450798	0.272578	586.626	18711.2	0.0921099	2.01112	0.339552	0.0111959	455.813	4.10217	0.0349945	0.0594275	0.00920981	0.000141007	9.46116	2.75144	0.0397039	0.0546457	0.00950861	0.000112718	9.46116	290.988	6.24093	3.93082	18.5693
0.487413	0.131496	1.70421	0.056175	81.9088	96.105	197.174	0.489934	0.261021	1.7489	0.20936	2.16842	286.343	584.453	0.0894143	2.46389	4.31154	0.770631	0.11175	0.0130377	0.00826518	0.0544545	405.968	57.4457	4.85383	0.0598268	0.203256	578.423	15308.4	0.0869599	1.74696	0.370588	0.00952828	449.606	7.82082	0.0377944	0.0580242	0.00952196	8.82E-05	9.23073	8.43434	0.0308313	0.0584901	0.00948215	0.000140899	9.23073	324.988	4.41881	4.01894	35.8413
0.520355	0.112611	1.8047	0.22148	53.0844	3369.01	6474.45	0.488321	0.150821	1.52578	0.167096	0.958317	2370.39	4854.17	0.070565	1.64235	3.82118	0.778385	0.101851	0.016194	0.00835779	0.0663879	301.863	41.1183	4.41185	0.0562463	0.326705	615.454	16420.3	0.108771	1.9298	0.377119	0.00853354	429.595	21.9347	0.0370136	0.0588201	0.00969628	0.00011376	9.76507	5.55372	0.0492539	0.0579439	0.00935847	8.37E-05	9.76507	248.035	4.35412	3.21183	31.5603
0.497116	0.009698	5.70415	0.686545	6.53459	101.178	203.53	0.500326	0.195266	8.2222	0.0112819	4.07421	713.85	1426.77	0.0782731	1.38802	4.52996	0.525887	0.0762844	0.0145406	0.00874177	0.0717224	592.946	39.2282	5.08933	0.0552598	0.198553	669.508	18374.9	0.102606	2.36201	0.407487	0.0113847	489.59	7.8168	0.0458065	0.0542205	0.00954874	0.000111474	8.26904	6.4444	0.0422845	0.0564389	0.00956395	0.000131123	8.26904	226.266	4.04312	5.84653	35.8876
0.46061	0.271888	1.17793	0.0753943	143.599	755.278	1639.73	0.484653	0.047335	1.60427	0.0748079	622.115	10176.2	20997	0.079461	1.55019	2.50381	0.52275	0.13217	0.0137213	0.00807964	0.0624916	598.727	62.1273	3.41924	0.0704292	0.26326	562.788	15808	0.079	2.0205	0.357034	0.00838688	485.62	10.1849	0.0399097	0.057525	0.00932862	0.000120267	8.43935	21.9251	0.0361055	0.0599946	0.00936157	0.000114736	8.43935	251.887	3.54021	3.64931	6.43541
0.481143	0.0822394	1.46964	0.0641716	435.651	2.87059	5.96619	0.469719	1.03022	2.85373	0.0500258	1727.25	111.491	237.356	0.0590739	1.77858	4.17922	0.583128	0.0962676	0.0175534	0.00936016	0.0641623	646.887	46.6106	4.85349	0.054699	0.24433	625.14	19851.4	0.0837159	2.22066	0.388226	0.0116897	457.194	4.67088	0.0346483	0.0570493	0.0100119	0.000120239	7.50715	4.86522	0.0411381	0.0582098	0.00958904	8.71E-05	7.50715	326.838	7.11747	5.69151	10.8555
0.493961	0.08901	11.0955	0.130511	86.1439	9660.66	19557.5	0.503338	0.488096	2.23777	0.0793044	1.54008	1708.3	3393.94	0.08086	1.29785	3.90626	0.465931	0.126531	0.0159856	0.00984871	0.0643734	568.504	29.9521	4.41604	0.052802	0.215118	591.279	19051.6	0.108148	2.30533	0.525225	0.0112423	461.51	15.1488	0.0433107	0.0575376	0.00941894	0.000112931	6.79314	13.1112	0.0350866	0.0578964	0.0091413	0.000103327	6.79314	233.076	4.61923	4.84496	29.4252
0.473859	0.367628	4.07222	0.217749	2395.33	654.223	1380.63	0.486683	0.056609	1.85713	0.836749	2927.52	390.174	801.702	0.100712	1.23591	4.46367	0.621938	0.105323	0.0123584	0.00826916	0.0867805	427.177	40.1738	2.95165	0.0522364	0.254071	630.952	19045.6	0.120946	1.65891	0.482977	0.00944428	493.316	10.0683	0.0321615	0.0584885	0.0094175	0.000114532	9.01108	3.84224	0.0464844	0.0569375	0.00937681	0.000103594	9.01108	420.317	5.09298	7.58211	22.205
0.481854	0.0257213	2.64398	1.11599	93.8468	4987.04	10349.7	0.473046	0.239233	2.66597	0.0283224	535.79	232.87	492.278	0.0744225	0.963894	3.50177	0.640598	0.0991935	0.0122597	0.00895393	0.0613347	571.873	52.314	3.14883	0.0580334	0.278786	634.731	15522	0.113532	1.88002	0.295462	0.00912347	471.712	10.0497	0.0381955	0.0596871	0.00989002	0.000102747	8.03187	8.07999	0.0398373	0.0587589	0.00911953	9.36E-05	8.03187	260.531	6.28988	7.78219	28.4201
0.457504	0.0724021	1.3027	0.0849363	135.917	93.8198	205.069	0.466431	0.956579	2.01985	0.869894	3.64294	6138.29	13160.1	0.0729719	1.82505	4.34033	0.804663	0.0867735	0.0145512	0.00819727	0.0553799	763.164	66.1394	5.3257	0.0423359	0.19561	627.98	17770.8	0.0851159	1.6712	0.409527	0.0117359	487.483	5.82532	0.0351289	0.0555895	0.00959629	0.000109212	8.52889	5.83589	0.0515471	0.0589025	0.00924949	0.00010944	8.52889	292.272	7.90693	5.30709	34.7344
0.491843	1.54518	1.23538	1.4197	7.59547	6467.55	13149.6	0.486705	0.0901663	7.06549	0.0138728	1.88238	1514.19	3111.11	0.103675	1.5261	3.42497	0.618023	0.0946803	0.0194066	0.00971719	0.0916224	504.676	64.2687	3.50269	0.0546116	0.210157	595.819	20420.6	0.0780301	2.06141	0.333543	0.010052	421.301	5.03304	0.0437175	0.0596509	0.00937249	8.97E-05	9.50488	5.96148	0.0363719	0.0572549	0.00906565	0.000134547	9.50488	357.767	4.66454	3.91661	9.88703
0.466369	0.496689	6.62251	0.234038	7.21057	5638.98	12091.2	0.47918	0.182513	4.3303	0.329456	0.157179	25.6886	53.6095	0.080757	1.65972	2.23761	0.572023	0.1069	0.0170215	0.00904354	0.0550361	523.783	42.2507	5.24487	0.0624674	0.250684	615.502	15836.2	0.111825	2.15329	0.316192	0.0102914	465.529	18.3152	0.0325436	0.0603895	0.0093993	0.000120673	6.98235	3.71029	0.0378875	0.055961	0.009519	8.78E-05	6.98235	321.108	6.62911	5.26489	8.7466
0.454692	0.0906506	1.53424	0.0738637	131.179	73.6837	162.052	0.476192	0.086188	7.27972	0.0240359	2638.38	7814.02	16409.4	0.0946085	1.46018	3.50689	1.00021	0.135526	0.0109538	0.00851466	0.0674675	472.057	47.547	3.08382	0.0615214	0.293888	612.4	18086.5	0.114967	2.33572	0.388133	0.00975281	448.997	4.01534	0.0366679	0.0570807	0.00963051	8.93E-05	8.62504	13.0633	0.0485152	0.05857	0.00966816	9.80E-05	8.62504	267.926	5.76736	4.87282	2.59352
0.483574	0.476971	7.65216	0.589382	238.755	108.993	225.39	0.475555	0.448853	2.28355	0.082371	1173.25	9353.83	19669.3	0.098713	0.876037	4.42208	0.716246	0.107126	0.0149064	0.00856327	0.0741581	636.005	77.1767	3.19792	0.0503729	0.21841	644.779	14927.9	0.117366	2.09503	0.472462	0.00741033	478.513	19.3278	0.0420366	0.0604416	0.00920328	9.71E-05	7.30346	25.1062	0.0496732	0.0582474	0.0093567	9.24E-05	7.30346	241.918	5.06597	6.2975	26.7901
0.489385	0.87568	2.10902	0.287044	82.4968	6850.47	13998.1	0.487273	0.190866	9.51525	0.147091	6.07808	26.0258	53.411	0.0952188	1.33002	3.39281	0.691086	0.0821293	0.0102705	0.0101101	0.0530053	545.19	86.2999	4.61179	0.0578613	0.203899	495.22	18984.1	0.105994	3.09516	0.350668	0.00972548	479.255	14.9413	0.0435654	0.059622	0.00905764	0.000112852	7.78659	4.46781	0.0383993	0.0567705	0.00939355	0.000103713	7.78659	271.951	4.44832	2.79326	16.6687
0.456634	0.202653	1.52652	0.207254	541.431	33.8623	74.1563	0.47064	0.0518167	25.0361	0.400746	0.513231	50.8134	107.966	0.0718485	1.07661	3.22135	0.605781	0.0867073	0.0122487	0.00864515	0.0612728	494.376	29.38	4.83676	0.0613951	0.203429	617.374	17470.3	0.0872304	2.05436	0.30572	0.00923943	465.433	7.43693	0.0415806	0.0576812	0.00910106	9.49E-05	7.92514	3.72999	0.033807	0.0566553	0.00951217	9.09E-05	7.92514	263.855	6.04281	9.11576	12.0789
0.478463	0.0372213	15.101	0.423496	1.46085	59.804	124.992	0.49567	0.107199	6.97905	0.987586	0.0990132	1191.29	2403.39	0.0637505	1.5597	3.35188	0.765297	0.073924	0.0153248	0.00816872	0.0754085	858.985	91.9029	4.22065	0.0459037	0.285533	604.057	17895.4	0.102012	2.17828	0.383262	0.0111609	462.938	13.6691	0.0403911	0.0580501	0.00917839	0.000124078	8.29934	5.35081	0.0411477	0.0588342	0.00889665	0.000113155	8.29934	316.706	4.3513	3.9645	31.822
0.434591	0.0711967	2.17264	1.16408	335.924	0.548023	1.26101	0.460094	1.66123	2.24827	0.860741	8.68277	9493.99	20634.9	0.0839752	1.9303	4.06484	0.600316	0.134584	0.0161268	0.00858194	0.0765457	444.903	29.7702	3.25992	0.0657271	0.261304	567.999	17306.4	0.108993	1.67086	0.447884	0.00887231	457.661	5.8763	0.0394911	0.0592316	0.00915644	9.19E-05	9.90611	12.5837	0.0463848	0.060746	0.00964717	8.56E-05	9.90611	284.812	4.11007	4.60651	29.7752
0.461105	1.44226	4.798	0.209229	239.301	489.298	1061.14	0.500014	0.0296601	2.997	0.00920718	2.17803	364.18	728.34	0.0782629	1.82185	4.19799	0.781735	0.0954829	0.0161622	0.00986577	0.0836142	376.945	28.0465	4.23541	0.052179	0.25799	631.975	18678.8	0.0878263	1.81484	0.344775	0.0135371	454.959	13.5583	0.038617	0.0557879	0.00966347	0.00013011	7.38463	6.12447	0.0353524	0.0596216	0.00949837	7.33E-05	7.38463	252.75	4.05515	3.90267	29.808
0.470293	0.277292	1.04139	0.109723	149.951	106609	226687	0.4553	0.925499	3.76832	0.596235	0.046893	758.174	1665.22	0.0654555	1.44119	2.80644	0.400673	0.139919	0.0148247	0.0100132	0.0714761	505.014	48.6472	4.78925	0.0538884	0.243211	589.47	15854.4	0.107301	2.28074	0.470046	0.00967799	436.617	20.824	0.0469827	0.0569625	0.00965978	0.000102041	8.70668	2.13546	0.0498697	0.0566901	0.00945015	0.000106621	8.70668	316.284	9.75629	3.9083	34.859
0.508282	0.29336	1.03006	0.248258	32.2223	374.858	737.5	0.493532	0.35005	2.1919	0.0236919	7.88044	7067.01	14319.3	0.0645845	1.7606	3.07411	0.759477	0.092941	0.0160997	0.00899316	0.0627316	734.486	58.7622	5.62747	0.0709918	0.225682	624.749	15818	0.0922738	2.09109	0.336396	0.0116329	472.081	6.72898	0.0336619	0.0600104	0.00919145	0.000107017	6.685	12.11	0.0384315	0.0577315	0.00940314	9.33E-05	6.685	356.022	4.58804	6.98132	23.6379
0.497015	0.0658262	3.28476	0.236926	119.683	67308.8	135426	0.489282	0.0928917	14.2298	0.27131	1.01326	268.37	548.498	0.080179	1.44773	5.34482	0.72851	0.108613	0.0165613	0.0106669	0.0625364	506.696	58.7486	3.5941	0.0508107	0.227504	589.027	16193.8	0.092324	2.07744	0.408838	0.0104653	517.448	4.05133	0.032074	0.0560359	0.00960977	1.00E-04	7.02183	5.45531	0.043224	0.0581685	0.00936539	8.14E-05	7.02183	242.507	4.90888	4.39967	2.52129
0.484492	0.18902	11.7389	0.050456	551.05	20.5809	42.4792	0.465607	0.0420279	4.27005	0.282262	8.27937	27.1908	58.3986	0.0720155	1.5668	3.98109	0.650595	0.147779	0.0136043	0.00976194	0.0636266	538.251	38.8297	3.25524	0.0539829	0.268803	608.11	17005.5	0.0925076	2.1729	0.357845	0.00785	464.373	6.49524	0.0378613	0.0590449	0.0092219	0.000107662	7.89474	5.96775	0.0376335	0.0580038	0.00957663	0.000102869	7.89474	232.115	4.19082	4.09743	24.1441
0.465133	0.097566	9.43937	0.171935	8.64504	237.186	509.932	0.499367	0.256578	1.12011	0.129469	2.45195	342.337	685.541	0.0787662	2.25762	3.49364	0.725964	0.0820664	0.0159032	0.00857213	0.082838	403.802	61.1729	5.23962	0.052337	0.22701	577.696	17361.1	0.1175	2.27726	0.359512	0.00979713	495.391	2.65738	0.0411579	0.0592812	0.0091387	8.21E-05	10.1074	11.712	0.0356032	0.0580944	0.00989557	0.000117222	10.1074	246.089	4.148	5.92542	34.1852
0.469493	0.74033	4.98024	1.84766	1014.6	272.925	581.319	0.476419	0.482222	3.10111	0.11166	5.36969	28.4424	59.7004	0.0880362	1.2261	3.80086	0.825099	0.0717818	0.0179487	0.00949726	0.0714201	500.484	69.0977	4.2455	0.0528071	0.199858	601.081	17894.7	0.10178	1.93873	0.373975	0.0104995	462.118	10.3401	0.0404001	0.0556448	0.00889737	0.00010531	8.44162	2.36001	0.0355474	0.0573502	0.00912768	9.38E-05	8.44162	318.154	3.77242	7.31195	29.3178
0.498621	1.3879	4.3574	0.602321	75.1088	9497.25	19047	0.475062	0.0676294	0.863724	0.136471	4.1272	4950.58	10420.9	0.0906544	1.57804	4.28484	0.667327	0.0835682	0.0138257	0.00929377	0.059316	554.64	54.1831	3.78291	0.0524459	0.273053	613.904	15124.8	0.0994137	1.81005	0.36883	0.00969836	483.867	3.04881	0.0438543	0.0580471	0.00946726	7.95E-05	7.97851	5.4879	0.0408758	0.0583266	0.00951009	0.000111936	7.97851	248.641	6.98834	5.90852	26.7358
0.496819	0.0968492	3.97485	0.131477	8.13269	37355.1	75188.5	0.480733	0.0837674	2.7442	1.00723	0.0133164	1406.61	2925.97	0.119889	1.55619	3.99886	0.823915	0.0958308	0.0143311	0.00936705	0.0778665	469.476	71.4136	3.30378	0.0458955	0.265403	614.58	15342.2	0.107846	1.81705	0.501522	0.0117933	463.449	5.08062	0.0384116	0.0593893	0.00928594	0.000118847	9.70534	9.31061	0.0406005	0.0597799	0.0097605	7.88E-05	9.70534	246.467	4.39298	6.01085	10.5763
0.485671	0.229294	9.03704	0.647061	60.7187	21479.4	44226.3	0.487206	0.0616431	2.3932	0.111193	0.342069	2996.96	6151.32	0.0861083	1.24605	2.40481	0.568822	0.125093	0.0155502	0.00859065	0.0744781	530.682	35.6329	3.93996	0.0534959	0.240478	620.11	17189.5	0.105085	1.82359	0.310029	0.0109993	454.583	3.61901	0.0466891	0.0581491	0.00925768	0.000106438	5.43534	8.14174	0.0368205	0.0581353	0.00956194	9.66E-05	5.43534	234.03	4.7763	6.087	22.538
0.468631	0.256202	1.82446	0.217152	0.433716	4601.09	9818.14	0.501123	0.748171	2.91295	0.745917	154.95	48.5506	96.8836	0.100517	1.43175	3.21029	0.798534	0.0957169	0.0131326	0.00843812	0.0681172	426.348	25.0149	3.43668	0.061127	0.220475	642.518	14976.1	0.121372	2.14841	0.487399	0.011905	435.948	8.014	0.0298898	0.0608727	0.00914222	0.000103577	8.02471	7.76036	0.0445411	0.0584239	0.00937473	8.45E-05	8.02471	283.938	5.71268	5.99977	23.6514
0.482553	0.0593514	5.94544	4.34626	24.6606	196.569	407.353	0.479709	0.174982	9.74458	1.12402	203.188	31687.2	66055.2	0.0650773	1.94835	3.27861	0.597996	0.0705544	0.0135744	0.00811061	0.0684197	402.617	72.958	4.2729	0.0498249	0.258987	579.77	14755.2	0.108945	2.14742	0.527429	0.0100356	415.203	8.47976	0.0467951	0.0565285	0.00926001	8.68E-05	10.4242	4.91078	0.0365455	0.0569214	0.00935537	8.37E-05	10.4242	257.182	3.15072	6.41993	28.2308
0.490326	0.12972	8.14628	0.26106	6.47519	1322.5	2697.18	0.470629	0.0947324	6.16905	0.060402	57.6952	77.8617	165.442	0.0726928	1.36545	3.68591	0.735429	0.0829361	0.0120411	0.0100971	0.0589916	631.645	69.402	3.88298	0.0463811	0.184519	665.702	17795.5	0.0902486	2.0231	0.384216	0.00945468	455.681	5.90576	0.0437937	0.0591093	0.00963273	8.21E-05	9.21073	7.57307	0.0578033	0.0573196	0.00927509	9.38E-05	9.21073	268.499	3.7552	4.01906	34.3986
0.500798	0.30148	6.76602	0.0165743	202.112	952.55	1902.07	0.494495	0.0866849	2.74814	0.645578	16.3268	113.2	228.921	0.0820474	1.03782	3.73969	0.619462	0.0808182	0.0159332	0.00986124	0.0674938	368.348	25.8652	4.45812	0.0565775	0.228099	641.302	14907.3	0.0875398	1.84754	0.406991	0.0110793	452.67	8.1576	0.0384514	0.0605203	0.00934419	0.000117355	7.85247	20.4511	0.0433692	0.0576493	0.00970845	0.000128038	7.85247	299.703	4.73557	4.62791	19.9641
0.467555	1.07572	3.79758	0.0530174	157.338	52.8899	113.12	0.461306	0.220678	1.78675	0.464631	1286.47	38.6366	83.7549	0.0803906	1.43076	2.60405	0.471242	0.112567	0.0115527	0.00849924	0.0691355	425.546	66.5368	4.64817	0.0528842	0.208411	629.342	18002.2	0.104712	2.2737	0.352518	0.00849869	433.915	10.1805	0.0406336	0.0575825	0.00918336	8.11E-05	14.8561	5.63663	0.0281638	0.0582963	0.00937411	0.00010246	14.8561	300.83	5.09092	4.61981	29.0154
0.49637	0.0614703	4.68951	0.204783	201.867	776.456	1564.27	0.486709	1.35549	3.57488	0.119234	57.5873	110.079	226.17	0.0916366	1.14077	3.08526	0.619121	0.0775025	0.0114451	0.0106279	0.0648461	503.594	32.0435	3.83022	0.0509102	0.233569	550.588	18325.8	0.0980851	1.88896	0.421633	0.0108249	451.805	9.16725	0.0401868	0.0593061	0.0092599	0.000102841	8.31285	4.72436	0.036875	0.0605889	0.00967457	0.000104887	8.31285	250.081	5.75705	4.73668	24.1654
0.479694	0.128159	8.39158	0.258049	827.873	348.829	727.191	0.486095	0.279097	1.78377	2.73821	1.91321	1.2243	2.51865	0.0940831	1.70808	3.68871	0.605365	0.0837326	0.0153357	0.0102163	0.0718152	802.426	62.8557	3.82044	0.0500571	0.299906	616.266	16212.5	0.104621	2.45962	0.306127	0.0126257	495.148	14.7532	0.0419514	0.0590367	0.00968658	0.000100213	9.21174	3.69201	0.0374518	0.0588575	0.00936027	9.22E-05	9.21174	257.184	4.17803	7.21165	33.3288
0.46554	2.43057	2.14493	0.935988	403.1	572.904	1230.62	0.472879	0.275031	1.88046	0.015271	7.88147	1230.82	2602.83	0.0951892	1.42716	3.3166	0.659915	0.127599	0.0151233	0.00860237	0.0668277	426.091	52.5544	3.25654	0.0587547	0.305771	643.369	16546.1	0.09354	2.08628	0.405307	0.00966901	419.06	3.3649	0.0406975	0.0554288	0.00954622	0.000105984	8.07173	3.53892	0.0457269	0.056846	0.00912697	9.59E-05	8.07173	223.606	4.39145	4.99519	3.96639
0.484002	0.504231	1.72161	0.115937	11.6432	289.719	598.59	0.495596	0.0482322	2.02845	1.00782	0.222529	1050.85	2120.37	0.0916525	1.99137	3.07378	0.903513	0.116853	0.0204908	0.00966374	0.0829066	766.379	34.9679	3.52683	0.0651878	0.227703	635.618	14904.3	0.103994	2.46089	0.425126	0.0107485	452.573	11.6352	0.0403348	0.0572269	0.00932142	9.51E-05	13.0105	16.8551	0.0518967	0.0610958	0.00937237	9.72E-05	13.0105	283.521	6.03108	6.48391	24.4115
0.469941	0.654031	5.01704	0.140505	167.989	333.434	709.523	0.478206	0.0582037	4.54967	0.0479303	1.21638	26.1665	54.7179	0.0640722	1.47921	3.80588	0.675144	0.149581	0.0141236	0.00806606	0.0641045	559.565	45.1799	4.97624	0.0597368	0.246756	629.762	18668.4	0.116231	2.18104	0.405393	0.00945667	480.378	20.6362	0.0482004	0.0580589	0.00957307	9.57E-05	7.66008	4.91715	0.0380617	0.0573871	0.0091793	9.23E-05	7.66008	293.667	3.51802	7.90626	4.14603
0.463512	0.0859393	2.16222	0.105949	24.6033	355.811	767.643	0.464548	0.276704	2.7081	0.0245244	0.0559323	4639.93	9988.05	0.0766547	1.54318	4.87301	0.764898	0.0902651	0.0168901	0.00869727	0.0639716	767.996	54.4455	4.20379	0.0482008	0.278464	624.712	16433.4	0.0842605	1.78412	0.393663	0.0095665	470.952	6.96613	0.0476151	0.0582409	0.00939373	8.47E-05	8.97456	13.8057	0.0324192	0.0570192	0.00929604	0.000101983	8.97456	329.042	5.80998	8.33599	34.385
0.475805	0.249221	2.29824	0.217854	74.6207	1296.18	2724.19	0.483853	0.758146	1.20721	0.0981083	12.3403	126.711	261.879	0.0818537	1.89989	2.66381	0.7312	0.0801459	0.0143188	0.00690666	0.0508339	377.936	29.9737	5.3827	0.0567922	0.20239	659.02	18880.4	0.103374	2.10361	0.364324	0.0104925	486.887	16.5875	0.0401343	0.0566839	0.0093993	0.000112136	7.35024	2.69073	0.0347355	0.0569254	0.00940255	0.000121262	7.35024	221.181	5.30546	4.40689	34.5348
0.502681	0.101744	2.24407	0.0359997	2093.41	7.7107	15.3391	0.509007	0.162403	6.02188	0.232909	2.36656	565.458	1110.91	0.0762736	1.31347	3.48498	0.624569	0.132543	0.0172182	0.00909411	0.0588241	605.071	36.6207	3.935	0.0510425	0.23568	610.252	14975.1	0.112469	2.09571	0.389915	0.00929378	475.017	9.98769	0.0423941	0.058735	0.00985776	9.97E-05	8.19277	6.69597	0.0336803	0.0564952	0.00968673	9.83E-05	8.19277	221.556	4.76242	5.13506	24.7882
0.471656	0.0290148	5.24335	0.0627709	507.735	473.858	1004.67	0.48642	0.00707403	1.51164	0.339786	1.44554	1864.73	3833.58	0.0679069	0.836212	3.29241	0.672668	0.1078	0.0155086	0.0100575	0.080926	399.158	38.8646	5.29826	0.0601197	0.210381	598.138	19069.5	0.135716	2.22329	0.418225	0.0103538	445.455	9.53411	0.0407643	0.057822	0.00971079	8.78E-05	7.52277	9.91474	0.037442	0.0564305	0.00947506	9.68E-05	7.52277	263.541	5.33117	5.17019	30.2213
0.471777	0.279923	3.18461	0.0933772	97.8459	175.917	372.883	0.498604	0.302152	0.858267	1.61382	11.6347	36.8965	73.9996	0.0808956	1.14661	2.99361	0.772216	0.112951	0.0124104	0.0104786	0.0759802	578.346	29.0207	4.69182	0.0553318	0.234404	623.48	17195.1	0.0926592	1.94529	0.372275	0.00899697	472.966	4.44016	0.047576	0.0575633	0.00925054	0.000117118	8.20041	3.2223	0.0335916	0.0562601	0.00977721	0.000120748	8.20041	244.566	5.34187	6.06868	26.6579
0.493021	0.101327	1.24844	0.0737108	413.192	7145.83	14494	0.475638	0.0868762	0.853069	0.0481901	33.7829	216.193	454.533	0.111318	2.24828	4.0738	0.460629	0.0788191	0.0134023	0.00866804	0.0736818	490.759	69.0294	3.77702	0.050279	0.274626	583.111	19194.9	0.113134	2.37374	0.301277	0.0132733	497.984	4.41578	0.0368151	0.0585813	0.00936015	0.000108563	9.54986	7.99653	0.0355632	0.0577602	0.00959396	0.000108051	9.54986	207.539	4.58949	5.25959	14.7659
0.469111	0.334634	28.4417	0.438718	294.731	662.886	1413.07	0.454177	0.0383119	3.68752	0.15513	5.71795	1029.53	2266.8	0.0958892	1.35739	3.92283	0.738139	0.121322	0.0129144	0.00930475	0.0697902	541.542	36.6934	4.0079	0.0585839	0.262598	582.605	17627.2	0.0947276	1.87658	0.371108	0.00915329	485.642	7.77308	0.0396975	0.0573463	0.00933818	0.000136592	9.80336	4.84025	0.0330142	0.0562733	0.0089891	8.48E-05	9.80336	290.518	5.70532	3.95413	9.0054
0.471124	0.183146	6.50174	0.140247	1752.72	26146.5	55498.1	0.474567	0.264875	14.3207	2.2304	5037.36	64.8748	136.703	0.109485	1.4702	3.6309	0.481116	0.109941	0.0155385	0.00874986	0.0691197	458.822	43.0389	4.93687	0.057064	0.264452	612.951	15846.5	0.0933068	1.87742	0.376499	0.00906659	461.418	4.36712	0.0407235	0.0592183	0.00926878	8.19E-05	10.5595	9.93488	0.0318496	0.0564511	0.00929898	0.00011372	10.5595	325.036	4.4533	5.5336	29.2657
0.472063	0.140004	7.30663	0.0350877	0.941402	16339.7	34613.3	0.463214	0.176431	0.535972	0.543335	0.300838	32.2966	69.7228	0.0743453	1.94798	4.44116	0.815431	0.0863101	0.0162964	0.00966271	0.0676898	815.893	49.9294	3.51048	0.051983	0.221059	651.348	17701.2	0.0940312	2.19019	0.406023	0.00948547	458.888	17.5566	0.0434476	0.0584344	0.00983017	0.000133127	8.30697	6.31399	0.0404773	0.0570594	0.00887397	0.00011903	8.30697	202.794	3.84902	8.543	1.44697
0.496375	0.711261	1.53465	0.0799769	1513.71	4249.8	8561.67	0.495673	0.0679443	0.803661	0.074227	8.44488	12.6356	25.4919	0.0801803	1.48919	3.57329	0.64555	0.0988162	0.01657	0.00906965	0.0786671	362.249	72.9988	4.36097	0.0568764	0.252654	573.568	16765.5	0.0955867	2.4223	0.537442	0.0105285	453.242	6.08285	0.044851	0.0592747	0.00932719	0.000102129	9.28966	8.28515	0.0352735	0.0620153	0.00940463	0.00010463	9.28966	374.878	5.32056	4.85419	17.7349
0.493584	0.884599	5.86693	0.045744	61.2627	3623.25	7340.69	0.517232	0.0454953	0.833887	0.0682241	718.682	1306.53	2526.01	0.0710154	1.55838	3.77759	0.685472	0.102268	0.015481	0.00899657	0.0591595	597.093	25.3993	4.09681	0.0628728	0.242753	684.852	17529.5	0.101884	2.01464	0.412833	0.00951012	440.968	14.4751	0.0434685	0.0566541	0.00920516	8.83E-05	10.8607	4.34567	0.0356584	0.0571382	0.00923273	7.67E-05	10.8607	199.563	4.66843	5.16459	33.0268
0.491272	0.219856	2.26906	0.129005	49.0225	10049.3	20455.6	0.468182	0.0626489	2.08753	0.041912	1629.92	827.507	1767.49	0.0495796	1.98251	3.53125	0.546529	0.0983006	0.0166372	0.00871757	0.0598684	553.233	34.3401	4.66558	0.0472426	0.262012	586.566	20199.2	0.0873413	2.02651	0.409433	0.00934951	443.83	3.5075	0.0318866	0.0562119	0.00930279	0.000112366	9.67198	6.08781	0.0475456	0.056326	0.00972105	0.00011441	9.67198	253.168	4.19919	3.53714	4.91414
0.464349	0.794128	1.31212	0.694681	743.035	817.014	1759.48	0.455449	3.34124	2.43903	0.184794	0.0522788	175.916	386.248	0.0801772	1.44188	3.40262	0.575786	0.0886582	0.0187116	0.0100328	0.0763119	351.528	48.6783	3.60458	0.0386307	0.25669	575.096	18055.7	0.0888404	1.98367	0.471488	0.0116518	465.053	8.0858	0.0411056	0.0582332	0.00936272	8.82E-05	9.5273	2.45829	0.0371649	0.0596759	0.00967533	0.00010386	9.5273	295.804	5.05396	4.07875	3.71859
0.504337	0.0426336	1.78686	0.0956214	66.6573	162.495	322.196	0.452515	1.97944	3.17605	1.18336	212.95	10061.2	22234	0.105159	1.85314	3.90458	0.846059	0.106427	0.0188975	0.00990877	0.0681019	380.368	43.0823	4.21161	0.0550153	0.310133	561.333	17326.8	0.0830182	1.87423	0.347177	0.00930758	473.518	5.62486	0.0416452	0.0584788	0.00932887	8.57E-05	6.68433	15.0075	0.0370588	0.0587407	0.00971484	0.000118277	6.68433	254.328	3.58001	5.78061	6.4587
0.472205	0.102068	2.64198	0.184707	95.7351	581.583	1231.63	0.474962	0.253437	4.15752	0.113727	1024.74	668.237	1406.93	0.0931698	1.64956	3.38965	0.753454	0.101739	0.0169207	0.00806611	0.055723	526.012	65.4798	4.38913	0.0509855	0.232895	653.902	14763.5	0.0813361	1.47323	0.379606	0.00875001	467.325	5.39554	0.0403849	0.0605699	0.00942638	9.50E-05	7.03543	5.59786	0.0439216	0.0581485	0.00943036	0.000126486	7.03543	276.293	6.29604	3.69823	21.3286
0.47757	0.878127	3.07826	0.167801	4.47568	1562.52	3271.81	0.489302	0.0332102	10.6451	0.0758548	257.922	16255	33220.9	0.0850277	1.6521	3.79534	0.840643	0.0632961	0.0150825	0.00781245	0.0597208	464.787	73.404	3.54437	0.0559383	0.268567	578.078	15012.7	0.0834598	1.93131	0.44779	0.00890775	450.526	12.8436	0.0359179	0.059169	0.00957987	9.22E-05	5.73281	8.49655	0.0468233	0.0602687	0.00909368	0.000115254	5.73281	303.12	4.05346	4.71778	1.0009
0.494028	1.35058	0.679683	0.340546	27.8777	640.68	1296.85	0.501194	0.976278	5.59124	0.203861	5.81009	6180.8	12332.1	0.0831636	1.62958	2.89903	0.508103	0.0958079	0.0155723	0.00974722	0.0607975	777.925	62.3421	3.81892	0.0632614	0.205518	598.439	19012.6	0.104023	1.7264	0.374702	0.00866706	462.042	13.0603	0.0385212	0.0574094	0.00971665	0.000110319	8.18686	9.50211	0.0443038	0.0562915	0.00968726	0.00010715	8.18686	332.727	5.208	4.02135	30.5596
0.485682	0.399279	12.2528	0.0744274	773.322	1.76648	3.63711	0.489385	0.0458906	0.792473	0.209543	957.366	79.715	162.888	0.0715021	1.1713	3.67125	0.644731	0.104599	0.0165358	0.00924188	0.0588542	700.226	79.8153	4.03962	0.0581377	0.226551	623.921	19367.1	0.100302	2.896	0.378975	0.0110658	462.218	3.45745	0.0362074	0.0567354	0.00967012	9.45E-05	8.55055	3.8492	0.0540771	0.0552935	0.00939928	9.35E-05	8.55055	242.64	4.43928	5.77002	39.0298
0.487924	0.301423	4.94458	0.0249119	84.3225	942.216	1931.07	0.474182	0.178521	5.02874	0.25476	11.3831	791.312	1668.79	0.0760239	1.64228	3.39674	0.5082	0.133256	0.0156874	0.00893374	0.0575868	345.731	78.0714	4.452	0.0481733	0.205271	607.66	19280.6	0.0879009	1.98286	0.395656	0.00960305	458.649	7.16359	0.039974	0.0571289	0.00961881	8.58E-05	6.22496	8.03038	0.0304492	0.058854	0.00919165	8.60E-05	6.22496	278.55	5.48283	7.26745	1.7858
0.484862	0.127495	11.6249	3.46517	228.224	251.551	518.81	0.466685	0.0366963	2.79902	0.192677	254.218	645.305	1382.74	0.0739136	1.46571	3.48759	0.932701	0.0912857	0.0143502	0.00926102	0.0749189	710.893	23.6414	5.20074	0.0438274	0.230326	572.128	20867.2	0.101095	1.65295	0.442546	0.0084272	453.549	7.50648	0.043438	0.0596216	0.00929671	0.000116135	10.1773	5.33932	0.042978	0.0577779	0.00949935	0.000101038	10.1773	293.123	4.56438	6.51036	3.96157
0.478618	0.0147154	1.5443	0.333216	587.33	341.153	712.788	0.474672	2.76731	1.87394	0.107378	2.50831	84.0254	177.018	0.112287	1.17097	3.57755	1.16929	0.0791792	0.0128857	0.0077545	0.0724703	467.848	56.0258	4.68538	0.0621812	0.264643	559.22	15206.5	0.107503	1.92274	0.406614	0.00837939	450.073	15.5829	0.04653	0.0553143	0.00926026	9.75E-05	6.79062	9.74433	0.0518398	0.0566562	0.0093759	0.000108631	6.79062	249.935	6.07896	7.38511	31.7706
0.488803	0.444793	0.957933	0.0236122	806.918	1051.75	2151.68	0.488232	0.27325	0.469141	2.01982	2.38244	699.767	1433.27	0.0929453	1.61309	3.7513	0.575592	0.0911628	0.013629	0.01017	0.0670995	496.621	49.3852	2.81429	0.052264	0.224066	627.997	15038.8	0.0912736	2.36275	0.388572	0.0109934	468.47	5.25715	0.036989	0.0560789	0.00926584	9.98E-05	8.2667	7.41857	0.0411079	0.0582556	0.00927809	9.74E-05	8.2667	391.379	5.12021	8.66351	22.0791
0.508383	0.103039	7.05952	0.207827	60.6263	5297.68	10420.6	0.477943	0.670371	2.56616	0.0342632	26.8088	7177.73	15017.9	0.121984	1.97853	2.65688	0.626759	0.135683	0.0188316	0.00769189	0.056021	728.69	62.3116	4.73833	0.0541874	0.249848	681.982	17660.4	0.0997345	1.68342	0.561451	0.00943088	459.957	12.0791	0.0421981	0.0591566	0.00957521	9.42E-05	7.07542	24.4029	0.0427322	0.0594113	0.00950496	0.000109562	7.07542	260.526	5.06613	6.8483	30.4965
0.46049	0.279137	3.98028	0.39841	41.0287	751.96	1632.96	0.463824	0.135034	4.05249	0.171082	1.97671	14865.9	32050.8	0.0836822	1.16539	4.68944	0.943328	0.0785257	0.0130608	0.0085757	0.0794061	270.945	67.769	3.17111	0.051126	0.222667	579.59	17174.1	0.0876527	1.60574	0.489294	0.00864232	465.617	9.34977	0.0411493	0.0561619	0.00967245	8.48E-05	9.04017	7.21018	0.043581	0.056503	0.00948544	9.31E-05	9.04017	224.462	5.76864	4.64147	17.1688
0.495571	0.266952	1.58581	0.823153	312.881	395.561	798.193	0.474441	0.200258	1.33633	0.320468	8.92782	278.754	587.541	0.0869479	1.66029	3.58916	0.554579	0.0947928	0.0130814	0.00818957	0.0766898	663.877	27.896	4.1352	0.0615279	0.220343	601.178	17350.8	0.102406	1.72328	0.40078	0.00886254	462.192	5.10999	0.0372078	0.0589859	0.0095716	0.000116477	7.17208	8.85716	0.0529708	0.0567706	0.00958179	9.76E-05	7.17208	240.623	3.53533	9.63826	21.987
0.523519	0.260547	6.05003	0.335108	36.9245	23.3041	44.5143	0.507165	0.0305654	2.68036	0.106994	26.0338	39317.8	77524.7	0.0846518	1.03938	3.23781	0.868381	0.0868101	0.0157971	0.00804519	0.0702392	930.137	64.1408	3.42167	0.07438	0.234733	570.48	18483.5	0.090427	1.98494	0.385496	0.0109587	499.316	3.6234	0.044271	0.0562942	0.00977669	8.63E-05	13.2359	8.17742	0.0478641	0.0600349	0.00961724	8.06E-05	13.2359	236.873	4.59198	5.97058	15.9152
0.470123	0.898169	4.58074	0.25213	132.951	19628.3	41751.5	0.473712	0.103519	3.77632	0.175301	2361.23	1.23129	2.59923	0.0710518	1.29237	3.52181	0.730997	0.0757325	0.0163444	0.00822849	0.0584279	487.848	40.22	3.90918	0.057522	0.239643	638.362	15957.8	0.107445	2.00473	0.391535	0.0120341	446.708	13.0641	0.0411283	0.058821	0.00958297	9.36E-05	7.57156	9.22052	0.0411625	0.0583995	0.00911022	8.60E-05	7.57156	225.58	4.32347	6.02623	25.9196
0.450062	0.106858	3.26631	0.259964	73.2853	177.595	394.601	0.51449	0.30816	2.09864	0.69445	526.844	7743.51	15050.8	0.0874505	1.30395	4.02013	0.796711	0.100901	0.0157919	0.00976764	0.0556892	611.674	58.5994	4.65254	0.0559332	0.211752	639.895	20233.8	0.0891757	2.1174	0.419524	0.010654	479.395	7.6971	0.0434103	0.0559354	0.00923388	0.000117233	7.32961	5.23219	0.0364331	0.0579029	0.00967657	0.00011403	7.32961	241.043	5.2586	5.50998	17.4657
0.467825	0.0869548	6.43697	0.0814277	57.9681	14771.3	31574.3	0.483884	0.298044	0.979271	0.103123	174.061	454.552	939.382	0.0780618	1.70451	4.27219	0.677983	0.108438	0.013933	0.00934052	0.0703946	599.428	59.5852	3.75818	0.0578376	0.254101	580.905	16244.9	0.0933541	2.19515	0.369823	0.0090738	463.052	4.8842	0.0439456	0.0587766	0.00968278	0.000103683	7.84332	13.9782	0.0327284	0.0601248	0.00942307	0.00011046	7.84332	208.145	5.39382	2.82606	7.07105
0.462168	0.471317	3.53005	0.0576823	189.883	1143	2473.13	0.468617	0.0925656	11.3461	0.0355287	160.053	3956.88	8443.74	0.0737408	1.3156	3.78002	0.619105	0.0731249	0.0127464	0.00930966	0.0712358	490.53	98.9143	5.45812	0.0570672	0.232313	636.257	15309	0.125677	2.08127	0.47501	0.0106032	479.474	6.20664	0.0330897	0.0594485	0.00937918	0.000108463	8.65095	1.97341	0.0404067	0.0602405	0.00943618	6.41E-05	8.65095	237.054	5.94231	6.34286	29.1523
0.478499	0.318322	1.03743	0.263112	43.0585	1891.1	3952.15	0.454549	0.788381	2.93276	0.158145	54.9812	9044.79	19898.4	0.0825992	1.61321	5.19613	0.72243	0.138258	0.0144341	0.00823312	0.0671837	461.406	63.268	3.51555	0.0529619	0.216506	564.124	16723.6	0.0863138	2.32512	0.470138	0.0128481	479.465	6.04418	0.0436009	0.0573441	0.00952033	0.000106257	14.5957	0.945595	0.0364662	0.0565718	0.00942396	0.000105012	14.5957	253.797	7.67751	7.2552	14.579
0.451905	0.251778	0.752148	0.136725	155.65	4203.27	9301.23	0.458611	0.275269	1.56489	0.931369	3.45551	2325.99	5071.82	0.104352	1.24612	3.35832	0.67715	0.100688	0.016197	0.0084626	0.0682237	378.401	45.2979	4.34569	0.0548399	0.254214	612.767	13971.8	0.126888	2.02774	0.401862	0.0103772	510.205	16.0252	0.0321098	0.0568868	0.00917545	9.59E-05	7.42961	7.12934	0.0404602	0.0585956	0.00897615	0.000101791	7.42961	279.157	4.7383	4.99111	16.5585
0.482974	0.054587	2.59085	0.049018	69.843	388.524	804.442	0.4883	0.290849	0.87706	0.105684	473.821	12.6408	25.8874	0.0692749	1.65532	4.54719	0.764006	0.131489	0.01628	0.00882719	0.0539861	564.272	65.7968	5.30037	0.0487902	0.285656	553.385	19117.3	0.115278	2.01354	0.436846	0.0120488	436.146	7.83846	0.0354579	0.0572683	0.00946234	0.000108294	11.9337	7.65556	0.0425253	0.0577016	0.00925186	0.000102699	11.9337	232.296	7.62865	6.8265	8.04518
0.500887	0.0914446	1.8436	0.522441	18.9941	4574.33	9132.46	0.465951	0.195298	3.69239	0.0178037	3.99281	12540.6	26914	0.0759275	1.1559	3.9781	0.773839	0.0864079	0.0150059	0.00976224	0.0763985	461.877	59.6254	4.18082	0.0531642	0.220794	631.57	19313.3	0.102556	1.88415	0.351836	0.0109846	439.29	6.56869	0.0340713	0.0572987	0.0095502	7.32E-05	7.92206	4.55938	0.0402487	0.0550731	0.00925155	8.25E-05	7.92206	363.357	4.92549	4.1558	37.7283
0.45567	0.233574	10.3566	1.36429	2020.69	4386.93	9627.44	0.460385	0.259376	2.91685	0.0813413	7.31626	209.173	454.343	0.101628	1.53229	3.43971	0.865692	0.1638	0.0134617	0.00934926	0.0651509	589.358	32.9425	5.34511	0.0550188	0.262683	564.949	18096.2	0.105727	1.99004	0.401658	0.0110182	456.743	11.6825	0.0334324	0.0579044	0.00929059	9.58E-05	7.9633	7.77234	0.0389109	0.0588902	0.00954397	7.54E-05	7.9633	235.887	4.53375	4.87986	3.15901
0.47833	0.065768	4.82669	0.257038	1318.54	797.787	1667.86	0.485453	0.0598522	1.97711	1.97512	8.28057	15966.3	32889.6	0.0840239	1.59001	3.7571	0.889664	0.0967403	0.0129534	0.00890512	0.0622954	515.821	49.1045	3.38847	0.049861	0.273617	626.727	17674.2	0.130765	1.98896	0.448175	0.0112845	449.239	4.04242	0.0358403	0.0589349	0.00976956	7.20E-05	8.40697	5.92423	0.0376847	0.0591337	0.00948903	0.000101841	8.40697	274.152	5.06698	4.81946	30.4738
0.503112	1.76187	1.1825	4.76401	5.71198	2789.63	5544.75	0.478229	0.408239	2.56686	0.0969407	16.7362	1058.82	2214.04	0.0771208	1.80256	4.59285	0.723903	0.0947632	0.0152944	0.00779592	0.0720817	492.146	50.491	3.64269	0.050542	0.313649	637.867	16680	0.0840423	1.9177	0.468916	0.00873516	473.549	9.9526	0.0364423	0.0589514	0.00986049	9.35E-05	8.00961	7.8487	0.0449563	0.055742	0.00944573	9.82E-05	8.00961	294.907	5.5812	4.29929	5.90186
0.473928	0.283755	0.375056	0.224923	63.1384	584.493	1233.29	0.480367	0.157829	6.82941	0.0716909	6.52662	897.327	1868	0.0948506	1.3703	3.97441	0.752172	0.0805818	0.0152111	0.00848285	0.0661105	285.939	44.6193	4.42321	0.052912	0.250984	647.748	17138.3	0.0933478	1.85769	0.502137	0.0115711	454.999	9.6066	0.0453889	0.0602744	0.00910888	0.000100915	5.27285	13.2891	0.0422631	0.0553749	0.00971186	0.000106418	5.27285	280.068	5.62906	5.13509	28.8051
0.474713	0.0412599	2.72817	0.30617	122.239	7092.47	14940.6	0.486251	0.941042	2.61357	0.64941	0.915943	34.53	71.0127	0.0643179	1.56237	3.4441	0.510637	0.0881548	0.0153154	0.00966703	0.0798071	556.518	40.816	3.03353	0.0510596	0.212838	621.571	18638.6	0.0938779	1.89517	0.374499	0.00838669	470.062	9.299	0.0490444	0.0582742	0.00917318	0.000104233	6.41669	9.7646	0.0374782	0.0572497	0.0091311	0.000110667	6.41669	282.034	4.46925	3.12176	30.5448
0.502367	0.597165	8.11886	0.208241	264.886	993.903	1978.44	0.481713	0.0577594	3.38895	0.367278	13.8665	17.9276	37.2162	0.0512474	1.67842	2.67618	1.00085	0.103134	0.0144607	0.00908092	0.0664743	484.169	41.9173	4.41241	0.0531982	0.212728	577.749	19479.9	0.0811485	2.01506	0.356421	0.00954818	503.027	12.0623	0.0385704	0.0572536	0.00951263	0.000114076	8.19225	8.04458	0.0345226	0.0553842	0.0092677	0.000114528	8.19225	278.931	5.48483	5.39285	6.92395
0.496355	0.0584253	6.14571	0.221695	222.549	1481.78	2985.33	0.472246	0.0887242	4.71569	1.13099	80.0186	87.4872	185.258	0.0894861	1.51889	3.73814	0.521372	0.129496	0.0154516	0.00807844	0.056294	617.481	95.3395	5.03868	0.074221	0.248194	574.366	16257	0.0895775	1.95316	0.384951	0.0106956	458.608	6.4664	0.0467928	0.0596046	0.00909505	9.62E-05	8.5037	5.80871	0.0363891	0.0584753	0.00942741	8.44E-05	8.5037	246.944	7.26835	9.14037	12.5907
0.451354	0.684385	1.49898	1.35734	19.2816	1.97067	4.36613	0.471964	0.353654	3.82624	0.121205	10.5887	247.228	523.828	0.107777	1.74144	3.93223	0.71599	0.0932048	0.0146022	0.0078557	0.0740828	826.963	26.7057	3.96694	0.0526943	0.246033	566.344	17448	0.116387	1.71901	0.408383	0.0109754	454.456	9.05884	0.0465508	0.05839	0.00934244	9.99E-05	9.86545	14.5751	0.0449702	0.0581167	0.00990157	0.00012086	9.86545	283.65	7.31058	4.72692	23.1729
0.46677	0.016425	2.60399	0.332587	259.161	353.353	757.018	0.493318	0.20363	1.09175	0.0248963	0.908969	23173	46973.7	0.0788057	1.2894	2.7154	0.651702	0.076114	0.0136108	0.00921262	0.0862527	438.369	29.526	3.69224	0.0521462	0.308932	600.091	15856	0.0990265	1.77014	0.383189	0.00945074	476.634	9.47458	0.0450123	0.057118	0.00874787	9.00E-05	7.87117	4.71136	0.0396046	0.0587746	0.00957238	9.67E-05	7.87117	188.138	4.63177	7.62289	26.8283
0.467725	1.54936	3.58337	0.0691805	16.8754	9.23129	19.7366	0.462247	0.110373	0.666489	0.306027	1.80449	15.8554	34.3006	0.0732265	1.64873	4.7751	0.786709	0.0804056	0.0150836	0.00997604	0.0808421	647.2	57.5341	4.10787	0.049704	0.207581	607.53	19311.2	0.12512	2.34111	0.429233	0.0101288	452.104	12.1433	0.0307494	0.0571318	0.00926151	0.000100524	12.7342	4.95857	0.0411974	0.0583253	0.00942657	0.000106615	12.7342	289.911	6.21167	4.23806	22.2655
0.482935	0.0179547	1.32617	0.505605	31.4719	130.754	270.749	0.471323	0.0769538	1.61699	0.0925885	24.8082	19596.2	41577.1	0.0815716	1.66559	4.11184	0.715802	0.0967996	0.014359	0.00828372	0.055556	394.84	39.3245	4.5526	0.0452775	0.244988	599.893	20189.4	0.0918022	2.12779	0.40646	0.0131251	494.94	4.56038	0.0351248	0.0576758	0.00959136	9.36E-05	6.59721	3.90449	0.0455938	0.0571651	0.00928574	9.13E-05	6.59721	217.08	5.12247	4.95483	22.9562
0.500923	0.267008	9.96857	0.0826319	27.9976	4031.76	8048.68	0.50265	0.146611	0.727855	0.0698407	24.268	2241.53	4459.42	0.0992167	1.91755	3.05966	0.571227	0.112571	0.0161899	0.00993573	0.0605723	573.461	33.9021	4.28623	0.0653852	0.224387	616.276	19434.3	0.0857912	2.56669	0.443995	0.0118686	471.624	3.26288	0.0457071	0.0579208	0.00903877	0.00012546	8.96226	12.3137	0.0307648	0.0566672	0.0094016	0.00011742	8.96226	277.729	3.81678	4.28206	25.825
0.485897	0.177781	13.3984	0.0128023	31.1545	226.098	465.322	0.490286	0.610221	0.850156	0.257886	13.2136	482.579	984.28	0.0904338	1.52174	4.08097	0.479564	0.076218	0.0152595	0.0100858	0.0688636	386.284	50.6892	4.29353	0.0617005	0.214576	635.622	15229.6	0.104398	1.83625	0.363395	0.00834111	475.911	6.60153	0.0342389	0.0595017	0.0092404	0.000114605	9.05063	7.30566	0.036606	0.0578525	0.00965071	0.000105244	9.05063	294.636	3.28059	3.14954	39.7134
0.474619	0.0574224	5.16992	0.418111	8.55388	1495.16	3150.24	0.488752	0.208054	12.121	0.0717587	0.428732	70.3303	143.898	0.0712005	1.42715	3.97031	0.836702	0.126923	0.0160443	0.00873748	0.0714637	539.046	44.9178	5.07214	0.0599744	0.245851	603.35	19572.5	0.0963339	1.65965	0.394928	0.0129724	442.261	4.6027	0.0449789	0.0547534	0.00917301	0.000104623	6.0358	8.73133	0.0486526	0.0585639	0.00937986	0.000107375	6.0358	240.341	5.65399	4.94481	10.0174
0.501804	0.475811	16.8888	0.531959	104.561	213.926	426.314	0.508061	0.201629	3.08463	0.503691	4.49334	74269	146181	0.104883	1.34825	3.41039	0.922577	0.113376	0.0138444	0.00920102	0.0633431	488.155	43.9124	3.86483	0.0586908	0.195171	609.501	17254.9	0.10056	2.11313	0.390626	0.00905303	485.083	8.08425	0.0444134	0.0593695	0.00902478	9.29E-05	7.99582	6.29112	0.0349321	0.0568692	0.010158	9.28E-05	7.99582	280.198	3.33787	4.64282	22.1852
0.503662	0.147516	5.77508	0.0608701	75.41	1190.89	2364.47	0.462324	0.157747	2.59716	1.27069	666.602	434.851	940.578	0.101599	1.70536	3.58542	0.862696	0.10656	0.0159611	0.00977654	0.0612039	583.705	38.7169	4.4032	0.0531758	0.278046	548.494	20605.6	0.106748	2.13799	0.483235	0.011781	438.014	3.03922	0.0331823	0.0580057	0.00964486	0.000102389	8.60266	3.7531	0.0458766	0.056465	0.00920078	0.000123833	8.60266	300.673	4.25044	3.63666	7.99978
0.505908	0.53383	4.41699	0.159566	49.24	152.906	302.241	0.486868	0.14958	1.22438	0.165836	4361.38	295.962	607.89	0.0995339	1.31528	3.18259	0.821045	0.10078	0.0166834	0.0092026	0.0556793	954.88	52.4112	3.06031	0.0539477	0.25227	569.644	19546.7	0.09904	1.61925	0.41981	0.0111988	449.029	3.23081	0.0391591	0.0581429	0.00929385	0.000110426	7.16229	3.34764	0.0328247	0.0599704	0.00932679	9.54E-05	7.16229	330.619	3.42759	3.83649	39.1756
0.479322	0.0915394	2.66085	0.0633467	7.46973	105.19	219.455	0.487544	0.0403014	9.0984	0.244172	3030.6	36774.7	75428.4	0.0626352	1.56599	3.00873	0.657832	0.0918118	0.013573	0.0094383	0.0657456	571.041	38.4441	4.67082	0.0537224	0.226816	574.37	17908.5	0.0913393	1.80981	0.431431	0.00848107	483.973	7.97643	0.0521156	0.0578743	0.00962615	8.02E-05	11.1026	15.8861	0.0388983	0.0586732	0.00929014	7.76E-05	11.1026	217.907	6.60935	7.24159	1.1165
0.478126	0.12562	1.80994	0.88703	208.273	487.961	1020.57	0.486717	0.215531	1.40468	2.24028	0.914222	218.453	448.831	0.0698978	2.06134	3.57796	0.552162	0.102258	0.0142962	0.00850799	0.0825873	398.814	25.3059	4.33706	0.0556088	0.295469	593.799	18752.9	0.0946105	1.95667	0.472746	0.00954605	466.781	8.33763	0.0352796	0.0578594	0.00942661	0.000132729	7.82012	6.23485	0.0351732	0.0571627	0.00931307	0.000103652	7.82012	283.571	5.9249	3.01375	34.0659
0.508613	1.01195	3.59975	0.39885	146.265	71.3875	140.357	0.467886	0.0539792	0.92752	0.1656	148.702	1489.26	3182.96	0.0937716	1.24514	4.27289	0.63292	0.0847756	0.0172801	0.00804101	0.0728893	569.068	51.9513	2.79405	0.0501685	0.240498	650.106	17435.2	0.0962001	2.06712	0.440863	0.0113398	458.417	3.81504	0.0439502	0.0574672	0.00932269	9.34E-05	8.79899	16.357	0.0366633	0.0598179	0.00930235	0.000105186	8.79899	310.046	3.7231	3.82404	28.9255
0.466943	0.332562	1.79621	0.160442	637.496	18782.8	40225.1	0.477836	0.430346	3.66885	0.0448924	0.412438	2157.02	4514.14	0.0950127	1.96025	3.3985	0.722455	0.114042	0.0163696	0.0104101	0.0641385	570.87	69.6285	3.68206	0.0510237	0.24642	568.173	14584.2	0.098693	1.76355	0.422197	0.0113099	448.26	8.62198	0.0342496	0.0571808	0.00937578	0.000108502	7.18122	11.3293	0.0458395	0.0573429	0.00939096	8.72E-05	7.18122	252.195	5.33852	5.14728	27.0481
0.476016	0.223098	2.67114	0.544304	121.861	3322.21	6979.19	0.509841	0.155686	0.91021	0.124226	0.154672	222.704	436.811	0.0843286	1.4895	3.15811	0.666908	0.0603339	0.0142923	0.00972453	0.0633227	495.857	85.0892	4.82586	0.0678428	0.258314	597.063	15770.4	0.0782479	2.07382	0.407829	0.00937138	457.333	6.45655	0.0326731	0.0586803	0.00899137	0.000121293	9.35466	6.96756	0.0364236	0.0595371	0.00927853	7.92E-05	9.35466	212.843	5.37417	5.29643	2.01788
0.503424	1.12286	4.2512	0.105134	108.242	4312.83	8566.99	0.476824	0.0148441	3.87596	0.59984	0.203026	552.354	1158.4	0.0747426	1.85338	3.58571	0.719573	0.0930954	0.0120057	0.0098925	0.0596448	469.518	31.9378	4.73014	0.062926	0.20995	592.917	16686.5	0.117665	2.11384	0.418506	0.00804179	454.942	8.86212	0.0374557	0.0567491	0.00928438	0.000112962	6.25878	7.06091	0.0326086	0.0575366	0.00909081	0.000106758	6.25878	341.116	4.4129	5.05543	37.1034
0.498865	0.190653	2.45662	0.195442	14.4314	8517.79	17074.3	0.488123	0.0443305	2.61408	0.0150538	16.9207	2540.1	5203.81	0.105145	1.27768	3.95974	0.70601	0.0798056	0.0178303	0.00843781	0.075309	460.112	43.608	3.93277	0.0550576	0.267318	610.027	15593.8	0.100758	1.53208	0.433017	0.0100408	462.908	21.6939	0.0412378	0.0573897	0.00944666	9.75E-05	8.75074	14.41	0.0405922	0.0582275	0.0097192	7.56E-05	8.75074	290.313	9.44956	5.25861	1.02356
0.49388	0.177611	3.57235	0.335754	1.61259	10212	20677.2	0.472548	0.297113	3.14664	0.17513	228.353	196.078	414.937	0.112178	1.38818	3.56221	0.951502	0.117041	0.0135418	0.00834541	0.0778696	675.879	42.3702	4.97244	0.0458922	0.317978	560.579	18847.3	0.108018	2.08636	0.427231	0.00900597	454.838	1.94221	0.0390147	0.0585674	0.00934983	7.55E-05	7.85999	4.69336	0.0398548	0.0571656	0.00942691	0.000108156	7.85999	246.426	4.54379	3.71785	35.8736
0.472779	0.157492	8.49105	0.429528	147.501	8015.19	16953.4	0.472327	0.718651	7.22198	0.200245	0.730067	240.638	509.472	0.065964	1.51213	3.42008	0.681698	0.078299	0.0100923	0.00685978	0.0625053	424.228	68.5361	5.13436	0.0503886	0.25753	607.277	16921	0.098483	2.17695	0.381048	0.00932338	446.188	1.78464	0.0345491	0.0591321	0.00922731	0.000122679	6.54188	14.5097	0.045085	0.0578226	0.0094195	8.70E-05	6.54188	348.881	4.52019	5.00786	14.1705
0.487508	0.40403	6.28536	0.109531	42.4119	8.35834	17.145	0.471824	0.0915083	1.10833	0.0953793	220.917	4699.23	9959.71	0.095842	1.26162	4.92013	0.719526	0.08449	0.0130399	0.00952171	0.068455	521.736	70.0789	4.40029	0.046942	0.333858	571.907	16224.4	0.0951139	1.67503	0.370213	0.00822443	451.178	5.1487	0.0405434	0.0589446	0.00925417	9.47E-05	9.95807	9.31387	0.0419467	0.0565767	0.00958358	9.19E-05	9.95807	266.904	4.39801	3.5736	9.53949
0.472652	0.0299209	6.57112	0.453078	16.6294	112.196	237.376	0.495467	0.282798	1.20359	0.318489	368.521	5474.74	11049.6	0.0898961	1.67578	3.8868	0.928428	0.126314	0.0135484	0.00840576	0.0658666	565.258	22.9494	3.61532	0.0597836	0.201857	594.956	16690	0.0989408	2.03311	0.508775	0.0103608	489.914	5.21535	0.0429022	0.057288	0.00930478	7.70E-05	8.15524	9.1814	0.0401436	0.0573621	0.00966976	0.000113075	8.15524	258.941	4.65306	5.99173	29.6509
0.510761	0.0535839	3.28438	0.227568	12463.6	1146.03	2243.77	0.477169	0.119455	0.940386	0.846409	0.232035	494.704	1036.75	0.0984496	1.74797	3.16377	0.571521	0.146611	0.0143793	0.00988396	0.060325	481.239	95.9883	3.95504	0.0587676	0.210661	597.399	16182.4	0.0801951	2.17425	0.315203	0.00987343	450.609	4.98495	0.0366871	0.0578284	0.00893317	9.31E-05	7.67646	10.8556	0.0326922	0.0564599	0.00909143	0.000114326	7.67646	289.968	3.12131	4.72023	34.6759
0.483186	0.0402392	4.1035	0.289642	471.223	538.783	1115.06	0.478662	0.141747	1.6209	0.567688	0.859857	119.418	249.484	0.101252	1.65179	3.44671	0.56688	0.121957	0.0155277	0.0100639	0.0583843	504.297	45.0351	4.37975	0.0558014	0.280937	605.33	14656.5	0.107454	1.87791	0.374085	0.00897649	456.494	8.77509	0.040294	0.0572631	0.00921902	0.000110002	10.0743	8.80939	0.0403624	0.0595303	0.00932879	9.33E-05	10.0743	254.084	4.27977	4.12178	4.51172
0.477856	0.385204	3.96576	0.102643	93.3451	528678	1.11E+06	0.52183	0.147167	2.45491	0.148411	196.021	430.187	824.382	0.0891309	2.07207	4.38144	0.791159	0.109559	0.0142087	0.00908777	0.0645182	421.129	24.2223	3.63562	0.063213	0.284928	613.433	17646	0.0963732	2.15787	0.486246	0.0112885	457.093	36.2923	0.044172	0.0592533	0.00920261	0.000120419	8.08858	6.20317	0.0334512	0.0574316	0.00951668	0.000107709	8.08858	288.512	4.43273	3.92535	24.2994
0.485747	1.00765	4.16707	2.04203	331.562	40.4064	83.1839	0.500187	0.281463	5.68291	0.267782	1169.18	59841.2	119638	0.115039	1.41285	3.59204	0.679454	0.0773618	0.0155609	0.00904219	0.0608884	523.84	59.2121	4.5816	0.0604372	0.24151	663.972	17416.5	0.0985866	1.93181	0.339623	0.0127638	492.179	3.50382	0.0370677	0.0592237	0.00940141	8.85E-05	8.83388	13.0038	0.0392111	0.0598329	0.0095064	8.46E-05	8.83388	272.499	2.81258	5.29264	31.84
0.504598	0.100391	10.6804	1.09352	80.4116	1394.28	2763.14	0.516658	0.0531595	2.57644	0.0720511	7.31489	643.595	1245.69	0.10441	1.24852	4.56107	0.615532	0.0846788	0.0148961	0.00864312	0.0630857	652.33	48.1739	4.71437	0.0581345	0.200347	694.891	17424.4	0.0921848	2.40667	0.437854	0.0119955	482.677	11.4559	0.0383979	0.0555458	0.00930152	0.000101229	8.07017	14.4049	0.0416835	0.0581885	0.00945598	0.000124734	8.07017	225.294	4.61218	4.89433	18.4652
0.467973	0.351039	1.76251	0.109727	31.8863	386.684	826.295	0.473633	0.450859	2.91809	0.585015	282.746	66117	139595	0.130703	1.24497	3.49846	0.608382	0.105828	0.0138449	0.00796235	0.0645466	664.841	30.0299	4.63135	0.0563948	0.325993	646.939	16338.1	0.0835995	1.95713	0.341308	0.00889859	448.857	3.14116	0.0380811	0.0563297	0.00959374	0.0001198	6.9752	9.88102	0.0366719	0.0590759	0.00919761	8.81E-05	6.9752	264.838	7.70027	3.74064	18.6914
0.467128	0.0618802	3.82379	0.200399	32.7937	1936.58	4145.71	0.485379	0.125599	0.812362	0.28601	84.8267	2183.97	4499.51	0.0692117	1.41235	4.19151	0.70569	0.122364	0.0120892	0.00853295	0.0664122	375.425	66.7996	4.19973	0.0433907	0.23196	554.337	16685	0.111585	1.87399	0.350107	0.0106038	459.677	4.5591	0.0339564	0.057011	0.00948872	0.000112085	7.28375	7.6146	0.0389943	0.0574899	0.00967142	8.91E-05	7.28375	270.412	4.48481	7.70466	3.76603
0.469912	0.162529	1.27554	0.714371	271.952	9.94101	21.155	0.470867	0.466547	1.32101	0.177996	2.95465	845.742	1796.14	0.0708829	1.75181	3.01691	0.674539	0.0909206	0.0174427	0.00878552	0.0478068	490.354	51.761	4.8114	0.0531401	0.225702	584.414	16967.7	0.106438	2.25415	0.423179	0.00863842	461.276	11.2558	0.0341625	0.0583833	0.00907033	9.07E-05	6.67745	4.43584	0.0445452	0.0588626	0.00929247	9.34E-05	6.67745	188.492	5.38313	6.38488	28.3777
0.465809	0.0606905	9.52367	0.110162	87.9227	957.885	2056.39	0.475451	0.174862	2.13221	0.0073065	0.563387	26419.1	55566.4	0.0906211	1.44909	3.82269	0.657994	0.0890855	0.0116731	0.00875886	0.0612854	647.317	97.759	4.23987	0.0607744	0.197007	552.388	18421.3	0.11167	1.81218	0.480284	0.0104977	449.81	9.28466	0.0426137	0.0563928	0.00935752	8.00E-05	10.5953	9.88127	0.0425492	0.0595155	0.00941679	8.86E-05	10.5953	278.507	5.08039	3.81269	2.83833
0.457023	0.17172	15.1166	1.16766	278.507	44586.9	97559.4	0.480399	0.106739	2.56627	0.262667	40.5461	8559.33	17817.1	0.0897161	1.32462	4.68391	0.448712	0.0951984	0.0134049	0.0077554	0.0663134	436.006	66.1513	3.87289	0.0696216	0.222018	584.596	20116.4	0.107716	1.8837	0.483875	0.0104478	449.115	3.90877	0.0423975	0.0599887	0.00947998	0.000103989	10.0051	19.9486	0.0424713	0.0578415	0.00948659	0.000101028	10.0051	233.043	5.67383	2.9214	32.0117
0.48961	0.0592453	3.94492	0.0706895	249.398	46.7218	95.4265	0.461643	0.0959515	3.70783	0.0333485	9.89909	275.004	595.707	0.0896732	1.19349	3.72351	0.883137	0.104536	0.0123311	0.00879008	0.0626705	421.062	43.39	3.22779	0.0581945	0.224369	619.655	16553.4	0.0916125	2.04165	0.423254	0.00933825	455.709	4.28804	0.0336622	0.0568859	0.00969034	0.000107271	6.77383	4.14586	0.05157	0.0593287	0.00943877	9.33E-05	6.77383	222.337	5.52499	3.2262	19.3551
0.486658	0.081906	1.07792	0.116257	46.3545	532.643	1094.49	0.488855	0.677302	3.06599	0.205532	56.6534	722.978	1478.92	0.0768016	1.21246	3.07179	0.722564	0.0897599	0.0115483	0.0105166	0.0640116	643.036	72.0668	4.83638	0.056729	0.181918	590.334	17317.9	0.0792405	2.73893	0.490706	0.0118544	492.593	8.11358	0.0439453	0.0571276	0.00938887	0.000111956	5.89457	7.40281	0.0414331	0.0591249	0.00960055	8.59E-05	5.89457	273.444	6.14779	5.60443	33.8571
0.467038	0.0855791	9.50144	0.199347	58.821	54426.9	116536	0.462193	0.206819	3.34422	0.0130606	42.5551	1380.54	2986.93	0.0700434	1.36511	3.70751	0.692725	0.107256	0.0157241	0.00817049	0.068943	504.743	33.1654	4.75791	0.0401735	0.259659	634.413	16834.2	0.140982	2.22474	0.438142	0.0099608	465.508	6.76409	0.0447565	0.0566029	0.00920671	0.000114736	11.0974	3.84087	0.0385321	0.0574725	0.00897806	0.000111636	11.0974	265.319	4.20437	5.20934	30.6716
0.501888	0.763626	1.29451	0.182537	490.196	554.069	1103.97	0.479326	0.139358	16.5927	1.3511	23.8634	1516.81	3164.46	0.0739866	1.81051	2.88788	0.528672	0.088368	0.0135389	0.00931086	0.0746553	807.898	40.0835	4.68107	0.0573693	0.241461	590.311	16330.3	0.0958327	2.13479	0.444796	0.0099153	443.152	3.85624	0.0457965	0.057678	0.00927194	8.91E-05	5.9458	11.0822	0.0400795	0.0591402	0.00912185	9.52E-05	5.9458	387.75	4.35016	4.85932	26.4013
0.477653	0.204433	3.6542	0.0714931	59.0216	1329.89	2784.21	0.500878	0.230967	8.13639	0.101231	0.924472	2.28106	4.55413	0.0841339	1.42967	2.95483	0.704035	0.0947019	0.0124367	0.0117644	0.0713657	950.393	61.0546	3.94344	0.0615147	0.222597	600.306	17777.2	0.097503	1.86514	0.465865	0.011455	451.921	9.0688	0.0410151	0.0593679	0.00955943	9.48E-05	11.6022	5.04972	0.0384683	0.0625294	0.0095237	9.69E-05	11.6022	269.601	7.07412	4.44718	33.4662
0.462208	0.0200123	2.00177	0.0920992	3854.53	18.6153	40.2746	0.46207	0.226243	5.34024	0.210467	37.4654	146.596	317.26	0.0990899	1.59618	4.81674	0.7531	0.0978868	0.014692	0.00888721	0.0649655	615.234	55.325	4.5884	0.056486	0.234308	603.543	14996.1	0.0896034	2.04775	0.383604	0.0102791	444.94	11.4822	0.0401419	0.0586583	0.00986581	9.20E-05	7.44638	8.08377	0.0391968	0.0562136	0.0093759	9.85E-05	7.44638	321.168	4.35559	4.87016	34.7752
0.498954	0.326335	2.85299	0.0118882	5618.69	2895.63	5803.39	0.507556	0.258441	1.17314	1.16622	7.26247	48.4717	95.5001	0.104132	1.20368	3.94718	0.676208	0.0747255	0.0139524	0.0105422	0.0700954	460.356	41.3007	2.98607	0.0550026	0.279894	517.076	14801.6	0.0940908	1.80004	0.463775	0.0124399	485.751	3.34161	0.0440375	0.0560991	0.0090747	0.000111737	6.55331	14.9757	0.0408486	0.0570262	0.00919144	0.00010774	6.55331	302.726	6.16943	5.64229	25.4202
0.455082	0.281124	0.364106	0.0375884	35.4138	412.065	905.474	0.467478	0.145376	1.29884	0.310571	382.134	69.395	148.446	0.0934676	1.17016	3.43823	0.626315	0.0711067	0.0175902	0.00979269	0.0698324	475.012	46.8953	4.09967	0.0561726	0.245897	623.66	17893.5	0.100462	2.05805	0.377269	0.00898649	461.901	6.36512	0.043601	0.0566125	0.00953275	0.000106214	10.4994	7.15477	0.0380805	0.058399	0.00914038	0.000103522	10.4994	261.911	2.5408	6.6078	5.67294
0.498436	0.110065	1.59074	0.0674068	27.5818	1886.25	3784.34	0.488968	0.174289	2.21167	0.098686	4.97485	3.41201	6.97798	0.0601654	1.82195	4.52945	0.612471	0.061637	0.0118694	0.00954942	0.0640198	458.219	47.785	3.34905	0.0593207	0.26485	637.312	17591.8	0.105675	2.30313	0.432175	0.0102428	466.961	3.05469	0.0384811	0.0592051	0.00924275	0.000112942	9.90822	11.2569	0.0458958	0.057675	0.00957741	9.97E-05	9.90822	235.773	4.82179	3.88602	3.65707
0.475644	0.0451936	22.5824	0.0670372	6.688	15.1353	31.8206	0.474874	0.0652907	2.86506	0.124689	35.8476	2816.6	5931.26	0.0962636	1.4579	2.73284	1.03847	0.0913813	0.0171952	0.00887976	0.0729529	450.819	76.4942	4.7944	0.0627142	0.233864	602.769	16378.1	0.120845	1.566	0.355092	0.0102722	466.066	8.34332	0.0287362	0.0579942	0.00892941	0.000106867	8.14262	14.3375	0.0394667	0.0588009	0.00903643	9.84E-05	8.14262	313.716	7.77896	5.07985	33.8576
0.49881	0.445208	1.16439	0.0786553	55.7211	1386.51	2779.63	0.472314	0.097298	0.586621	0.706506	11.1971	760.944	1611.1	0.0935611	1.52342	3.71992	0.701021	0.114282	0.0176947	0.00930275	0.0950333	589.725	51.464	4.55607	0.0576189	0.232214	549.021	18059.1	0.104477	1.75207	0.349437	0.00915059	449.069	2.56186	0.0382828	0.0580557	0.00907145	9.32E-05	7.28527	9.12496	0.0410401	0.0609766	0.00898458	7.56E-05	7.28527	228.197	4.15796	6.81539	20.1184
0.486835	0.170953	1.89559	0.0735816	11101.9	25070.1	51496	0.47313	0.0246023	4.43749	0.012376	56.0328	780.449	1649.54	0.0691936	1.58037	3.86507	0.696161	0.1022	0.013528	0.00895468	0.0788906	583.185	56.1316	7.01773	0.0569797	0.257797	621.583	19185.9	0.0845063	1.46869	0.372183	0.0126299	456.813	13.1447	0.0350767	0.0561201	0.00937259	9.18E-05	8.11785	4.79869	0.0539707	0.0581416	0.00927795	8.98E-05	8.11785	338.136	4.2695	2.60581	6.53087
0.484556	0.0410941	8.03109	0.0333256	785.731	881.716	1819.64	0.512222	0.0276765	8.84445	0.0894424	151.98	19.3161	37.7104	0.0971861	1.16041	4.03672	0.653614	0.0967166	0.0170599	0.00837611	0.0668112	366.642	49.1758	3.58101	0.0452875	0.236854	537.751	17594.7	0.0836806	1.82208	0.339575	0.00893243	475.296	6.81276	0.0485141	0.0561568	0.00953787	8.34E-05	11.0159	8.96863	0.037998	0.0580064	0.00947757	9.32E-05	11.0159	329.235	5.12277	4.81536	17.2233
0.484441	0.0725228	5.14037	0.230559	221.832	266.612	550.349	0.479828	0.253003	1.7001	0.0585682	1.63464	6.12915	12.7737	0.109953	1.33081	4.02281	0.684951	0.0775773	0.0164826	0.00773741	0.0586645	507.092	62.3438	3.67082	0.0452395	0.243228	578.083	17530.9	0.125109	1.82709	0.328365	0.0105691	445.781	6.90964	0.0478731	0.056546	0.00938924	0.000118814	10.2812	16.0247	0.0438555	0.0550952	0.00936104	8.80E-05	10.2812	231.354	5.84109	8.86408	37.7846
0.465928	0.211223	1.73427	0.304688	1430.89	11149.1	23928.8	0.496726	0.309593	16.3978	0.434744	370.927	183.962	370.349	0.084019	1.3076	2.44544	0.544246	0.0861556	0.0185627	0.00868664	0.0754471	448.213	39.6243	3.93215	0.0529459	0.222691	592.852	16007.5	0.113774	1.77978	0.339135	0.0116161	468.688	5.36925	0.035674	0.0564965	0.00944328	0.000105158	14.4976	9.22975	0.046578	0.0587313	0.0102546	0.000112326	14.4976	251.953	5.48764	6.85147	19.7616
0.481833	0.485616	1.10868	0.204352	86.7747	5990.43	12432.6	0.488181	0.318936	1.01532	0.0217303	103.144	269.519	552.088	0.0596739	2.51527	3.58879	0.899491	0.115935	0.0155342	0.00808055	0.078555	712.99	56.1656	3.48686	0.0436901	0.223313	565.411	18243.6	0.0769645	1.56675	0.498444	0.0114733	437.098	4.93754	0.036085	0.0578213	0.00998509	0.00010221	7.02021	4.92384	0.0386838	0.0593105	0.00938282	9.49E-05	7.02021	288.27	3.35929	4.94954	4.30587
0.487081	0.175607	9.68451	0.298644	14.837	10869.9	22316.4	0.481593	0.214978	11.2328	0.413382	84.6074	4891.59	10157.1	0.0713494	1.62565	4.00152	0.559165	0.207153	0.0152023	0.00855329	0.0717815	531.245	22.0264	3.68303	0.0539558	0.246917	594.169	15433.9	0.102774	2.01378	0.326816	0.00925995	487.486	8.35422	0.0351451	0.0544704	0.00896972	0.000109341	6.84289	11.5061	0.0402104	0.0579991	0.00905104	9.43E-05	6.84289	217.315	4.60174	3.89995	20.6335
0.483484	0.0672586	2.02871	0.924152	49.3841	43.2945	89.5468	0.478538	0.25304	5.04322	0.621129	11.5162	30398.7	63524.2	0.0580736	1.25292	2.87141	0.68046	0.0873944	0.0164624	0.0104629	0.0538675	455.222	85.1106	3.81091	0.0466352	0.245133	599.977	17250.8	0.104618	2.25908	0.418941	0.0115976	457.957	1.09524	0.0481947	0.0566696	0.00893741	9.76E-05	7.23705	5.09121	0.0411517	0.0602843	0.00942525	0.000106305	7.23705	262.028	5.886	4.68803	28.9612
0.511576	0.625042	3.86579	0.100828	466.808	11.8523	23.1683	0.50242	0.502047	2.73118	0.104512	29.3945	24400.1	48565.1	0.0750093	1.90685	5.09562	0.590851	0.112678	0.0155096	0.00873641	0.0643844	511.052	111.657	4.68339	0.0518046	0.241063	622.911	16740.3	0.112353	1.89758	0.40597	0.0148551	467.394	5.94421	0.0433666	0.0597506	0.00902211	8.24E-05	10.1708	11.4879	0.0375478	0.0569189	0.0092319	0.000103196	10.1708	267.262	6.73902	6.89074	26.9213
0.479066	2.10195	9.53123	0.133995	889.851	110.469	230.592	0.470711	0.358474	6.73596	0.0397128	22.5463	660.4	1402.99	0.0844534	1.02549	2.70123	0.898917	0.11936	0.0203923	0.00942172	0.0564764	428.377	27.5023	4.43583	0.0571255	0.240887	549.452	17046.3	0.111395	2.13247	0.482815	0.00867272	451.884	11.1959	0.039196	0.0593284	0.00924882	0.000102148	7.82672	18.8934	0.0331541	0.0579918	0.00897599	9.75E-05	7.82672	211.414	4.13175	4.25354	8.32704
0.461448	0.434859	2.52863	0.0342911	504.372	332.872	721.364	0.5067	0.577711	4.45914	0.290644	14.1035	16.2058	31.9829	0.0825566	1.17904	2.41611	0.560023	0.0812176	0.0143924	0.00958257	0.0689618	746.42	63.6722	4.43083	0.0468833	0.250332	605.063	17490.8	0.0996096	2.22361	0.394175	0.0112506	455.283	1.79469	0.0554945	0.0581005	0.00965842	9.03E-05	8.82605	6.93248	0.0311932	0.0571059	0.00942058	0.000107189	8.82605	250.017	6.39085	5.00084	24.6117
0.520275	0.901614	3.85663	0.118777	50.0156	957.485	1840.34	0.48506	0.0729219	0.848842	0.195269	42.4553	737.019	1519.44	0.0795757	1.41308	3.13962	0.635562	0.0743731	0.0141446	0.0101975	0.0630885	889.335	45.1728	4.73837	0.0506355	0.269191	611.273	15403.4	0.0926139	1.99856	0.49607	0.013088	455.877	10.2868	0.0431811	0.0575493	0.0090552	0.000107748	10.9418	3.07264	0.0597522	0.0547783	0.00966965	9.20E-05	10.9418	244.653	5.25075	6.58894	19.3101
0.455881	0.982886	1.45812	0.132217	81.613	206.676	453.354	0.494316	0.0955922	3.89948	0.902517	1.23753	1735.05	3510.01	0.106549	1.10746	4.75058	0.535445	0.106431	0.0156676	0.00963071	0.0716841	561.45	28.4864	5.25565	0.0663906	0.212954	602.184	17284.4	0.08834	2.32368	0.323394	0.00991057	459.189	8.43944	0.0416786	0.0576394	0.00974285	0.000109842	9.60318	18.9411	0.0459288	0.0592161	0.00910139	8.46E-05	9.60318	310.72	5.185	5.14578	36.3346
0.489848	0.0587747	12.0107	0.273722	14.7855	1854.01	3784.87	0.469673	1.83237	0.917267	0.455903	8.23831	2059.37	4384.7	0.102325	1.46501	2.56922	0.745675	0.139144	0.0170234	0.00755915	0.0658697	845.063	58.8337	4.82552	0.0556917	0.20841	586.96	16777.2	0.0911269	2.69212	0.377073	0.0110348	459.326	2.01789	0.0407419	0.0577633	0.00948716	0.000105166	9.57502	4.80823	0.0390927	0.0575485	0.00930676	9.47E-05	9.57502	242.941	4.98114	7.24762	29.9333
0.465703	0.533556	1.81964	0.152982	190.035	266.78	572.854	0.495532	0.111085	13.4516	0.323379	14.4015	6319.99	12754	0.0722851	1.49597	3.44942	0.657208	0.111328	0.0173575	0.00898504	0.058806	632.671	54.233	4.41255	0.0585774	0.295778	589.155	20096.9	0.0825269	2.18093	0.370683	0.0120554	468.703	7.407	0.0413627	0.0592278	0.00926741	0.00010659	7.12044	6.19518	0.033622	0.0588811	0.00970779	9.21E-05	7.12044	271.368	4.51887	4.10667	22.6275
0.452183	0.255523	1.27387	0.1059	245.579	1157.02	2558.75	0.473671	0.340325	1.2125	0.74263	15.755	100.454	212.074	0.0586396	1.29219	3.10733	0.573518	0.107328	0.0152302	0.00972188	0.0744154	548.368	87.5889	3.59418	0.049151	0.231529	652.309	17260.7	0.102033	2.01356	0.434125	0.0103412	453.56	2.31263	0.0397756	0.0579945	0.00911721	0.000110151	9.253	11.0763	0.0364629	0.0588529	0.00935059	0.00011127	9.253	218.303	4.47063	4.52637	25.402
0.478801	2.12344	0.950481	0.121963	18.1263	117.938	246.319	0.477169	1.34666	4.2599	1.01211	1749.71	13.7302	28.7743	0.0975075	1.19041	4.34569	0.876781	0.0735495	0.0176617	0.0102833	0.0747412	593.36	37.9093	4.58213	0.0682126	0.227817	717.61	14882.1	0.0861864	1.92809	0.343865	0.00985357	474.52	7.27644	0.037915	0.0585865	0.0090985	0.000121987	6.54854	7.50934	0.0408167	0.05704	0.0096685	0.000108361	6.54854	299.423	6.86297	4.69248	23.0814
0.490267	0.688143	10.5826	1.12767	173.143	326.526	666.015	0.467426	0.856684	1.85428	0.0588275	14.4478	19.483	41.6813	0.0874606	1.73055	4.49065	0.606053	0.118038	0.0113038	0.00816694	0.0737137	474.712	90.1738	4.07887	0.049535	0.232833	575.354	17910.6	0.11436	2.19734	0.444378	0.0109829	434.394	4.9511	0.0346339	0.0590043	0.00891016	8.98E-05	8.48194	4.85851	0.0381146	0.0566419	0.00953331	7.48E-05	8.48194	312.056	4.12152	4.63812	16.9681
0.468417	0.312635	4.00442	0.361299	1871.43	5137.19	10967.1	0.472525	0.0677721	7.11338	0.108726	0.100996	1331.99	2818.88	0.0910113	1.51409	2.88146	0.663428	0.107139	0.0181841	0.00878838	0.0516198	519.35	45.0697	5.81482	0.0666987	0.256314	610.498	18358.4	0.0969839	1.85168	0.457084	0.0112515	462.225	7.37559	0.0461011	0.0573856	0.00960174	9.21E-05	7.64107	6.23199	0.0382897	0.0575024	0.00942671	8.31E-05	7.64107	286.968	4.86301	4.97116	34.7374
0.488274	0.17005	1.05081	0.43347	12.1865	107.439	220.038	0.47534	0.161859	6.95843	0.0508721	13.1441	51.0894	107.48	0.0718252	1.55896	3.90139	0.722869	0.0863346	0.0148613	0.00800649	0.0755044	518.278	41.1276	3.55869	0.0570541	0.211978	598.2	15156.6	0.0909982	1.67145	0.415385	0.0108707	458.919	7.27604	0.0445203	0.0556088	0.00961666	0.000107195	10.1906	4.34547	0.0285653	0.0587375	0.00914787	0.00010425	10.1906	279.533	3.46821	4.92695	24.2652
0.487784	0.102293	5.06563	0.0194057	276.512	1820.12	3731.4	0.504969	0.142575	0.724039	0.142597	0.739923	31.7165	62.8089	0.0966095	1.47405	3.00039	0.877584	0.0863903	0.0183045	0.00722013	0.0680308	525.064	93.4681	4.15285	0.0439333	0.233181	591.23	18750	0.0970988	2.15178	0.32155	0.00970244	471.461	8.9629	0.0415347	0.0546804	0.00943194	8.73E-05	8.10324	4.74288	0.0465296	0.0570483	0.00914095	0.000103381	8.10324	270.22	6.91703	4.48411	17.8778
0.481034	0.949154	2.16486	0.0379138	110.429	1272.42	2645.17	0.461336	0.869194	3.55393	1.78454	345.815	9043.66	19603.2	0.0958077	1.04453	3.20782	0.698699	0.0606258	0.0114483	0.00881082	0.0654629	668.402	55.7899	4.74223	0.0609639	0.281144	588.555	18171.5	0.0888174	2.25958	0.404949	0.011011	469.377	7.59232	0.0361717	0.0590098	0.0092756	0.000104562	8.18383	9.15351	0.0377814	0.0577117	0.00934668	0.00011377	8.18383	302.953	4.23327	4.67575	2.86026
0.464536	1.44322	4.89996	0.235657	563.018	19.5463	42.077	0.474559	0.411735	1.08329	0.046524	0.534964	1171.31	2468.21	0.0933624	1.868	2.62235	0.747431	0.0668919	0.0143303	0.00875881	0.0526005	345.543	51.3051	4.44475	0.0552847	0.255621	644.04	13272.5	0.0940741	1.94783	0.414562	0.00957736	479.098	7.87888	0.0429682	0.0599135	0.00953627	7.99E-05	6.92678	7.38609	0.0408502	0.0562875	0.00943376	0.000103785	6.92678	245.833	6.51862	7.2213	28.1974
0.475516	0.194999	0.487178	0.107026	341.747	156.737	329.614	0.481644	0.142464	3.03861	0.149511	15.3548	20.5566	42.68	0.0771103	1.66154	3.84342	0.715052	0.0739716	0.0181547	0.00929824	0.0511699	438.824	73.0974	4.8492	0.0477381	0.184387	649.914	15958.9	0.107628	2.29272	0.400764	0.00951797	466.239	7.13883	0.0489359	0.0607854	0.00971244	8.46E-05	8.97182	10.4094	0.043036	0.0570106	0.0098181	0.00010855	8.97182	265.145	5.26718	6.04363	10.7226
0.478833	0.0351615	1.53372	0.0372409	568.017	45.5047	95.0325	0.462753	0.726067	2.78964	1.34887	0.66654	577.681	1248.36	0.082836	1.59473	4.26543	0.607844	0.10581	0.0180211	0.00911648	0.0557998	662.015	42.6905	4.38509	0.057573	0.241502	616.35	14213.6	0.117677	1.95315	0.347351	0.0106705	469.631	7.44868	0.0317297	0.055406	0.00948983	8.56E-05	7.39116	8.72582	0.0377796	0.0565009	0.00956909	0.000115817	7.39116	284.868	3.88794	5.05645	29.9459
0.467101	0.148385	16.7937	0.0798973	228.309	241.003	515.954	0.447853	0.0121798	5.77488	0.570039	0.00891886	1490.85	3328.88	0.092315	1.86196	4.07855	0.681764	0.0771148	0.0166693	0.0112748	0.0711227	508.856	47.3334	4.3753	0.0521501	0.263036	623.6	15351.6	0.103705	1.81006	0.418508	0.00862332	451.897	7.46214	0.0307865	0.0550869	0.00951897	0.000104203	9.81953	3.99097	0.0482568	0.0571222	0.00954271	0.000117677	9.81953	316.607	3.80003	4.49193	28.6712
0.455983	0.208357	6.03825	0.617861	7.69156	743.185	1629.85	0.474677	0.240464	3.57789	0.267469	0.354773	160.736	338.622	0.110892	1.35924	3.81458	0.600167	0.163278	0.0133678	0.0107604	0.0670142	624.637	36.4567	3.61412	0.0443242	0.265766	593.888	17742.2	0.1068	1.54385	0.464236	0.00938093	442.155	4.49961	0.0407206	0.059733	0.00891016	0.000118314	7.21659	2.66538	0.0354584	0.057947	0.00935672	8.64E-05	7.21659	217.033	5.25392	5.21741	18.7138
0.468382	0.0768785	1.3036	0.25522	29.6215	10358	22114.5	0.477912	0.176351	0.660981	0.533688	0.403674	1769.38	3702.32	0.0850144	1.26437	3.67468	0.749857	0.0790223	0.0164005	0.0080866	0.0726859	472.317	84.7607	5.56091	0.0608092	0.238074	663.727	17517.7	0.0985374	2.34324	0.475103	0.00987346	432.549	4.30622	0.0387768	0.0582975	0.00900135	0.000114959	6.45159	2.70704	0.0417255	0.0578097	0.00973516	8.36E-05	6.45159	244.145	4.60391	6.47015	27.5353
0.485342	0.662935	10.5986	0.135099	729.858	42618.3	87810.8	0.48871	0.0894139	2.41185	0.301938	29.5239	12.6227	25.8286	0.108244	1.38978	2.90591	0.613975	0.10452	0.0148271	0.00888418	0.0574857	655.86	51.6777	3.06716	0.0643218	0.187436	644.747	17440.3	0.0872892	2.26683	0.485117	0.00851051	454.379	8.23199	0.0338994	0.0596501	0.009568	0.000105457	8.44416	5.20437	0.0428712	0.055773	0.00986478	0.000113676	8.44416	285.407	4.13878	4.74394	29.8802
0.515716	0.0760803	7.80624	0.934311	95.1396	2256.07	4374.63	0.471093	0.0494398	7.65474	0.302998	5.52466	396.771	842.236	0.0840473	1.86191	4.41844	0.610009	0.0636502	0.0183369	0.00958659	0.0638213	647.275	102.293	3.53832	0.0406857	0.239864	600.429	19461.9	0.09259	2.1094	0.384177	0.0100153	499.914	5.95698	0.0447452	0.0582859	0.00949825	0.000108662	7.22018	10.4927	0.0395157	0.0598841	0.00902583	0.000105267	7.22018	305.522	2.94008	7.33998	9.83658
0.469842	1.31038	4.4042	0.103711	93.0226	160.831	342.307	0.490375	0.356865	1.2805	0.200136	2.44682	688.288	1403.59	0.101153	1.32937	3.64455	0.712037	0.0923644	0.013035	0.0088105	0.07653	543.274	45.8644	4.46664	0.0497831	0.24766	631.81	20558	0.104223	1.91188	0.364742	0.0102801	448.345	24.4677	0.0523848	0.0577464	0.00973411	8.70E-05	10.9413	5.87703	0.0300881	0.0560162	0.00975926	0.000100988	10.9413	273.494	5.25116	7.86989	19.5901
0.479718	0.00361389	13.2429	0.119531	14.2008	7018.06	14629.6	0.502299	0.61827	2.93157	0.305012	0.205313	20969.9	41747.8	0.0772249	1.47469	4.31735	0.835386	0.093513	0.0144165	0.00826474	0.0595477	469.244	45.2981	4.78111	0.0600658	0.219155	633.575	15947.2	0.102432	2.02982	0.396765	0.011964	472.466	8.76962	0.0424088	0.0578218	0.00985466	9.38E-05	5.71081	15.6355	0.0597965	0.058464	0.00940699	0.000106853	5.71081	197.823	4.48737	4.26493	2.73065
0.478939	0.120098	3.2827	0.039993	45.9584	257.583	537.819	0.495215	0.427086	1.84386	0.233615	2561.77	228.556	461.528	0.0861015	1.66201	3.09865	0.722914	0.108098	0.0168375	0.00920798	0.0535483	435.616	36.5672	3.63198	0.0616012	0.218046	623.718	17440.7	0.0999419	2.25077	0.392235	0.0110255	458.866	13.9731	0.0474086	0.0577707	0.0093196	9.59E-05	9.90692	6.74366	0.0453614	0.0549095	0.00936788	9.87E-05	9.90692	257.87	4.15296	4.215	12.5188
0.475975	0.223509	0.884284	0.038214	189.722	430.642	904.757	0.477081	0.146156	4.0618	0.106866	31.6826	7.19451	15.0803	0.102548	1.62696	3.57705	0.630902	0.101258	0.0139838	0.010189	0.0645987	603.771	58.2253	4.40705	0.06166	0.256404	567.076	17172.9	0.119631	1.72585	0.434901	0.0127065	462.595	7.3983	0.0334672	0.0617049	0.00927388	8.78E-05	6.71867	3.14822	0.0430933	0.0575522	0.0098794	8.36E-05	6.71867	341.481	7.15252	7.23532	6.64439
0.486108	0.360255	3.72043	0.224676	619.918	870.665	1791.1	0.481015	0.0806379	6.66316	0.572383	4.92328	5505.14	11444.8	0.107486	1.11515	2.92847	0.543874	0.112785	0.0139783	0.00818984	0.0613123	666.584	43.0131	3.55653	0.0414393	0.202925	606.692	14824.7	0.12096	2.02381	0.364768	0.00950483	485.115	9.10436	0.035163	0.0576009	0.00954752	0.000118793	11.5671	3.214	0.0330238	0.0593367	0.00935019	0.000106743	11.5671	232.344	4.89068	4.35953	24.6558
0.502112	0.177001	5.33931	0.0371633	83.5854	277.719	553.103	0.495834	0.263144	2.19099	1.52204	0.0942931	41.0518	82.7935	0.105398	2.02922	2.54952	0.969157	0.0992044	0.0137998	0.00897649	0.0648292	401.989	37.9042	4.36011	0.0451604	0.28872	606.946	13845.1	0.0959639	1.91718	0.419746	0.00874367	425.12	3.51528	0.0436102	0.0565632	0.00912332	8.70E-05	6.7883	5.60859	0.0523723	0.0595343	0.00928341	9.49E-05	6.7883	307.436	5.33131	5.81703	1.81737
0.480222	0.150372	4.07028	0.195062	115.584	969.441	2018.74	0.460035	0.621308	1.67276	2.10427	1261.64	26.8886	58.449	0.0629347	1.41834	2.66045	0.899106	0.0538435	0.0123232	0.00862005	0.0707519	750.71	33.0248	3.89042	0.0723924	0.218264	610.44	14213.1	0.0945526	1.82927	0.421463	0.00835065	449.451	10.2672	0.0466743	0.0582585	0.00956435	0.000113006	8.91798	4.22078	0.0470935	0.0589967	0.00983372	0.000101591	8.91798	231.588	7.43287	4.76915	32.7981
0.464224	0.123297	4.4326	0.246397	218.047	1293.2	2785.72	0.489484	0.902475	1.71395	0.671001	5.16112	2717.72	5552.21	0.0916539	1.39946	3.57686	0.659775	0.106671	0.0189703	0.0089831	0.0684862	593.448	63.0445	5.06189	0.0529266	0.188641	538.198	18685.9	0.1281	1.84854	0.399759	0.01108	434.56	12.335	0.0436653	0.0575271	0.00962145	9.62E-05	6.39317	3.52117	0.0323673	0.0571572	0.00936793	9.74E-05	6.39317	297.724	3.86819	6.51382	27.2438
0.463864	0.0543978	3.10099	1.62362	129.674	573.162	1235.62	0.469723	0.196177	4.40083	0.036605	2.54566	173.873	370.16	0.0829542	1.81998	2.84269	0.764488	0.104394	0.0200179	0.0106483	0.0620529	757.527	44.5543	4.13514	0.0472476	0.230195	639.798	15278.7	0.0969294	1.86126	0.43028	0.00959155	453.842	7.13721	0.041433	0.0588652	0.00952314	8.67E-05	11.0362	6.0927	0.0436358	0.0585063	0.00950651	8.15E-05	11.0362	364.911	3.6525	5.20256	5.54897
0.462165	0.788603	19.6831	0.305879	100.245	46.8498	101.37	0.479866	0.579849	11.762	0.024386	0.504969	512.957	1068.96	0.065069	1.49908	3.85137	0.578536	0.08469	0.018249	0.00874481	0.066845	553.568	34.9654	4.34129	0.0647568	0.253445	547.79	17379.8	0.102496	2.05477	0.411416	0.00994193	465.332	7.37456	0.0529212	0.0612875	0.00921801	9.02E-05	6.12769	4.71244	0.0355963	0.0581412	0.00965819	0.000111225	6.12769	199.894	4.30598	3.29129	27.1294
0.489163	0.0492989	5.05794	0.0778666	231.441	1563.87	3197.04	0.472266	0.0974696	1.4024	0.0380962	115.772	506.37	1072.21	0.106194	2.0776	3.63094	0.503349	0.126915	0.0153442	0.00947908	0.0735512	402.288	30.5429	5.64798	0.0536223	0.254153	601.897	20631.4	0.0974388	2.37824	0.345872	0.00789048	514.644	11.2048	0.0462	0.0580043	0.00926003	0.0001024	8.58303	8.21695	0.0415354	0.057692	0.00915063	0.00011476	8.58303	238.969	4.77559	5.60985	21.2526
0.459979	0.233817	2.7654	0.54043	728.994	0.778322	1.69208	0.461237	0.142129	5.28519	0.234473	105.863	8.19148	17.7598	0.0887611	1.19332	3.49829	0.727288	0.0834562	0.0124829	0.0079309	0.0687956	911.694	42.8772	4.06503	0.0508465	0.208654	565.463	18027.9	0.0696046	1.94903	0.370312	0.00898074	504.739	11.0015	0.0368455	0.057236	0.00924275	0.00010981	8.93909	19.6436	0.0401203	0.0600282	0.00938204	9.30E-05	8.93909	240.139	6.73303	4.59976	16.0355
0.464632	0.381957	0.674348	0.0114353	60.2392	691.753	1488.82	0.469832	0.33307	2.93973	0.0630182	3.49389	375.881	800.034	0.0690714	1.32383	3.16992	0.846481	0.104298	0.0145525	0.0083595	0.0743504	595.86	45.6903	5.0342	0.0395117	0.230232	581.203	16401.7	0.0869339	2.00275	0.348277	0.0105075	444.857	6.19404	0.0338295	0.0595489	0.00921939	9.81E-05	8.87327	3.40257	0.0421818	0.0563939	0.0090833	8.17E-05	8.87327	361.062	3.75476	5.08835	22.3071
0.50778	0.303143	6.04582	0.112294	32.4917	305.242	601.13	0.487973	0.0632024	0.850864	0.0322694	3.59639	4536.55	9296.72	0.0681543	1.89305	3.05877	0.752227	0.112005	0.013958	0.00964475	0.070152	642.82	90.359	4.48827	0.0401292	0.223343	607.192	18115.2	0.0968661	2.1374	0.45157	0.0138918	476.802	6.6356	0.0438474	0.0583945	0.00951148	9.66E-05	9.26595	10.2345	0.0478082	0.0596798	0.00936274	0.000107746	9.26595	292.151	5.60604	5.53789	28.5898
0.446123	0.0582189	4.21734	0.385098	228.783	117.601	263.606	0.473656	0.0935932	3.79877	1.63453	18.8136	1.29635	2.7369	0.0677361	1.59762	5.88713	0.500074	0.128596	0.0164214	0.00932981	0.0800526	976.183	61.7112	3.5056	0.0620109	0.308912	590.501	16971.8	0.0937342	1.68682	0.433753	0.0107663	475.69	11.8627	0.0437021	0.0582108	0.00923277	8.68E-05	9.17241	5.17776	0.0301614	0.0591688	0.00991389	9.29E-05	9.17241	238.99	7.62761	6.26152	19.2873
0.47638	0.310294	6.95467	0.116111	50.1008	145.064	304.514	0.483262	0.298273	6.71976	0.416064	236.754	2742.49	5674.95	0.067114	1.39782	3.29491	0.661264	0.0817099	0.0142283	0.00861298	0.0578446	531.322	54.2792	4.98403	0.0454128	0.20658	593.25	15805.8	0.122019	1.68838	0.391279	0.0106247	465.359	9.66533	0.0453678	0.056397	0.0093061	0.000108747	10.2123	11.7486	0.0400141	0.0608495	0.0098547	0.0001063	10.2123	265.891	5.63475	4.46449	32.1733
0.506598	0.0536714	2.03322	0.181676	233.379	127.55	251.777	0.485732	0.512189	2.17603	0.205469	16.6146	570.117	1173.73	0.10514	1.59436	3.26164	0.673982	0.0948011	0.0155878	0.00867927	0.0594234	373.262	100.868	4.05875	0.0387732	0.232432	603.433	16946.3	0.106799	2.08874	0.340911	0.0099685	466.721	7.60126	0.0337268	0.0605134	0.00960783	9.31E-05	7.33398	10.6236	0.0411118	0.0585932	0.00955446	0.000113562	7.33398	200.201	4.46328	4.44912	1.5638
0.488766	0.995741	3.64746	1.05141	666.573	21.5947	44.182	0.4853	0.291296	3.9658	2.41955	98.3537	1385.55	2855.03	0.0886124	1.42498	3.83714	0.692657	0.0677414	0.0150478	0.00754027	0.0692629	584.933	39.5346	4.38022	0.053675	0.213677	624.166	13611.5	0.0957473	2.30233	0.381923	0.0110875	462.965	6.66802	0.0356723	0.0565458	0.00954689	0.000112313	9.91422	11.2195	0.0390164	0.0587314	0.00943136	0.000109504	9.91422	273.596	5.19687	4.74528	37.8748
0.468594	0.433788	3.70385	0.0257637	21.3119	832.149	1775.84	0.487373	0.5541	3.63176	0.0335791	297.185	2326.51	4773.58	0.0423454	1.28001	3.22781	0.704926	0.0948043	0.0161122	0.00935376	0.0593974	667.608	59.375	4.9972	0.0579365	0.293202	595.559	18219.6	0.102577	1.91269	0.447449	0.0113148	468.84	7.59654	0.0471511	0.0574994	0.00902767	0.000103766	12.145	9.06557	0.0426533	0.0596418	0.00874218	0.000122377	12.145	237.851	3.26433	5.12535	9.38481
0.475831	0.00498807	2.41739	0.183282	192.634	217.64	457.39	0.497546	0.390545	3.32511	0.0288759	5.66093	807.663	1623.29	0.0936159	1.39166	3.20843	0.473722	0.0865289	0.0185588	0.00905612	0.0615861	448.228	121.946	5.0965	0.0539592	0.328531	638.201	14077.2	0.0827431	1.99222	0.325908	0.0094339	435.017	4.4112	0.0452768	0.0590222	0.00899672	0.000105102	7.26627	14.2254	0.0413655	0.0588602	0.00959487	0.000109828	7.26627	247.843	5.56802	5.20675	22.9923
0.468685	0.119824	5.74723	0.194748	11.1015	1554.04	3315.75	0.451441	0.0504693	4.9723	0.166536	0.0297984	215.026	476.311	0.117893	1.11737	4.47023	0.785476	0.0933743	0.0173064	0.0107085	0.0594902	679.656	64.7637	3.89669	0.0497119	0.286256	553.433	15819.7	0.0920609	2.36832	0.417661	0.00935032	428.308	9.30376	0.0388523	0.0565781	0.00950029	8.77E-05	7.15404	13.7204	0.0356479	0.0559607	0.00970169	7.57E-05	7.15404	303.089	3.44341	6.91875	25.491
0.465208	0.0769097	2.29926	0.0617428	178.317	546.42	1174.57	0.51525	0.292182	13.8786	0.0340994	1.21559	374.073	726.002	0.07255	1.6645	3.38685	0.671708	0.105814	0.0150281	0.00952734	0.0736483	307.871	52.162	3.27474	0.0534498	0.227006	563.602	19118.9	0.101476	2.22188	0.441734	0.00947897	437.712	14.2307	0.038292	0.0605335	0.00908485	8.42E-05	7.28433	2.13641	0.0390977	0.0586841	0.00918792	9.17E-05	7.28433	254.106	6.55581	3.4969	36.3821
0.472129	0.127469	6.19093	0.12027	232.166	9966.86	21110.4	0.481729	0.0717906	1.50951	0.193824	2.32179	10216.4	21207.7	0.0723859	1.35477	3.07386	0.62	0.0878794	0.0124845	0.00905674	0.0761708	587.372	44.3104	4.86922	0.0523471	0.243446	572.797	20355.1	0.105305	2.00227	0.476315	0.00975651	424.678	8.74643	0.0331473	0.0587708	0.00903326	8.53E-05	8.44862	7.42612	0.0330143	0.0581657	0.00934258	0.000129171	8.44862	365.386	3.34615	5.77722	1.97199
0.474373	0.0815435	7.75428	0.274603	159.234	222.747	469.561	0.477127	0.251807	5.86059	0.215199	0.000333082	10.5947	22.2053	0.0862248	1.51028	4.20237	0.984174	0.0856066	0.0151896	0.010453	0.065727	464.952	66.1604	4.5205	0.0537214	0.266511	610.419	17700.6	0.102488	1.88616	0.438631	0.0104213	466.248	6.54215	0.0395608	0.0589018	0.00965463	0.000111159	8.43577	5.34787	0.0402611	0.0602336	0.00935091	0.000107148	8.43577	328.093	5.60603	7.27798	23.4128
0.500245	0.933313	3.81252	0.397026	11.0779	194.722	389.254	0.471489	0.474197	4.35313	0.0591354	84.7489	60142.7	127559	0.0829988	1.34356	4.00812	0.778806	0.0785515	0.015936	0.00875104	0.0684073	582.863	57.8209	3.40628	0.0524891	0.212707	615.456	15420.2	0.0935584	1.52863	0.573656	0.0077693	435.368	8.42234	0.0380919	0.0572838	0.00974856	0.000114604	7.75472	4.46235	0.0341244	0.0579993	0.00937021	0.000103075	7.75472	210.753	6.30346	5.58304	22.0887
0.46332	1.16669	0.89589	0.570722	155.804	401.265	866.063	0.489154	0.214418	3.7537	0.123655	32.8743	409.839	837.852	0.0741501	2.18241	5.85939	0.568455	0.07191	0.0153367	0.00852212	0.0724692	461.309	59.9098	4.74083	0.0444295	0.326281	670.026	16202	0.103137	2.122	0.405469	0.00938367	535.19	5.91006	0.0388487	0.058997	0.00968478	0.000115554	7.51874	17.7155	0.0393383	0.0561721	0.00956525	0.000111792	7.51874	260.783	4.3218	3.85255	29.5038
0.469507	0.125465	2.06429	0.015502	792.407	92.6902	197.42	0.466677	0.0511464	4.79784	0.427789	140.564	28.7251	61.5525	0.0999615	1.94805	3.603	0.767479	0.10423	0.0159365	0.00940806	0.0614777	477.553	69.647	4.21411	0.0570743	0.216725	657.48	16346.7	0.0809285	2.20194	0.372102	0.00934454	481.766	6.21469	0.0427403	0.0582714	0.00944082	9.89E-05	6.3696	10.3659	0.0372781	0.0573895	0.00971326	9.73E-05	6.3696	155.013	4.63641	4.1729	1.77205
0.466641	0.17206	3.65896	0.0858611	59.4716	12489.2	26764.1	0.470454	0.348401	5.94372	0.148059	0.403928	78.2999	166.435	0.0731693	1.43124	3.71847	0.534308	0.118043	0.0124317	0.00804766	0.0734808	664.923	51.8673	4.27425	0.0604468	0.270473	630.68	18021	0.0855305	2.07364	0.455913	0.0109593	465.734	4.20757	0.033464	0.0563731	0.00953474	0.000116933	6.60166	8.79921	0.0395723	0.0561185	0.00964497	0.000106683	6.60166	301.831	3.66809	5.60139	6.81054
0.486786	0.164569	3.71594	0.0769053	140.352	50.538	103.82	0.449144	0.0862432	20.8241	0.42679	39.6223	327.63	729.455	0.061565	0.840152	3.30158	0.47546	0.128093	0.0126468	0.00983548	0.0614217	373.907	49.5981	3.50514	0.0576314	0.24222	636.419	13670.9	0.0766524	2.16621	0.38962	0.01322	468.909	4.95305	0.0363049	0.0592151	0.00936717	0.000114776	8.43295	2.7778	0.0409515	0.0577996	0.0098252	0.000104399	8.43295	269.184	6.2066	4.08507	25.4724
0.510354	0.339333	2.77662	0.0249387	547.06	1551.02	3039.09	0.473623	0.116415	3.91464	0.67446	4161.7	286.359	604.613	0.0756482	1.81478	3.77201	0.471141	0.0892823	0.0160296	0.00880574	0.0592019	405.407	52.0341	6.91377	0.067527	0.271061	622.29	15356.8	0.0949307	1.87313	0.423859	0.00845579	457.393	6.80886	0.0444234	0.0585575	0.0090733	8.89E-05	14.1132	12.942	0.0344633	0.0582835	0.0097912	9.19E-05	14.1132	316.756	4.76893	5.50768	18.6271
0.481294	0.451145	5.68618	0.595814	72.2417	1703.66	3539.74	0.490006	0.116404	12.9009	0.0475023	4.46662	1897	3871.38	0.0855372	1.40281	4.21142	0.814653	0.0841972	0.0147429	0.00860831	0.0677851	553.165	64.629	4.13104	0.0550692	0.241679	564.433	18849.4	0.111208	2.12152	0.504513	0.0109299	423.771	23.8529	0.0289045	0.0595333	0.00926444	9.47E-05	7.97832	24.5483	0.0401984	0.0601816	0.00915912	8.18E-05	7.97832	220.599	3.42943	5.97613	9.02256
0.462367	0.644842	2.13218	0.145677	3141.69	27.8952	60.3312	0.496852	0.176627	0.776481	0.256646	18.0879	194.765	391.998	0.0761795	1.56433	2.93478	0.536566	0.114215	0.0154268	0.00866255	0.0718709	587.553	45.7388	3.9087	0.0627409	0.218499	602.3	20382.2	0.107734	2.19813	0.403605	0.0113792	482.785	16.548	0.0450649	0.05618	0.00925902	8.31E-05	7.71875	6.15262	0.0408777	0.0577609	0.00992552	8.66E-05	7.71875	267.044	3.65876	3.94216	5.80112
0.470394	0.137085	2.27988	0.0671872	2541.56	213.598	454.082	0.455651	1.69804	3.30776	0.250516	8.13378	1982.86	4351.72	0.0818251	0.880952	2.72857	0.830877	0.0729837	0.0149207	0.00813552	0.0721798	542.19	40.8936	4.58458	0.0473501	0.260946	596.506	16769.6	0.0999369	1.95152	0.327346	0.0101214	467.506	6.5283	0.0516989	0.0589443	0.00906651	0.000113775	8.40368	16.5143	0.040449	0.0584533	0.00921366	0.000109866	8.40368	275.343	3.64476	3.78654	20.6538
0.482037	0.206898	3.23247	0.101994	419.125	49.6054	102.908	0.459713	0.115963	0.4878	0.22826	26.5956	544.681	1184.83	0.0904611	1.85048	2.66856	0.74698	0.0733172	0.0185227	0.00871361	0.0760444	667.694	51.9865	4.5702	0.0605701	0.196246	642.113	18137.2	0.0984539	2.44937	0.419137	0.0111791	451.306	5.55184	0.0424341	0.0564323	0.0090894	0.000102255	9.30671	6.35514	0.0493851	0.0588379	0.00922713	9.19E-05	9.30671	235.626	4.17019	7.13812	38.938
0.458803	0.323115	6.55798	0.396657	2.58246	5921.8	12907.1	0.499056	0.259167	8.7582	0.158738	0.220863	25882.7	51863.3	0.118794	1.38641	3.32558	0.498407	0.10197	0.016169	0.0103591	0.0662619	729.007	33.335	4.78398	0.052846	0.225494	621.541	17910.9	0.09868	2.07752	0.485416	0.00822766	452.864	12.5633	0.0435906	0.0559106	0.00931332	0.000115835	6.49455	8.9571	0.040301	0.0581957	0.00933888	9.30E-05	6.49455	234.433	5.21615	5.37278	7.47409
0.489049	0.975689	1.90302	4.01318	3.31066	49.3799	100.971	0.477166	0.0940466	16.6568	0.656829	8.97931	310.807	651.36	0.078771	1.46994	3.54647	0.773185	0.0849985	0.0134858	0.00911892	0.0757926	633.102	35.1394	3.20864	0.0492697	0.237931	627.225	14445.5	0.092376	2.12475	0.411407	0.0107224	457.079	6.42525	0.0377837	0.0581157	0.00960633	9.10E-05	6.31955	8.97531	0.0401488	0.0597461	0.00939274	6.20E-05	6.31955	192.972	4.65515	3.64484	29.1725
0.498484	0.412215	3.43692	0.0762061	95.1818	63.3417	127.069	0.477522	0.264172	3.33748	0.0710665	10.7834	785.562	1645.08	0.0697521	1.42739	3.11832	0.690414	0.101943	0.0114781	0.00780937	0.0636879	675.205	98.2083	3.10851	0.0490463	0.234978	567.59	17146	0.10712	1.67035	0.397316	0.0083022	479.912	11.1911	0.0414277	0.0578563	0.00964282	6.99E-05	7.93556	6.85459	0.0418524	0.0588117	0.00927202	9.53E-05	7.93556	311.48	3.3621	3.17276	24.3116
0.463929	0.0723643	5.79518	0.0432932	55.8518	1414.9	3049.82	0.513587	0.385634	2.85248	0.461244	0.0913181	275.695	536.802	0.0629541	1.83755	2.8233	0.731922	0.111135	0.0152138	0.00878912	0.0845681	615.546	57.3152	5.18505	0.0548058	0.274293	617.077	17923.4	0.116015	2.30479	0.344706	0.0107205	464.876	4.34081	0.0403118	0.0573572	0.00949413	0.000104798	7.14614	16.1561	0.0333759	0.0571803	0.00930701	0.000107259	7.14614	331.86	6.6994	5.34322	6.52649
0.445748	0.893734	11.9787	0.171364	92.8431	3032.7	6803.62	0.498731	0.334906	2.56255	0.236864	16.2989	121.609	243.836	0.111899	1.06503	4.68418	0.81902	0.0901159	0.0154646	0.00881022	0.0533277	482.738	62.9098	3.17165	0.0457879	0.27702	587.225	14500.7	0.0993485	2.35913	0.402688	0.0103942	500.691	11.667	0.041849	0.0569906	0.00920754	0.000102426	9.06966	7.66959	0.0313363	0.0561876	0.00954952	8.97E-05	9.06966	321.181	4.27866	4.18357	5.05282
0.490726	0.103555	7.03069	0.179061	205.559	595.863	1214.25	0.471464	0.598372	8.5463	0.631628	227.369	495.344	1050.65	0.110044	1.74275	3.79945	0.593563	0.0932982	0.0179164	0.00853634	0.0701724	506.452	138.457	5.97042	0.0535209	0.231298	626.755	16823.6	0.105939	2.07209	0.453242	0.00865428	456.142	3.15894	0.0374735	0.0584232	0.009417	8.57E-05	8.10994	10.2686	0.043614	0.0592986	0.00974069	0.000113611	8.10994	222.7	5.73651	5.65434	12.0983
0.480689	0.0861151	8.89048	0.225475	1295.71	1299.01	2702.39	0.454754	0.0411452	0.798807	0.286978	2.70898	161.648	355.461	0.0935609	1.56201	4.04365	0.827839	0.116142	0.015633	0.008988	0.0550743	712.954	31.2092	4.33021	0.05431	0.250152	585.49	18310.5	0.0871334	2.13587	0.365674	0.0116896	454.387	9.30093	0.0455259	0.0571354	0.00929065	9.00E-05	10.8406	12.5823	0.0373771	0.0578417	0.00947906	9.50E-05	10.8406	254.463	4.39312	5.6151	18.6331
0.492213	0.0166116	0.64649	0.104432	377.226	1328.01	2698.04	0.492341	0.349473	3.35501	2.08396	1.2387	138.382	281.068	0.082773	1.62181	4.44187	0.731879	0.0848482	0.0135893	0.00843881	0.0555017	801.766	93.2082	3.86731	0.0619952	0.238185	630.813	18091.9	0.125612	1.83992	0.399287	0.0099236	470.619	3.43672	0.032111	0.0581168	0.00923785	8.73E-05	7.40573	5.23483	0.0429748	0.0574102	0.00945851	0.000115668	7.40573	239.652	3.61105	4.66253	14.43
0.483525	0.138112	7.20181	0.26853	7.08495	141.021	291.652	0.470627	0.617778	2.20255	0.275159	1.64676	364.772	775.078	0.0975689	1.47753	4.11428	0.881758	0.124273	0.0164122	0.00868018	0.0782324	488.138	28.1565	3.54136	0.0473768	0.230026	584.701	18291.7	0.109187	2.30603	0.382921	0.010984	464.617	4.76706	0.039017	0.0573168	0.00961728	8.14E-05	8.00952	16.4696	0.0431067	0.0568093	0.00908193	9.43E-05	8.00952	194.461	3.74571	3.45416	35.4253
0.480136	0.135084	4.54138	0.164241	71.6103	17.6808	36.8244	0.468176	0.723143	1.09454	0.130638	144.719	6626.05	14152.9	0.098249	1.44148	3.20341	0.747069	0.108538	0.0150453	0.00852914	0.0758336	636.495	29.6725	4.27037	0.0597021	0.193521	622.846	17342.9	0.117929	1.82589	0.340929	0.0115304	509.761	2.90148	0.0330242	0.057992	0.0091442	0.000110511	7.26063	21.2698	0.0349011	0.0583771	0.00920829	9.71E-05	7.26063	229.469	3.6424	4.15031	21.0174
0.456567	0.0477022	1.77502	0.264034	175.147	93.1923	204.115	0.472818	0.385209	2.26463	0.0589126	10.9474	59.8991	126.685	0.0727937	1.29807	2.63428	0.576621	0.106686	0.0137815	0.0103429	0.0715519	799.377	60.9075	4.10611	0.0484398	0.215261	553.927	16382.7	0.0977881	2.05811	0.442748	0.0106031	462.654	1.95416	0.0327371	0.0578516	0.00955167	8.43E-05	8.80009	6.2138	0.0419226	0.0593041	0.00933748	0.000106174	8.80009	283.1	6.09752	4.39556	38.8878
0.466962	0.17746	3.45824	0.08047	30.858	446.197	955.532	0.507163	0.0304058	8.62567	0.153366	0.0287246	2300.51	4536.04	0.0712503	1.62833	6.12451	0.573111	0.0866136	0.0126655	0.0075164	0.0688577	778.953	34.2703	4.98441	0.0549119	0.25522	609.575	17492.7	0.115748	1.95285	0.401735	0.0116632	452.286	17.4445	0.0445544	0.0573241	0.00961614	9.63E-05	7.64105	3.32507	0.0383606	0.0580075	0.00951602	0.000113809	7.64105	231.563	2.898	5.8093	6.08096
0.494791	0.158388	3.44075	0.0694165	5.49582	3046.66	6157.47	0.47848	0.145246	1.03896	0.412522	227.582	1410.93	2948.79	0.0950216	1.34592	4.45166	0.894842	0.132001	0.0170214	0.0092286	0.0530331	685.687	69.3211	4.17366	0.0508463	0.217576	658.427	20308.2	0.145228	2.06265	0.398299	0.0107684	507.289	5.20861	0.0471184	0.0562659	0.00948851	0.000112863	7.72694	5.10395	0.0472978	0.0563523	0.00972449	9.35E-05	7.72694	201.271	5.17231	4.70657	18.4286
0.495835	1.0432	3.15112	1.5477	117.535	2.10381	4.24296	0.487107	0.390066	9.06132	0.0480283	11.4244	288.43	592.128	0.0836052	1.37606	4.2067	0.992075	0.0875361	0.0154306	0.00902069	0.0602881	483.663	100.314	4.09905	0.0489186	0.267211	584.829	17409.6	0.109927	2.03185	0.34793	0.0111974	409.075	13.1742	0.0343279	0.0590357	0.00952217	8.76E-05	8.70366	9.23145	0.0353674	0.0618535	0.00959504	0.000103658	8.70366	239.825	4.27451	4.66857	34.6908
0.493834	0.186142	4.589	0.159698	6.80243	13.9502	28.2488	0.49622	0.436255	3.75119	0.243701	57.0414	103.255	208.082	0.0888444	1.55355	3.85906	0.708593	0.100017	0.016678	0.00806004	0.0713028	484.448	35.8296	3.79072	0.0544973	0.257857	581.64	16081.9	0.0991809	1.85891	0.499278	0.0102757	438.205	7.50176	0.0392317	0.0570648	0.00907587	9.94E-05	8.13839	21.5203	0.0418754	0.0560547	0.00920754	9.24E-05	8.13839	238.848	3.21167	5.33505	18.6066
0.484062	0.578176	3.47042	0.165886	360.736	49186.7	101612	0.482975	0.0231077	2.77456	0.057926	0.109575	37.1266	76.8707	0.076486	1.99466	3.4891	0.668159	0.0934928	0.0132907	0.00889858	0.0703333	517.652	52.7805	3.94782	0.0482979	0.22567	628.983	16306.6	0.089088	2.10993	0.340347	0.0096589	477.162	4.63672	0.0417766	0.0590575	0.00951245	9.22E-05	8.82989	17.4157	0.0421671	0.0565767	0.00952837	0.000112305	8.82989	256.443	5.88122	4.60889	6.62767
0.47659	0.098571	7.34574	0.236922	19.5186	12984.1	27243.7	0.478155	0.0392449	1.69856	0.101287	2.1034	433.01	905.585	0.0832154	1.62646	3.36311	0.628466	0.118604	0.0141313	0.0100103	0.063751	734.394	59.3757	4.41991	0.0497968	0.268479	640.276	18913.1	0.0880919	1.8486	0.409767	0.0124122	513.459	7.03656	0.0435965	0.0589613	0.00931829	9.17E-05	8.11242	3.24958	0.0306073	0.0600547	0.0094601	0.000115949	8.11242	303.299	6.39588	4.62698	25.468
0.479421	0.182992	8.96994	0.280124	223.761	5116.52	10672.3	0.460904	0.17083	1.5926	0.263771	166.215	11.1644	24.2228	0.114533	1.42282	3.05555	0.438606	0.113064	0.0179355	0.00849943	0.0699895	519.35	57.3709	3.76511	0.0467291	0.190751	570.101	14903.7	0.0958318	2.23303	0.424754	0.00788795	482.863	7.8786	0.037757	0.0585522	0.00940985	9.20E-05	11.0094	4.22634	0.0307808	0.0561798	0.00988633	8.89E-05	11.0094	242.299	3.92911	6.15132	24.0579
0.471576	0.347072	1.46266	0.220799	663.311	18508.3	39247.7	0.461523	0.821347	2.81695	0.0483716	0.417274	73.8066	159.919	0.06558	1.75196	4.18348	0.59459	0.0867717	0.0160867	0.0101748	0.0746848	494.271	93.6398	4.78155	0.0554577	0.199155	590.834	17906.1	0.0780644	1.77224	0.370872	0.00906022	456.99	3.33205	0.0401335	0.0595336	0.00933848	0.000105451	10.3153	6.51974	0.0428572	0.0583478	0.00932718	9.59E-05	10.3153	315.516	3.3585	5.66839	35.314
0.496473	0.680122	2.29016	0.0275645	124.755	15.8522	31.9296	0.479832	0.144591	7.9698	0.0122715	4.25361	291.936	608.414	0.0752415	1.5369	3.67217	0.568826	0.0891696	0.0154244	0.00779343	0.052464	511.903	59.7509	4.1764	0.0544708	0.230242	595.906	16762	0.0872141	1.97336	0.319771	0.00820475	436.628	5.64531	0.0344351	0.0567543	0.00912184	0.000118479	10.6972	6.87427	0.0358467	0.0593542	0.00959717	9.57E-05	10.6972	271.692	6.67955	4.78495	24.193
0.4826	0.180984	1.09256	0.244973	357.833	16040.4	33237.4	0.502888	1.32002	5.02544	0.140468	1.23228	71171	141524	0.112944	1.68434	3.73793	0.568755	0.105308	0.0127888	0.00966368	0.057247	413.636	48.5092	2.88201	0.0741761	0.268325	625.837	18987.1	0.112313	2.13548	0.408326	0.00964118	451.554	5.53309	0.0470623	0.0597589	0.00938517	9.65E-05	6.53843	6.00321	0.0310462	0.0565223	0.00937459	8.06E-05	6.53843	284.737	6.39026	5.80626	6.52675
0.511737	0.103956	2.24441	0.119668	4226.43	1413.15	2761.48	0.473785	1.60433	1.59096	0.0331077	2.80462	2217.27	4679.91	0.10447	1.20227	4.78296	0.776737	0.116611	0.0149805	0.00783738	0.0632701	546.807	55.1635	3.69584	0.0547933	0.270278	624.66	18119.9	0.082766	2.34783	0.443843	0.0074826	476.824	7.82407	0.0332841	0.0606486	0.00946298	0.000112924	8.38561	6.50096	0.0266621	0.0572171	0.00921289	0.000111282	8.38561	298.959	4.36429	4.65748	34.5466
0.475519	0.622212	2.59569	0.142188	12.8856	957.013	2012.56	0.484724	0.101256	0.645326	0.264885	4.14028	4461.92	9205.06	0.0900671	1.51153	3.93722	0.828525	0.0930996	0.0135778	0.00877665	0.0591685	487.878	69.1323	4.61675	0.0576404	0.268927	593.756	17939	0.106568	1.97506	0.454254	0.0110905	488.395	4.17326	0.0416184	0.058138	0.00955489	0.000142324	9.65705	6.02968	0.0370492	0.0589163	0.009357	0.000120086	9.65705	335.66	5.82046	5.02912	26.6627
0.475643	0.0211852	1.90129	0.0309427	130.568	225.784	474.693	0.473439	0.14857	1.33906	0.0207278	1.6246	0.264396	0.558458	0.0733199	0.950031	4.42549	0.640148	0.126048	0.0143247	0.00988995	0.0621035	867.271	73.0458	3.40647	0.049489	0.213572	687.451	18767.2	0.128122	1.86642	0.308088	0.0112044	476.769	6.99296	0.0492435	0.0590126	0.00959226	0.00010354	8.58701	6.51882	0.0466141	0.0571176	0.00959243	9.79E-05	8.58701	351.157	4.82596	3.91183	12.592
0.462653	0.021583	5.16804	0.456946	107.594	425.962	920.695	0.473121	0.0512754	0.466252	0.684934	214.592	860.521	1818.82	0.0886259	1.33882	2.99935	1.13034	0.116659	0.0165558	0.00841227	0.0638537	495.745	55.0152	4.38371	0.049939	0.171982	530.681	17668.6	0.0903419	2.28453	0.427269	0.012822	466.557	2.8448	0.0445204	0.0594833	0.00936122	8.94E-05	8.38274	11.2579	0.0429073	0.0571889	0.00994259	9.67E-05	8.38274	375.038	3.10493	4.98088	29.2704
0.465856	0.177682	1.51938	1.80759	38.5384	5485.38	11774.8	0.517761	0.137256	0.757947	1.16435	54.889	1569.16	3030.66	0.0809357	1.39173	3.87734	0.760239	0.100627	0.017664	0.00865422	0.0619441	704.266	52.8631	4.87158	0.0694458	0.289916	554.603	18597.7	0.102095	1.8402	0.33821	0.0112439	448.177	7.04048	0.0420173	0.0582673	0.00979378	0.000107678	8.5445	3.8398	0.0423699	0.0626611	0.00939169	0.000128837	8.5445	258.739	4.22303	5.37827	6.23933
0.472537	0.120898	6.65796	0.101073	13.9818	5559.9	11766.1	0.488788	0.10118	1.37519	0.010873	150.071	856.232	1751.75	0.0765939	1.16362	3.37859	0.992027	0.0613189	0.0129615	0.00856834	0.0762855	406.869	22.0615	3.56658	0.047541	0.234234	597.808	21157.7	0.114906	1.89939	0.495214	0.0109591	498.63	33.066	0.0360056	0.0569502	0.00958248	0.000103518	7.50678	4.0152	0.0375225	0.0568267	0.00961118	7.24E-05	7.50678	255.777	7.33233	4.25581	31.2424
0.473493	0.595158	5.03916	0.119686	32.7481	12871.5	27184.1	0.478876	0.0975349	3.75154	0.539553	26.4924	15733.6	32855.2	0.0839414	1.00849	5.3449	0.729047	0.0898071	0.0117143	0.00927571	0.0616923	638.731	53.8237	4.9961	0.054191	0.224858	614.277	17932.4	0.100051	1.91969	0.349943	0.00932144	436.42	6.97917	0.036952	0.0568867	0.00941945	0.000100215	8.69995	9.89913	0.0448311	0.0568512	0.00936215	9.45E-05	8.69995	231.58	4.42648	5.55732	2.04234
0.469049	0.139409	0.692426	0.182776	253.973	844.087	1799.57	0.470533	1.33367	4.14156	0.0534607	2330.99	389.799	828.42	0.10432	1.25007	4.61754	0.72606	0.0848704	0.00985924	0.00959646	0.0920774	381.475	19.0548	3.77858	0.0600909	0.250777	588.466	22641	0.0892472	2.19583	0.386553	0.00981007	472.238	5.55101	0.0339618	0.0586392	0.00945158	9.45E-05	7.8233	6.69579	0.0444986	0.0594082	0.00940322	9.25E-05	7.8233	292.515	4.22787	3.81248	4.37329
0.458096	0.0868486	0.732663	0.285292	37.6396	193.951	423.385	0.47674	0.201379	4.94958	0.230415	5.6872	187.71	393.735	0.0678876	1.8096	3.97385	0.448001	0.118063	0.017918	0.00768891	0.0639859	611.622	61.3112	6.24466	0.0626139	0.239076	572.127	16376.9	0.109031	2.37308	0.324854	0.00953675	457.981	5.84501	0.0476863	0.0591286	0.00939409	8.07E-05	7.43507	6.48355	0.0408453	0.059975	0.00979992	9.46E-05	7.43507	268.774	8.20421	5.4975	30.1212
0.485707	0.0083355	4.61358	0.0900984	67.9226	140.809	289.906	0.485387	0.240039	2.17089	0.162424	0.517125	301.513	621.18	0.0827614	1.32745	3.01485	0.745715	0.104708	0.0133621	0.00912148	0.0750054	463.488	50.9575	3.00115	0.0511963	0.258952	637.907	18254.7	0.0922901	1.99866	0.371859	0.00873654	478.615	5.83592	0.0360925	0.0571079	0.00877716	8.35E-05	10.7761	4.04562	0.034078	0.0594268	0.00982206	0.000104648	10.7761	270.486	4.06274	3.85238	4.38036
0.48635	0.0301122	3.17024	0.143896	22.4362	6316.05	12986.6	0.522861	0.513608	1.47195	0.28162	1.07824	2307.43	4413.09	0.0765673	1.45998	2.78155	0.760383	0.0744635	0.0195238	0.00965704	0.0769751	709.988	28.004	4.83019	0.0654036	0.254433	613.656	17548	0.0947535	1.89202	0.441104	0.0102863	466.635	12.9679	0.0391832	0.0586163	0.00939081	0.000108189	9.96989	16.5819	0.0290554	0.0586157	0.00937444	9.92E-05	9.96989	231.288	5.31781	4.32767	32.0863
0.500577	0.0488754	0.912603	0.780817	233.534	73.785	147.4	0.463921	0.104721	3.25483	0.252732	33.8428	15.9862	34.4589	0.107652	1.91051	3.07945	0.52042	0.0626557	0.0174985	0.00911045	0.0660373	443.192	33.3081	4.45352	0.0553136	0.20547	624.349	15105	0.101224	1.82797	0.328777	0.00994719	483.396	12.9586	0.0401199	0.0561813	0.00932291	9.46E-05	9.04205	4.97405	0.0364044	0.0564655	0.00902541	9.75E-05	9.04205	338.482	3.98316	4.99012	4.29287
0.497969	0.016428	3.53102	0.355918	296.189	308.148	618.81	0.494182	0.104915	2.99208	1.06068	4.12115	195.017	394.626	0.0951133	1.15844	4.45818	0.896098	0.0945095	0.0167254	0.00952493	0.080649	694.782	37.5023	4.17235	0.059447	0.284995	630.179	16272.3	0.0861208	1.76048	0.390843	0.0082447	488.473	2.91937	0.0358952	0.0571452	0.0095139	9.20E-05	8.94651	9.38705	0.0375436	0.0568184	0.0097035	0.000108055	8.94651	306.497	5.09989	4.39967	28.0312
0.456289	0.136995	10.2757	1.39733	4.83893	721.645	1581.55	0.484402	0.254076	6.59427	0.29087	18.6877	59.3949	122.615	0.0925317	1.00344	3.09838	0.617234	0.149346	0.0148355	0.00931863	0.0668931	548.71	31.059	5.04346	0.049729	0.267385	577.324	21075.5	0.127494	1.79593	0.445545	0.010192	480.415	3.0647	0.0384326	0.0574361	0.00947878	9.12E-05	8.46427	6.49463	0.0387568	0.0575271	0.0091652	9.01E-05	8.46427	208.33	4.73759	5.01462	24.3278
0.4721	0.0639273	2.25267	0.394853	437.704	112797	238927	0.481788	0.282818	5.27228	0.215771	0.893377	105834	219669	0.0758065	1.71647	4.46971	0.776497	0.104174	0.0151972	0.00985855	0.0670641	661.282	121.202	3.66018	0.0571566	0.231525	588.105	16118	0.0903477	2.3869	0.396198	0.00865023	443.812	15.7517	0.0381066	0.0574689	0.00950834	9.52E-05	9.19896	6.79321	0.0391806	0.0572954	0.00956134	9.75E-05	9.19896	342.282	4.31055	4.46777	25.8724
0.467988	0.143393	4.21437	0.301707	537.304	554.401	1184.65	0.47181	0.84841	7.08279	0.0378575	0.133843	2318	4913	0.0632878	1.63857	4.78741	0.660189	0.100934	0.0107657	0.00966661	0.0632097	585.257	66.1988	3.06302	0.0518135	0.232983	561.686	17393.5	0.0788951	2.14537	0.317156	0.0103223	416.212	3.70633	0.0430048	0.0592073	0.00909672	0.000101007	7.71433	3.98126	0.0445664	0.0564833	0.00941144	9.44E-05	7.71433	241.236	5.53673	5.10976	9.72034
0.494791	1.97893	14.527	0.0753624	61.2127	150.635	304.441	0.461967	0.103031	10.1134	0.0117527	0.0606746	2203.33	4769.46	0.0695189	1.80282	2.89429	0.528922	0.0849766	0.0183997	0.00862614	0.0607439	764.818	29.817	3.91702	0.0482962	0.224688	557.826	15714.6	0.109919	1.7087	0.49616	0.00789111	480.08	7.74079	0.055948	0.0595354	0.00958088	0.000114891	8.03389	10.2889	0.0360091	0.0577971	0.0091844	9.56E-05	8.03389	364.639	5.15862	3.77149	26.2156
0.480531	0.126537	2.7848	0.0843731	42.0572	81.6377	169.891	0.485218	2.09563	3.74252	0.531789	9.6739	1627.81	3354.81	0.0855799	1.09388	3.48815	0.651008	0.102532	0.015067	0.0074824	0.0691769	906.286	33.3537	4.75168	0.0542723	0.195545	605.074	14992.4	0.0959245	2.10295	0.442515	0.0101997	436.95	10.9276	0.0443079	0.0588575	0.00935561	0.000108765	8.18474	5.52308	0.0399882	0.0564651	0.00950492	0.000125706	8.18474	273.908	3.39111	4.02828	15.4019
0.475702	0.496452	2.81009	0.0505192	84.0123	58.3983	122.762	0.490598	0.0295275	6.84011	0.386149	61.718	436.568	889.869	0.101536	1.37244	5.32921	0.55374	0.0720453	0.0149272	0.00788007	0.0552757	520.741	44.4025	4.03905	0.0579405	0.223161	583.88	20526.6	0.107527	1.97456	0.49278	0.0108821	473.063	16.5514	0.0444144	0.0574367	0.00930926	7.35E-05	10.8587	4.78243	0.0330348	0.0591201	0.00943225	0.000119926	10.8587	335.739	7.84001	6.74073	13.7313
0.485967	0.187763	4.07382	0.681147	166.515	1147.74	2361.77	0.476666	0.172276	0.353095	0.049744	1.79311	9730.22	20413.1	0.0615666	1.34594	3.74034	0.831608	0.0749307	0.0169351	0.00968582	0.0656931	756.932	37.1127	4.02308	0.0464332	0.240321	568.419	16777.1	0.13412	1.61572	0.41044	0.0121338	452.173	12.4092	0.0375991	0.0591447	0.00981426	0.000114707	7.77738	3.92159	0.0459138	0.0592497	0.00896174	0.00011341	7.77738	281.902	5.02602	5.32308	37.0408
0.484207	0.433903	4.33627	0.191729	7.22828	457.722	945.302	0.4644	0.330397	1.14563	0.349221	30.4115	761.193	1639.09	0.10723	1.80788	2.42625	0.752438	0.144629	0.013256	0.00940177	0.0787844	782.933	34.4978	4.72179	0.0456951	0.251931	631.788	15126.6	0.111663	2.28604	0.349415	0.0110192	450.973	13.4092	0.0423961	0.056936	0.00947374	9.13E-05	7.6991	3.67163	0.0494131	0.0576899	0.00959984	0.000122131	7.6991	303.491	6.74315	5.52608	28.974
0.486865	0.960039	3.60073	0.131584	3.88267	86.7042	178.087	0.481424	0.204292	7.58601	0.0183974	0.0989218	119.131	247.455	0.077575	1.79187	3.23514	0.681881	0.133879	0.0114877	0.00910489	0.0643481	485.318	82.4446	4.5392	0.0563852	0.296257	585.498	15623.1	0.105406	2.51077	0.363049	0.0124539	435.248	4.07389	0.0388624	0.0594328	0.0092742	0.000111753	9.17494	13.5716	0.0414888	0.0574458	0.00958659	0.00012965	9.17494	310.031	8.41965	4.82915	6.3443
0.449689	0.116866	5.99902	0.0104876	28.7732	26717.2	59412.8	0.479557	0.83867	6.25999	0.0302362	48.3177	156.45	326.239	0.0903689	2.5392	4.24053	0.648262	0.118259	0.0154634	0.0100918	0.0616025	450.734	55.6195	4.48495	0.04938	0.269109	600.632	15069.7	0.103578	2.00871	0.539348	0.0132507	462.875	4.34418	0.045954	0.0573717	0.00903033	9.10E-05	8.58363	18.0563	0.0382932	0.0569947	0.00970458	0.000107249	8.58363	256.449	4.56071	5.45153	6.46325
0.480702	0.898957	0.838799	0.422402	15.6485	114.742	238.697	0.480886	0.269054	3.61587	0.114768	20.4658	171.906	357.477	0.0706623	1.64982	4.07656	0.738732	0.151037	0.0168971	0.0097453	0.0597742	561.742	88.4811	4.34997	0.0557882	0.240145	599.672	17325	0.116327	2.36297	0.368403	0.00860731	480.289	7.38539	0.0402108	0.0578766	0.00948075	0.000104838	8.28789	18.4436	0.0517066	0.0567649	0.00956653	0.00010385	8.28789	259.252	5.28006	4.31739	29.1318
0.49407	3.44131	10.9275	0.102902	74.7004	507.394	1026.97	0.523051	0.0309884	27.9527	0.249891	29.6624	11570.4	22120.9	0.0703585	1.94588	4.92392	0.724443	0.101282	0.012907	0.0075605	0.0716242	665.451	48.5328	4.11026	0.0515286	0.245054	602.918	13645.7	0.105667	1.81656	0.42083	0.00877134	437.174	6.7962	0.0396975	0.0569369	0.00926853	0.000107699	11.5805	8.11283	0.0305766	0.0562637	0.00992856	8.49E-05	11.5805	267.064	5.0915	5.69257	22.2095
0.489236	0.689953	12.7467	0.0890034	200.713	2378.06	4860.76	0.48248	0.697796	4.69796	0.170053	50.3359	646.631	1340.22	0.0878897	1.30864	4.7416	0.626106	0.105339	0.0134638	0.0107356	0.0554686	498.644	49.8985	3.40689	0.0428073	0.220413	609.077	15875.6	0.0901403	1.7079	0.37607	0.00763344	453.171	7.46792	0.0364557	0.0573552	0.00951991	7.07E-05	7.44099	4.53696	0.0327951	0.0575513	0.00966161	8.86E-05	7.44099	205.178	7.92953	6.5238	7.28138
0.477311	2.1214	9.50186	0.422606	67.5502	65.9254	138.118	0.485631	0.182199	1.81896	0.774171	0.0033599	67.2418	138.463	0.106241	1.21582	3.32435	0.703891	0.144914	0.0131413	0.00977515	0.0713695	510.336	59.3321	4.61649	0.050671	0.243648	580.221	16029	0.0882041	1.8652	0.46747	0.0112412	437.438	15.3159	0.0441704	0.0575853	0.00971048	0.000107236	7.27462	20.9598	0.0432667	0.0584139	0.00952924	8.55E-05	7.27462	328.308	4.62583	4.60948	8.65712
0.461123	0.0464513	3.46182	1.04119	48.5004	33.6525	72.9795	0.482447	1.27944	6.90574	0.461466	9.76203	978.748	2028.72	0.114973	2.25066	3.24901	0.637832	0.0835336	0.0143732	0.0084949	0.0847186	461.974	60.7911	3.91337	0.0603511	0.269656	665.028	15875.4	0.0846015	2.10205	0.422085	0.00974428	437.849	4.46209	0.0341204	0.0568887	0.00923977	9.60E-05	9.60202	9.67629	0.0406261	0.0581685	0.00921925	0.000108823	9.60202	248.108	5.09681	5.11536	9.676
0.503901	0.0426358	2.42433	0.0787047	14.5471	385813	765653	0.478591	0.0148893	15.0127	0.0387254	106.855	1802.02	3765.25	0.0811478	1.73526	3.44693	0.667873	0.0732512	0.0134521	0.00940516	0.0711684	539.83	39.3645	3.85311	0.0513176	0.251911	680.801	16552.6	0.101829	2.19776	0.475114	0.0118013	474.879	6.04082	0.0333404	0.0574617	0.00947834	8.72E-05	7.70602	8.38304	0.0426197	0.0548514	0.00945214	7.70E-05	7.70602	266.169	4.95384	5.28461	2.53434
0.507124	0.139349	1.46748	0.0685553	23.8764	1762.66	3475.79	0.463912	0.254333	3.01692	0.0157378	5.26575	332.031	715.72	0.0992182	2.30967	3.34741	0.773031	0.0919335	0.0126915	0.0098499	0.0622562	332.074	44.3073	4.61328	0.0681365	0.15358	631.303	15780	0.0779154	1.93879	0.455693	0.00996508	456.798	5.65376	0.0391219	0.05846	0.00958552	8.56E-05	6.38083	4.88389	0.0437306	0.0567862	0.00952002	8.56E-05	6.38083	305.819	4.04094	4.72215	7.09786
0.444879	0.51701	6.29322	0.0770846	650.425	377.369	848.251	0.49549	0.230545	1.21128	0.465723	0.0803319	1302.38	2628.47	0.0637255	1.30809	3.1001	0.649202	0.0694459	0.0145637	0.00737251	0.060442	550.851	51.4031	4.40923	0.0613325	0.214338	580.73	17509.2	0.0814402	1.86842	0.323569	0.00879402	460.494	7.58439	0.0449336	0.0576971	0.00947187	0.000101717	7.89571	7.65203	0.0466546	0.056837	0.00975229	0.000105702	7.89571	241.949	5.92256	3.78265	32.9511
0.506161	0.404113	4.2417	0.101299	968.233	13.2868	26.2502	0.462029	0.0966594	1.02997	0.115853	138.221	1.41028	3.05237	0.0634679	1.55063	3.87713	0.863326	0.102105	0.0130947	0.00805444	0.0798268	422.247	58.1985	3.4106	0.0484753	0.299137	621.492	16497.7	0.0833838	2.01832	0.461048	0.0101861	468.14	4.88426	0.0528811	0.0563863	0.00960507	0.000101007	12.4201	6.39672	0.0392747	0.0588924	0.00953382	0.000101041	12.4201	328.809	5.46625	6.48455	20.9052
0.486374	0.10843	0.743303	0.764012	1.74448	16.5685	34.0653	0.461173	0.3128	2.77292	0.248273	1121.98	21.8938	47.474	0.148587	1.45993	4.16988	0.850886	0.0798193	0.0127112	0.00934018	0.0579783	610.541	65.9306	3.18005	0.0463327	0.22865	615.928	14882.5	0.0891907	2.10474	0.489492	0.00914845	482.847	6.16155	0.0464919	0.0594788	0.00941914	0.000105138	8.65214	8.38034	0.0296254	0.0581313	0.00935748	0.00010012	8.65214	260.177	3.62407	4.15193	26.0096
0.476423	0.0864672	0.261444	0.839283	11.7686	19.8377	41.6388	0.479952	0.054993	3.18115	0.573671	30.3457	83.0857	173.113	0.0965521	1.63754	3.58654	0.657043	0.0795542	0.0138295	0.0091995	0.0599688	793.155	79.8587	3.2478	0.0658371	0.26623	564.32	17961.2	0.0801173	1.52083	0.475027	0.0109742	486.567	8.40777	0.0479543	0.0574849	0.00953647	0.000117826	9.58486	8.53377	0.0446297	0.0586884	0.0094019	0.00010697	9.58486	274.591	4.23955	6.02319	38.7029
0.497533	1.63454	1.39406	0.174439	95.8559	5852.93	11763.9	0.490854	0.0299963	0.907098	0.0562589	0.00152788	1616.83	3293.91	0.07468	1.17359	2.6795	0.623258	0.117433	0.0156045	0.00886231	0.0593854	710.251	55.1681	3.58883	0.0556748	0.254246	566.709	15944.8	0.11217	2.18441	0.406852	0.0099034	464.017	8.90885	0.0308021	0.0570465	0.00914693	0.000109926	8.91146	8.33117	0.0362463	0.0585542	0.00941321	8.31E-05	8.91146	285.031	7.77202	8.22829	35.1537
0.513119	0.223586	0.854732	0.0300975	41.4015	797.567	1554.35	0.466958	0.0790104	5.25279	10.0047	7.63376	389.89	834.958	0.10046	1.76307	4.29904	0.734674	0.107279	0.012598	0.00900505	0.0715701	391.315	50.3109	4.21838	0.0581397	0.260888	642.065	15824.4	0.0969671	1.97421	0.350784	0.0082821	455.524	6.86049	0.0328479	0.0556774	0.00916533	8.43E-05	9.01209	5.20178	0.0426092	0.0587149	0.00944666	0.000100355	9.01209	347.135	5.60006	8.51224	18.2836
0.478302	0.0813744	4.00397	0.00485194	90.2853	2000.13	4181.73	0.457285	0.0158436	1.11041	0.37372	4.66895	230.449	503.949	0.0772724	1.85033	3.39445	0.686322	0.0640788	0.0164354	0.0089194	0.06356	437.486	49.7898	4.28629	0.0584099	0.251579	543.831	19107.3	0.0986428	2.32347	0.375142	0.0118352	438.268	3.88797	0.0334412	0.0593387	0.00953386	9.01E-05	8.52573	5.94853	0.0363711	0.059831	0.00924905	7.15E-05	8.52573	318.721	4.72344	6.87655	27.2956
0.498134	0.0808424	2.59231	0.595616	336.126	953.166	1913.47	0.4592	0.412086	3.30183	0.125568	16.2524	21.0384	45.8153	0.0694289	1.55353	5.02558	0.663564	0.14518	0.0148584	0.00858569	0.0682354	717.572	59.5839	4.61486	0.0426126	0.271453	588.709	14133.9	0.131155	2.02559	0.382029	0.0109059	471.218	5.26562	0.0391003	0.0581374	0.00936763	0.00010465	11.3303	14.3582	0.0346726	0.0573454	0.00931466	9.01E-05	11.3303	317.875	5.53891	3.44035	26.3299
0.480751	0.304087	3.8972	0.339627	68.6448	339.956	707.135	0.485714	0.23558	3.7347	0.429947	0.0191806	1163.51	2395.47	0.0976831	1.56016	2.79788	0.513416	0.119597	0.0172039	0.00885533	0.0688955	568.194	56.872	4.12217	0.0583961	0.240534	579.36	18540.8	0.0948354	2.27213	0.396095	0.0103406	464.444	8.18642	0.0419665	0.0569274	0.00988688	0.000104551	11.941	6.53454	0.0393826	0.0566192	0.00915238	6.67E-05	11.941	293.986	5.02077	7.41833	26.2527
0.466304	0.45853	1.12727	1.57081	83.4182	17375.9	37263.1	0.474005	0.862208	1.49195	0.611325	7.22666	1599.76	3374.98	0.0794897	1.7741	3.93919	0.661443	0.0959636	0.0151615	0.00857555	0.0591153	606.591	75.6291	3.50171	0.057082	0.244789	577.764	19800	0.0932961	1.99324	0.392381	0.00900125	463.6	9.92826	0.0370493	0.0556357	0.00951839	0.000121306	6.48191	3.52065	0.0384268	0.0593808	0.00933496	0.000102897	6.48191	314.676	4.01252	3.90992	24.6591
0.477793	0.0776331	2.16055	0.0552603	346.171	95.8452	200.6	0.453754	0.130309	4.41193	0.752453	324.03	3202.78	7058.4	0.0768592	1.67979	3.50509	0.652592	0.111219	0.0168949	0.00769469	0.0629275	838.525	68.7171	5.0483	0.0533428	0.252091	556.25	17932.2	0.0928423	1.86322	0.452776	0.0117493	475.579	8.06063	0.0417569	0.0562752	0.00973233	8.66E-05	7.81094	4.83294	0.0366967	0.0576647	0.00968437	0.000120335	7.81094	233.704	7.10046	5.50142	8.70771
0.492072	0.139888	2.16348	1.16095	779.315	5396.8	10967.5	0.475453	0.263754	1.34298	0.555239	34.2519	915.031	1924.55	0.0990608	1.28109	3.72442	0.81298	0.0892231	0.0144781	0.0108707	0.0660094	418.683	43.3098	3.78667	0.0494396	0.214945	596.32	18204.7	0.104498	2.13131	0.438192	0.0111934	464.499	3.94298	0.0362709	0.0562255	0.00903991	0.000104579	8.12371	7.54464	0.04182	0.0578438	0.00999648	0.000116195	8.12371	279.939	5.97534	4.46309	1.1351
0.490046	0.0710916	1.26907	0.379969	416.745	69955.9	142754	0.466684	0.560284	2.49452	0.108384	0.039543	10.2639	21.9932	0.0803139	2.17744	3.03832	0.962221	0.0981602	0.0155764	0.00904183	0.0671222	328.203	52.1912	3.77286	0.0566885	0.212262	616.529	15268.5	0.10474	2.47857	0.359506	0.0106322	451.906	5.47304	0.0347197	0.0588625	0.00966019	0.000103929	9.20328	11.3974	0.0340166	0.0547242	0.00975508	9.85E-05	9.20328	260.872	5.75414	4.99501	13.4718
0.482231	0.525531	9.84627	0.992947	279.098	109.203	226.455	0.471958	0.14986	1.19711	0.181896	2.12416	5813.11	12317	0.0830128	1.16705	3.05019	0.714154	0.106054	0.0184102	0.007337	0.0522594	496.789	73.0104	5.09571	0.0540059	0.271572	538.559	19729	0.0929008	2.36332	0.403244	0.0108553	461.2	8.27695	0.054223	0.0577344	0.0093263	0.000121189	10.3221	3.7594	0.0401097	0.0581163	0.00938638	0.000102365	10.3221	220.753	4.31705	6.15498	25.1925
0.467237	0.307448	1.043	0.0331123	404.428	50.4462	107.967	0.467442	0.13345	4.39403	0.0556825	28.5469	843.704	1804.94	0.055097	1.07507	4.13714	0.674749	0.0927546	0.0154454	0.00843792	0.0670851	579.793	54.3959	4.86639	0.0473854	0.325561	593.71	16047.1	0.0982296	2.23219	0.364439	0.0113291	447.708	3.12199	0.0344506	0.0604224	0.00960476	8.39E-05	6.44794	9.38492	0.0452485	0.0589567	0.00912131	8.77E-05	6.44794	248.263	5.03522	4.06927	37.2998
0.45731	0.791266	3.34978	0.133471	55.0848	20989.1	45896.9	0.466021	0.125843	1.00892	0.0938353	259.426	16875.6	36212.2	0.0811699	1.08695	4.44516	0.765374	0.0876496	0.0145284	0.00915381	0.0724324	480.247	48.532	4.10146	0.0585918	0.262796	575.764	17569.6	0.096558	1.79217	0.391417	0.0100734	484.872	4.57943	0.0381408	0.0597147	0.00937465	0.000108918	5.82976	5.08115	0.0366107	0.0587363	0.00921419	0.000121958	5.82976	260.293	4.33838	5.71208	8.91863
0.472756	0.539135	0.916063	0.10177	30.4373	680.589	1439.62	0.492425	0.114862	0.766301	0.0553355	1236.58	159.528	323.963	0.0925073	1.0377	4.08933	0.696138	0.0948316	0.014967	0.00968349	0.0614773	288.879	41.0576	2.92117	0.0492114	0.256305	529.676	14547.9	0.127801	2.24262	0.409733	0.00798046	438.443	9.0837	0.0334716	0.0569671	0.00922628	0.000105655	9.08009	8.83845	0.0459867	0.0572218	0.00920683	8.54E-05	9.08009	230.046	3.33465	7.07937	33.9602
0.470551	0.0224812	14.9144	0.498931	37.2936	1027.08	2182.72	0.46817	1.10036	4.23574	0.0473413	17.4574	1257.36	2685.7	0.09445	1.34348	3.2137	0.642097	0.112379	0.0166754	0.00828212	0.0690527	590.907	65.7092	2.91754	0.0525756	0.251052	550.455	15888.9	0.127359	1.96771	0.409483	0.00896873	441.269	5.65015	0.0396245	0.0582877	0.00916943	9.32E-05	9.12355	8.81563	0.0357311	0.0551102	0.00919274	0.000125155	9.12355	266.031	4.56496	5.53122	30.9809
0.475862	0.608115	4.55591	0.216459	518.389	7490.4	15740.7	0.450346	0.354333	2.31357	0.352614	3284.25	191.555	425.352	0.0752987	2.00947	2.92935	0.537433	0.0727092	0.0146816	0.00843553	0.0600457	630.384	50.1668	4.49158	0.0483604	0.268618	570.712	17647.6	0.103991	2.15437	0.365901	0.0120242	476.114	8.84409	0.0423446	0.0577012	0.00968206	0.000121371	11.3056	18.9881	0.0479124	0.0586522	0.00893097	7.94E-05	11.3056	274.451	4.17162	3.7931	11.3388
0.473102	1.82466	2.28277	0.0683523	42.5608	652.575	1379.35	0.47984	0.0675695	2.90168	0.0933709	6.61579	20.8203	43.3902	0.0927583	0.975709	4.37287	0.540973	0.0936894	0.0176043	0.0093695	0.0678755	463.934	26.8082	4.07114	0.061384	0.253998	650.049	17719	0.103977	2.33531	0.48549	0.00964074	453.414	12.2854	0.0313349	0.0573436	0.00954234	0.000114668	7.3674	5.88247	0.038249	0.0564459	0.00931366	0.000104481	7.3674	237.047	4.88191	5.42665	6.66308
0.466492	0.325212	0.921282	0.193565	297.059	20163.5	43223.7	0.476436	0.744464	6.71534	0.11763	247.962	192.685	404.429	0.0694255	1.2678	2.74002	0.462021	0.0899133	0.0166092	0.00767523	0.0713294	698.559	81.5713	4.46493	0.0492929	0.209956	610.159	19972.5	0.099358	1.87353	0.310157	0.0104429	476.207	18.2594	0.0444932	0.0589736	0.0096294	0.000122814	8.63052	5.29482	0.0337055	0.0575238	0.00964439	9.80E-05	8.63052	203.203	3.22046	3.53489	32.0437
0.460839	0.0671903	5.86937	0.0740133	3.15661	1001.4	2173	0.490292	0.162206	2.36526	0.138815	16.9611	273.697	558.233	0.077802	1.19975	3.74171	0.569434	0.108029	0.00979389	0.00946686	0.0537143	670.33	51.5604	3.84993	0.0495796	0.212589	592.051	17429.4	0.102763	1.91332	0.398969	0.0101011	450.371	1.93833	0.0397502	0.0583708	0.00948418	8.56E-05	8.71351	13.8357	0.0353532	0.0577569	0.00943607	0.000109299	8.71351	253.152	5.20438	4.14022	23.7256
0.480771	0.508587	4.21197	0.116618	145.744	362.915	754.86	0.490666	0.233076	5.0239	0.411265	1.52785	210.871	429.764	0.0948908	1.20426	3.77104	0.689834	0.122962	0.0140663	0.00979873	0.0571445	404.791	52.6411	3.23682	0.0693957	0.204089	632.836	14942.7	0.0985584	2.26121	0.374622	0.0110782	461.55	4.66942	0.0404024	0.0558867	0.00915214	8.47E-05	6.30301	5.48316	0.0456917	0.0581426	0.00947801	0.000102718	6.30301	259.116	5.87995	4.25306	4.49295
0.492412	0.104752	4.64592	0.0367207	65.2463	30657.6	62260	0.472257	0.458697	0.856795	0.142423	0.683116	3.64835	7.72536	0.0641174	1.26255	4.97516	0.762748	0.0653892	0.0188007	0.00903093	0.0541049	556.826	31.6525	4.91449	0.0637326	0.199235	554.703	19130.1	0.138795	1.83716	0.525254	0.0119098	476.617	7.18586	0.0400931	0.057439	0.00929719	0.000125254	6.83209	4.94804	0.0414745	0.0580825	0.00927818	9.30E-05	6.83209	246.974	3.48287	6.10903	9.40609
0.485234	0.129451	3.12787	0.564636	17.8159	6602.62	13607.1	0.46217	0.128131	8.18426	0.111735	27.215	118.976	257.429	0.0862925	1.36107	3.75461	0.679882	0.131854	0.0152304	0.00850027	0.0695969	589.268	41.9958	3.1937	0.0456253	0.213537	604.242	16511.8	0.107497	2.05269	0.473255	0.00789717	453.232	4.01636	0.0498168	0.0606329	0.00981434	0.00010144	8.06221	6.55736	0.0425534	0.0593281	0.00937362	0.000108992	8.06221	317.217	4.76044	7.97527	18.4889
0.465182	0.69118	1.59066	0.158652	0.295424	41.1841	88.5334	0.477931	1.54064	0.598839	1.64941	3.83356	158417	331464	0.118595	1.88187	4.21529	0.591072	0.0991769	0.016829	0.00843508	0.0625257	434.23	50.1103	4.90829	0.0575928	0.243492	540.019	17793.9	0.112338	1.96893	0.304811	0.0125133	444.165	10.8784	0.0360097	0.0582816	0.00968385	8.06E-05	8.8923	11.1962	0.0355402	0.059932	0.00936718	0.000119069	8.8923	173.313	4.88121	4.40504	7.40581
0.464752	0.280092	2.23371	0.0539798	85.0292	653.479	1406.08	0.490894	0.0432343	2.07504	0.0813028	162.314	295.076	601.099	0.0881229	1.71392	3.45703	0.499793	0.0871202	0.017059	0.00939211	0.0600477	518.816	32.3699	4.44548	0.058027	0.210728	600.021	19740.9	0.112788	2.18554	0.342416	0.0115566	435.818	6.18196	0.0454447	0.0565307	0.00962745	0.000102984	9.46464	10.9791	0.0361787	0.057112	0.00947572	8.71E-05	9.46464	308.666	6.06446	5.67121	6.56926
0.497863	0.301299	2.85395	1.35927	7940.17	3513.82	7057.8	0.467517	0.387632	1.54469	0.293951	1.08719	10343.2	22123.8	0.0645294	1.53145	2.55358	1.00726	0.0947955	0.0148938	0.0100332	0.0675234	472.288	47.959	3.29896	0.0620079	0.26641	591.427	17929.4	0.129897	2.21444	0.477952	0.00888463	500.955	7.20402	0.0401975	0.0572192	0.00949696	8.90E-05	9.16069	3.67527	0.053682	0.0581208	0.00949584	0.000114543	9.16069	227.984	5.42753	4.72632	30.9307
0.485915	0.0792599	1.85848	0.205207	273.446	148.258	305.111	0.483806	0.0783157	2.43651	0.119232	52.3396	219160	452992	0.0920126	1.56946	4.2075	0.572143	0.0839435	0.0143542	0.00871005	0.0547409	709.368	40.6098	5.68046	0.0479755	0.307202	592.785	16834.1	0.101217	1.83684	0.349421	0.0114026	493.552	8.69097	0.037153	0.0585286	0.00927078	9.18E-05	11.4044	12.636	0.0519562	0.0582983	0.0093153	0.000109503	11.4044	232.163	4.60075	3.98841	34.6558
0.502323	0.337409	3.13468	0.227269	1442.89	11260.7	22417.2	0.488332	0.645185	0.543776	0.0867932	0.723284	488.798	1000.95	0.0798545	1.57835	3.38054	0.655013	0.110374	0.0154172	0.00807457	0.0657565	530.113	68.3961	4.03101	0.0690866	0.201913	624.546	20312.9	0.093654	1.74389	0.360465	0.0110294	496.219	2.98831	0.0392635	0.0581634	0.00939079	0.000122086	9.50084	13.4242	0.0393889	0.0560547	0.00954497	9.73E-05	9.50084	317.991	2.90278	3.86072	9.06051
0.495918	0.517098	6.35274	0.276776	269.238	419.223	845.348	0.471262	0.89531	3.41966	0.0971878	0.258429	22.6684	48.1015	0.069614	1.68194	3.96153	0.629992	0.0912001	0.014113	0.00954013	0.0605544	605.497	36.501	3.24301	0.0550015	0.238857	603.469	15300	0.112836	1.77024	0.393798	0.0126824	485.218	5.10301	0.0431028	0.0567197	0.00941201	8.70E-05	10.2752	5.79881	0.0399284	0.0572882	0.00929828	9.24E-05	10.2752	242.836	7.18503	7.50741	14.0915
0.488422	0.168271	6.4929	0.15463	16.1403	21800.6	44634.8	0.475766	0.199187	1.14404	0.0707485	7.30261	12367.9	25995.8	0.0780646	1.34318	4.46749	0.471074	0.0752071	0.0120261	0.00896237	0.0724302	467.114	68.498	4.24956	0.0562521	0.226571	576.748	19236.6	0.0853452	1.56714	0.447553	0.00910872	434.844	6.06015	0.039748	0.0568292	0.00952385	9.80E-05	7.91096	5.64023	0.0335451	0.0540235	0.00945976	0.000120285	7.91096	255.163	8.34321	4.03656	22.8723
0.464001	0.387861	2.73918	0.164042	200.367	175.343	377.894	0.483687	0.312598	0.723908	0.339887	183.792	1335.69	2761.48	0.0800135	1.50755	4.10776	0.587026	0.0744747	0.013157	0.0095601	0.0801596	369.403	85.0833	4.03417	0.044529	0.219342	585.625	15730.6	0.0846167	2.17506	0.34757	0.0105819	444.873	6.47701	0.0463792	0.0568853	0.0094341	9.34E-05	7.52369	11.1948	0.042934	0.0554083	0.00927801	9.57E-05	7.52369	238.219	6.99613	4.83663	25.0797
0.455469	0.130857	0.988477	0.0899646	596.285	47281	103807	0.471874	0.0509441	6.54917	0.225571	0.0162224	8.23042	17.442	0.0840502	1.48754	3.59101	0.615729	0.088248	0.0129219	0.0100753	0.0883492	507.021	54.5919	2.70365	0.0512222	0.239935	605.328	18773.6	0.110116	1.75349	0.373044	0.00996534	464.486	4.72856	0.0415641	0.0589733	0.00982589	0.000105495	6.99559	15.2657	0.0479705	0.0581775	0.00935854	0.000115071	6.99559	321.015	5.76116	4.75221	37.1263
0.499497	0.341183	1.07726	0.33559	59.5866	748.539	1498.59	0.483346	0.138564	17.4345	0.181795	13.6465	6115.29	12652	0.0890641	1.63575	3.47809	0.655874	0.113441	0.0135209	0.00962057	0.0560848	910.227	66.3813	3.89624	0.0577226	0.254316	621.745	17290.4	0.0947751	2.13743	0.374205	0.0112122	438.716	7.13009	0.0369658	0.0569987	0.00947001	0.000124348	12.8456	7.13535	0.0319923	0.0586665	0.00957524	0.000120501	12.8456	235.532	5.62429	5.35936	22.0801
0.466889	0.021772	21.8734	0.17236	22.2546	789.122	1690.17	0.508586	1.80563	4.1	0.127686	150.282	19106	37567	0.0644357	2.52662	3.4626	0.653637	0.114924	0.0165155	0.00872748	0.0650745	809.902	70.9336	2.9301	0.0509566	0.199996	557.345	19147	0.135251	2.27979	0.387623	0.0103191	438.203	2.65212	0.0435072	0.0579672	0.0100086	8.06E-05	7.77207	3.97547	0.0409671	0.057299	0.00938012	9.35E-05	7.77207	260.158	4.90608	9.69022	15.1541
0.465814	1.96639	0.282427	0.20329	142.188	65.3895	140.377	0.481714	0.734323	3.13546	0.447568	532.106	282.728	586.922	0.0696518	1.32945	4.78527	0.511318	0.0712474	0.0146545	0.00936035	0.0716133	373.378	35.901	3.67922	0.0508281	0.159274	565.18	14851.2	0.109733	1.97198	0.405472	0.0103991	467.956	23.1417	0.0416877	0.0587277	0.00944049	0.000105021	9.49597	10.0065	0.0322579	0.0574012	0.00918393	9.51E-05	9.49597	242.948	5.13966	3.01469	18.9941
0.477922	0.311046	4.56624	0.0778046	6.08563	2383.67	4987.57	0.474132	0.0978688	3.07906	0.290406	0.229912	184.494	389.119	0.0961431	1.54662	3.90071	0.696667	0.07792	0.0122698	0.00904803	0.0662209	1135.57	32.2311	4.79325	0.0403757	0.220744	660.786	17446.3	0.112551	2.02357	0.417196	0.00969293	466.745	3.55025	0.0398992	0.0618711	0.00944404	9.56E-05	8.28296	5.63603	0.0445154	0.0559579	0.00922594	9.24E-05	8.28296	233.497	4.23509	4.64017	39.243
0.502574	0.632865	2.08321	1.0348	44.7942	492844	980639	0.481956	0.0821195	1.41289	0.0720084	147.383	2646.53	5491.24	0.0929649	1.65951	3.96694	0.594827	0.123202	0.0164431	0.00828746	0.0552704	555.119	70.2129	2.78988	0.0624241	0.198381	542.964	17825.2	0.0913624	1.58597	0.406227	0.00856027	498.049	12.8187	0.0455011	0.0572363	0.00918108	9.76E-05	10.4339	6.12207	0.0331367	0.0559326	0.00944716	0.00010795	10.4339	237.671	6.78172	4.56041	2.16032
0.465388	0.0260044	7.96772	0.287187	92.8409	1953.61	4197.82	0.499748	0.149006	3.59053	0.306908	0.083694	11782.5	23577	0.112925	1.93779	3.40415	0.785324	0.0891978	0.0168479	0.00914193	0.0849393	718.467	40.2053	4.81319	0.0514794	0.271988	580.97	17437.9	0.100836	1.59967	0.3743	0.0106659	472.427	13.2451	0.0384238	0.0576258	0.00937603	0.00011314	9.59488	2.0633	0.0395998	0.0577495	0.00930338	0.000142259	9.59488	189.998	4.93625	5.49865	35.9172
0.488989	0.0872439	5.75564	0.153748	18.3756	4261.21	8714.34	0.479448	0.184541	12.0172	0.0706189	50.1619	760.764	1586.75	0.112731	1.89916	4.17291	0.569425	0.084656	0.0137084	0.00912289	0.0617064	567.783	83.1757	4.5623	0.0523079	0.251334	581.957	14009.7	0.0980422	2.29776	0.405573	0.00966712	452.073	4.49207	0.040549	0.0583127	0.00941945	0.000128522	10.4447	10.5109	0.0396208	0.0565877	0.00962729	0.000112008	10.4447	226.912	4.32387	3.55681	23.3076
0.494141	0.318123	7.61879	0.067466	1942.28	262.168	530.552	0.466816	0.138354	3.06815	0.109852	9.71386	51.7507	110.859	0.0918904	1.95275	4.27657	0.484745	0.0843747	0.0138742	0.00949165	0.0730108	483.469	38.1893	3.59877	0.0424714	0.210299	600.276	17591.9	0.128828	1.83755	0.403377	0.00950753	471.607	3.06422	0.0382333	0.0599172	0.0090954	8.45E-05	9.71466	6.27357	0.0427904	0.0567044	0.00917694	0.000123225	9.71466	258.045	6.03051	3.73919	18.3558
0.482592	0.0443321	0.633281	1.40877	10.6744	30909.7	64049.3	0.498298	0.902653	1.95052	0.138871	2.11476	309.848	621.813	0.0803223	1.62129	4.34738	0.60467	0.100036	0.0154696	0.0084317	0.0648418	421.876	30.2908	3.50906	0.0434854	0.211546	576.315	17577.3	0.0859307	1.80441	0.366456	0.00920601	496.135	2.98813	0.0362918	0.0571866	0.00952504	8.56E-05	7.38546	4.60356	0.0444358	0.0567043	0.00955731	0.000108558	7.38546	306.594	6.93883	5.14553	25.7662
0.492514	0.178346	12.8937	0.702201	6662.84	4809.82	9765.86	0.469704	0.524619	0.975338	0.202748	431.727	4248.64	9045.34	0.0698671	1.58645	3.54605	0.563665	0.069825	0.0148716	0.00884812	0.0673229	519.325	70.3464	4.34283	0.0646571	0.255217	618.396	17732.5	0.101137	2.12875	0.400028	0.011466	464.934	6.75131	0.0396715	0.0571999	0.00995803	0.000119568	8.29675	10.2885	0.0437152	0.060409	0.00916223	8.76E-05	8.29675	281.175	4.72616	4.10657	15.5593
0.492568	0.0458277	6.21539	0.0563273	1519.15	1022.6	2076.07	0.505596	0.152939	10.7748	0.146499	0.17199	362.385	716.748	0.0830317	1.30166	3.58776	0.66083	0.0992617	0.0137326	0.00960472	0.0619605	495.486	68.4223	3.32827	0.0436539	0.218136	599.602	18437.3	0.0834403	2.28961	0.391577	0.0113909	441.661	2.7067	0.0433098	0.059256	0.00921311	9.95E-05	10.4661	8.12984	0.0313893	0.0546281	0.00947195	7.65E-05	10.4661	245.45	4.97541	5.82836	33.5936
0.493871	0.00957263	1.64665	0.140879	371.392	7896.31	15988.6	0.488398	0.0413157	3.26514	0.903307	910.586	285.53	584.625	0.0964956	1.84482	3.62904	0.671292	0.108963	0.0145341	0.00994343	0.0597425	759.609	58.2818	3.90952	0.0635093	0.231587	591.481	20365.4	0.0873848	2.03366	0.469427	0.0106803	461.168	13.8603	0.0405189	0.0585678	0.00957085	9.02E-05	6.88783	5.79694	0.0394566	0.0583387	0.00930624	0.000107933	6.88783	250.357	5.75487	4.93313	26.7761
0.484938	0.097349	36.5593	0.465883	166.4	56.1714	115.832	0.480233	0.352559	5.55855	0.0357915	0.129422	4.66111	9.70593	0.0702986	1.7331	3.62098	0.495462	0.159871	0.0157904	0.00934215	0.0602879	469.335	37.0251	4.32178	0.0568024	0.245771	611.471	17529.4	0.100175	2.2176	0.357684	0.0112032	467.864	6.90606	0.0384374	0.0566889	0.00889214	0.000123143	7.54611	4.76157	0.0427171	0.0582565	0.00962624	9.59E-05	7.54611	287.184	5.23865	2.92091	19.5181
0.472825	0.669063	2.56259	0.707505	74.5252	254.743	538.768	0.477662	0.900262	11.1257	0.0561428	0.283005	287.289	601.448	0.0642915	1.51881	4.24595	0.640201	0.0588222	0.0172574	0.0086872	0.0705488	631.03	59.4474	4.12456	0.0580532	0.247865	658.157	17643.7	0.079044	1.68682	0.47256	0.0085874	468.451	4.54567	0.0352437	0.0585131	0.00944006	7.98E-05	8.39166	7.78653	0.0318262	0.0578534	0.00944985	0.000102391	8.39166	227.203	5.54712	3.27187	35.142
0.48117	1.23238	5.06768	0.0349729	18.1931	38.7256	80.482	0.466224	0.214188	6.36659	0.205427	24.9487	978.173	2098.07	0.0674704	1.81531	3.92624	0.7059	0.0592405	0.0131849	0.0104123	0.083221	558.252	50.1727	4.61688	0.062249	0.243979	637.934	18808.4	0.132401	1.96897	0.351043	0.0120332	458.536	7.43551	0.0284908	0.0571532	0.00948476	8.72E-05	12.3743	16.6415	0.0370839	0.0590686	0.00967174	0.000111126	12.3743	220.168	5.87453	7.05358	8.68094
0.467232	0.381727	3.60776	0.0869405	171.86	68.9755	147.626	0.508167	0.16126	4.80116	0.0495398	4.27385	1007	1981.64	0.0659503	1.67836	3.47636	0.472019	0.0916417	0.0143205	0.00892906	0.0745024	373.534	31.9346	4.33646	0.0532723	0.285302	575.838	20494.5	0.115944	1.91658	0.446344	0.0119085	466.615	10.5858	0.037244	0.0590085	0.00895676	0.000111336	9.91789	12.7807	0.0467505	0.0551107	0.00957194	0.000102042	9.91789	364.856	6.62609	5.06086	35.3675
0.483798	0.144601	13.1937	0.0890984	207.97	94.7964	195.942	0.487733	0.133882	6.95944	0.292045	3.17985	547001	1.12E+06	0.074972	1.19541	4.62614	0.6046	0.0758577	0.014783	0.00819324	0.0676052	593.102	33.212	3.25735	0.0400232	0.28352	628.072	20082	0.11568	1.75367	0.437732	0.0108818	452.145	9.32554	0.0478341	0.0592054	0.00928408	9.81E-05	8.37963	6.81214	0.0447622	0.0596094	0.0092591	0.000120006	8.37963	304.229	3.5743	5.61142	19.1323
0.4848	0.0356831	1.25734	0.724851	16.0729	321.996	664.182	0.474241	0.0620764	2.93949	0.0408068	0.16942	335.941	708.376	0.0738061	1.22916	3.33474	0.506966	0.0897806	0.014183	0.00824917	0.0717447	622.15	114.088	4.56677	0.0489476	0.25057	559.721	18010.6	0.0850444	2.09942	0.363267	0.0118088	445.386	7.57885	0.0375011	0.0578607	0.00943745	7.58E-05	5.66956	10.852	0.0411884	0.058089	0.00953729	8.72E-05	5.66956	269.544	7.44179	5.55245	37.603
0.472745	0.0506562	4.86047	0.0914915	56.8667	1235.73	2613.94	0.467003	0.108913	6.02611	0.0890765	4.3474	24.3413	52.1223	0.0769034	1.89443	3.32836	0.51707	0.105778	0.0168479	0.0107337	0.0591394	516.039	24.5577	4.15195	0.0530202	0.191893	654.263	14502	0.102293	1.87493	0.491746	0.0091379	453.772	8.62638	0.0373459	0.0571817	0.00954113	9.31E-05	7.02452	1.05571	0.0491182	0.0602464	0.00934233	0.000116663	7.02452	244.102	3.72601	8.57613	17.168
0.475261	0.214115	6.41711	0.498544	37.3898	3170.61	6671.29	0.490091	0.210216	0.953218	0.0202807	7.04646	11.034	22.5142	0.0777978	1.67922	5.99546	0.714451	0.110517	0.0166907	0.00916344	0.0834039	532.78	80.592	4.2742	0.0520583	0.242364	550.422	18802.5	0.11045	1.69137	0.461094	0.0126787	450.43	9.8207	0.0293901	0.059569	0.00926973	0.000109274	8.97585	10.0481	0.0379706	0.0565018	0.00937374	0.000115107	8.97585	248.339	7.63408	4.86595	13.0907
0.463093	0.0267183	7.86212	0.0931785	6.82213	208.504	450.241	0.467886	0.291716	2.57776	0.0863575	110.747	1783.77	3812.4	0.0843115	2.40041	3.99412	0.590087	0.102042	0.0150676	0.00858197	0.0635009	718.091	36.133	3.59005	0.0491672	0.229639	622.786	15888.3	0.101879	2.34257	0.412508	0.0100746	424.525	6.18609	0.0383962	0.0587321	0.00934232	0.000113229	7.12906	8.27321	0.0530775	0.0578081	0.00902714	0.000136446	7.12906	298.871	5.77845	4.13085	37.2013
0.472181	1.02857	33.5097	0.0907251	181.674	433.399	917.867	0.482594	0.636567	7.4719	0.181712	1.02286	1062.2	2201.01	0.066287	1.78749	3.10858	0.77548	0.127387	0.0148719	0.0107558	0.0599656	648.178	35.3316	4.34156	0.0671982	0.25104	617.775	16714.5	0.088763	1.88639	0.42437	0.00856171	465.248	5.70807	0.042005	0.057366	0.00925537	9.47E-05	8.61784	5.14708	0.0500543	0.0582061	0.00904108	9.47E-05	8.61784	215.105	6.57482	5.93632	35.282
0.486385	0.325468	2.38686	0.10618	459.561	3171.13	6519.8	0.48174	0.0789431	4.45321	0.0776186	4.65926	6381.47	13246.7	0.0885448	1.54279	2.7656	0.735818	0.117587	0.0148502	0.0089719	0.0766224	603.124	38.0373	4.34241	0.049059	0.256016	607.432	16019.7	0.109379	2.03549	0.413648	0.00934881	471.332	13.9734	0.0356479	0.0595673	0.00911647	0.000148063	6.79637	6.47752	0.0500902	0.0602428	0.00950447	8.87E-05	6.79637	270.566	4.63732	5.11431	1.58882
0.512723	0.554366	3.50573	0.0535629	212.279	187.217	365.142	0.480293	0.148948	7.04093	0.376208	2.08123	840.803	1750.6	0.0656602	1.17655	3.42886	0.662638	0.110282	0.0128121	0.00989048	0.0713319	680.982	49.4094	3.30657	0.0699992	0.253016	537.534	14915.9	0.0704913	1.88179	0.427442	0.00882075	488.545	8.12714	0.0409476	0.0581456	0.00971882	0.00012727	7.82072	4.07736	0.034672	0.057932	0.00996612	9.23E-05	7.82072	277.161	5.25512	4.98622	25.5219
0.487381	0.421493	5.14212	0.0369134	137.963	660.084	1354.35	0.507155	0.142192	0.975719	1.11888	9.99138	3786.83	7466.81	0.108128	1.77914	2.75374	1.10129	0.0628043	0.0171846	0.0100761	0.0744715	432.541	36.9186	4.48494	0.0597061	0.256148	579.732	15193.4	0.109291	2.12936	0.329777	0.010479	497.462	16.4957	0.0350969	0.05513	0.00920231	0.000105592	7.57124	3.38477	0.0424352	0.0573522	0.00961286	0.000136778	7.57124	272.5	4.86167	6.17322	19.342
0.503195	0.197086	2.32011	0.146631	110.478	969.687	1927.06	0.458271	0.365633	10.9456	0.87421	2.76339	155.242	338.756	0.100085	1.36051	3.55211	0.755468	0.0840962	0.0154606	0.00973879	0.0692563	448.967	58.209	3.88222	0.0577987	0.235381	600.047	18228.3	0.140233	1.89693	0.392681	0.00906395	444.332	5.89235	0.0366561	0.0574364	0.00918947	9.63E-05	8.85002	10.7917	0.0396276	0.0583944	0.00951925	9.11E-05	8.85002	281.495	5.69794	4.74627	25.2517
0.503083	0.431219	1.47796	0.130116	149.001	55.7476	110.812	0.461504	0.38282	2.10516	0.129132	0.533167	147.931	320.541	0.0753442	1.55418	3.7837	0.702942	0.114541	0.0143811	0.00951156	0.0638285	566.192	67.0457	4.98733	0.0412103	0.319212	596.156	16837.6	0.125202	2.13622	0.39421	0.0107695	458.624	19.5681	0.0386037	0.0577648	0.00892786	9.06E-05	9.27167	22.3499	0.0422807	0.0588835	0.00959248	0.000109476	9.27167	319.588	5.12219	4.62149	2.67216
0.474207	0.181368	2.52035	0.346956	816.318	103.593	218.455	0.479202	0.187282	4.39074	0.316001	854.161	72.8933	152.114	0.124627	1.50801	4.35365	0.712468	0.0764414	0.0221741	0.00923591	0.0591913	594.929	19.7194	3.05955	0.044535	0.205942	609.684	17189	0.102462	2.15102	0.407083	0.00918765	493.587	13.5486	0.0395044	0.0579325	0.00936502	9.32E-05	9.16116	12.6783	0.0443069	0.0577667	0.00940943	9.54E-05	9.16116	332.85	6.60164	3.83013	21.1662
0.467405	0.248832	1.47542	0.124907	4.01895	4.40654	9.42769	0.480598	0.0192985	8.51399	0.189169	420.865	9591.65	19957.7	0.071018	1.23085	3.54457	0.866537	0.12661	0.0147422	0.0103832	0.072834	707.077	64.2504	4.63664	0.0658661	0.245774	627.743	18513.5	0.0983504	1.72062	0.42979	0.010377	467.806	8.01963	0.0472039	0.0584756	0.00949867	0.000106392	8.07048	5.46509	0.0354035	0.0562996	0.00971893	0.000115388	8.07048	213.818	5.05637	9.62132	16.8965
0.496357	0.20919	7.62689	2.38427	176.525	132.747	267.443	0.484862	0.590414	2.12165	0.064248	0.193862	20.0507	41.3534	0.0697603	1.90843	4.63115	0.696068	0.0882713	0.0119509	0.00847442	0.0635201	660.93	57.6018	3.60786	0.0505556	0.257955	539.48	16968.5	0.0956318	2.30397	0.378973	0.00762779	453.747	5.35495	0.0371622	0.0610512	0.00947313	0.000112923	8.85557	13.7132	0.042537	0.0600258	0.00930312	0.00010136	8.85557	263.444	5.45144	3.05977	18.3533
0.502491	0.0621421	1.05994	1.60118	52.7211	137.725	274.084	0.482063	0.474139	2.36947	0.291416	14.7371	3031.08	6287.72	0.0836085	1.65611	3.48295	0.834687	0.0948968	0.015837	0.00937966	0.0747071	478.463	44.891	2.99416	0.0541714	0.237141	609.891	19757.4	0.119065	2.06878	0.419811	0.0114563	446.26	35.1315	0.0524221	0.0573752	0.0093307	0.000108071	10.0517	6.04397	0.0453851	0.0580259	0.00965906	0.000110619	10.0517	326.978	5.9834	5.56889	16.2668
0.494879	0.435079	1.91652	0.0252973	468.86	21857.1	44166.5	0.474031	0.028344	19.5983	0.0530734	71745.4	985.999	2080.03	0.0812882	1.6655	4.04577	0.616956	0.0925506	0.0132842	0.00801814	0.0587194	534.826	61.2488	4.30679	0.0496971	0.226844	594.46	16195.2	0.102666	1.93194	0.344515	0.00887242	455.966	24.2781	0.0387129	0.0577115	0.00935586	0.000104756	9.52702	3.99702	0.0340501	0.0581336	0.00920143	7.78E-05	9.52702	244.807	4.2288	5.01232	23.6718
0.469955	0.0360912	2.74361	0.195587	336.378	136.106	289.615	0.473924	0.327837	2.05081	0.0261418	8.41502	0.918876	1.93887	0.0821546	1.26583	3.56776	1.07819	0.103573	0.0166304	0.008721	0.0919783	848.961	41.2754	4.30174	0.0588741	0.292257	595.283	20247.4	0.0956216	2.24695	0.373236	0.00950158	476.384	6.42028	0.0414162	0.059278	0.0097007	9.33E-05	7.85255	3.57659	0.0374607	0.0588431	0.00926776	8.85E-05	7.85255	312.308	4.35606	6.22116	9.29263
0.489792	0.846029	3.29932	0.0283293	14.7733	194.156	396.404	0.46994	1.07768	4.97004	0.355071	222.783	764.43	1626.65	0.0816184	1.1947	3.2288	0.677835	0.0685887	0.015193	0.00913626	0.0697376	516.075	40.0325	4.6446	0.0560847	0.263414	563.893	17378.5	0.106216	2.43361	0.374021	0.00907563	469.916	5.15429	0.0401197	0.0566555	0.00959512	0.00010472	8.03789	8.07529	0.0355657	0.0581462	0.00924765	8.85E-05	8.03789	268.244	3.89328	4.48026	10.0695
0.499676	0.558061	3.15946	0.197545	1203.78	5701.07	11409.5	0.471188	0.329939	3.12919	0.0672405	34.0536	593.741	1260.09	0.0983542	1.37697	4.39863	0.604381	0.0954672	0.0170511	0.00980482	0.0556616	551.107	26.0158	4.07361	0.0606052	0.196303	521.796	18388.2	0.118519	1.71051	0.364209	0.00914484	439.019	16.1386	0.0345775	0.0579076	0.00986454	9.79E-05	8.31725	12.0443	0.0406601	0.0604113	0.00946226	0.00010489	8.31725	262.657	6.90348	3.07967	1.16652
0.482499	1.00012	1.33915	0.228594	348.045	1078.7	2235.66	0.476787	0.230341	2.93972	0.196367	0.251829	54.2657	113.815	0.0851653	1.88111	2.77542	1.02561	0.09953	0.013773	0.0103833	0.0626696	802.957	69.2826	4.20096	0.0624403	0.22513	613.977	18720.6	0.0784909	2.02948	0.373389	0.011373	474.507	4.71547	0.0573388	0.0582535	0.00923623	0.000105252	9.08984	4.45516	0.041483	0.0594462	0.00917181	0.000116268	9.08984	241.08	4.73415	4.75969	3.78673
0.474023	0.337814	2.06897	0.088668	23.7647	312.221	658.662	0.489565	0.823664	5.54442	0.16256	0.10692	571.415	1167.19	0.0914017	1.51785	3.53928	0.614351	0.127969	0.0152288	0.00922286	0.0804799	624.853	43.6103	4.29301	0.0522844	0.231392	555.371	15117.4	0.0973358	2.38404	0.473969	0.00980138	456.532	6.65035	0.0394571	0.0570384	0.00899562	9.50E-05	7.72725	3.85012	0.0448222	0.0570514	0.00946979	0.000116896	7.72725	275.898	6.94434	3.82459	19.2168
0.453061	0.0699228	3.46703	0.0834327	22.7896	123.98	273.649	0.461174	0.0438921	2.33131	0.12258	899.49	2166.45	4697.69	0.0702699	1.56559	2.76838	0.482018	0.110045	0.0163403	0.00867106	0.0595688	624.983	33.7525	3.82094	0.0500099	0.211852	546.246	17408.8	0.109573	2.01452	0.386796	0.00998651	496.036	4.65945	0.0406599	0.0556012	0.00918198	9.52E-05	8.06042	6.77495	0.0447151	0.0572195	0.00951207	0.00011161	8.06042	218.046	7.13537	4.54151	13.233
0.472847	0.389035	7.54507	0.0669869	2550.92	7.53756	15.9408	0.46966	0.10417	1.09333	0.0471831	0.563969	149.306	317.903	0.086616	2.21325	3.83712	0.48632	0.114755	0.0133922	0.0090948	0.0821752	500.415	39.6828	5.90925	0.0575087	0.17167	591.543	18224.3	0.0776727	1.52869	0.413024	0.0101186	490.577	6.58741	0.0447819	0.0560769	0.00941261	9.48E-05	9.84246	6.36508	0.0366763	0.0562882	0.00912143	0.000105186	9.84246	269.48	4.00407	3.68966	21.8708
0.488041	0.580629	2.84673	0.150865	501.279	1405.3	2879.48	0.500776	0.135571	2.25996	0.397317	52.5075	911815	1.82E+06	0.0893518	1.77444	3.71712	0.696321	0.0761108	0.0143703	0.0113363	0.0688924	520.61	65.6477	3.5086	0.0519483	0.237581	604.319	15295.2	0.09839	2.00949	0.488591	0.0127248	446.645	11.3498	0.0433278	0.0562253	0.00942579	0.000107587	6.96004	3.93428	0.0376704	0.0603161	0.00952344	0.000103455	6.96004	258.486	4.93547	3.37838	7.69891
0.475123	0.0986872	5.19146	0.21671	18.1437	25.8116	54.3262	0.495073	0.109191	2.71578	0.0256383	468.25	292.932	591.696	0.0830171	1.73897	3.7031	0.853271	0.122801	0.0132282	0.0100414	0.0685392	593.304	35.7295	4.90454	0.0515643	0.201219	589.551	17162.4	0.121084	1.83317	0.398533	0.0122286	473.41	6.45703	0.0399361	0.0580802	0.0096957	9.00E-05	10.147	10.7977	0.0370635	0.0565658	0.00936119	0.000116895	10.147	255.522	5.2343	6.13485	23.459
0.479635	0.0867281	0.595579	0.113637	9.10242	2334.82	4867.92	0.490404	0.125975	3.23263	0.0371893	2.61532	1437.88	2932.03	0.0935615	1.57558	3.85592	0.796971	0.0975195	0.0140897	0.00913632	0.0599706	846.048	45.6087	4.70742	0.0524674	0.283452	565.208	18217.6	0.0946984	2.26812	0.372847	0.0105299	475.068	6.11866	0.0326653	0.0569479	0.00977796	0.000108515	7.64264	5.51669	0.0351361	0.0578366	0.00937608	0.000121715	7.64264	230.264	4.48129	4.11874	30.1246
0.479691	1.33606	1.89034	0.0134428	48.9682	1989.53	4147.53	0.472361	0.279539	6.91649	0.13226	72.4251	65574	138822	0.0830851	2.06128	2.78871	0.802202	0.0951854	0.0147538	0.00873149	0.0649335	543.244	76.8937	4.01573	0.0434056	0.240062	543.855	16335	0.0944221	2.31116	0.414275	0.00934387	477.711	7.36865	0.0380963	0.0576317	0.00943929	0.00012048	12.8991	11.2092	0.0399299	0.0592883	0.00930656	0.000105516	12.8991	213.455	5.06431	6.05943	4.07968
0.513747	0.0358573	5.34248	0.33196	207.003	86.3878	168.153	0.479388	0.139631	8.63964	0.516952	46.5184	22.3331	46.5868	0.0781046	1.05642	3.61658	0.767835	0.0941452	0.013173	0.00908757	0.0747237	544.564	42.7012	4.43253	0.0613227	0.218063	574.433	15444.4	0.105143	1.45921	0.399709	0.0100504	499.19	2.29559	0.0441228	0.0575293	0.00925883	0.000104747	5.90169	2.57885	0.0398215	0.0565373	0.00952125	0.000110494	5.90169	218.876	3.6019	6.11946	9.79191
0.481059	0.417999	5.42507	0.0588461	7.22908	1476.55	3069.38	0.451931	1.5086	3.64919	0.226862	0.234641	1064.17	2354.71	0.0761832	1.52245	3.93641	0.541586	0.133944	0.0152169	0.00907572	0.0617213	761.703	60.0468	3.3851	0.0525398	0.196379	593.805	17493.7	0.100857	1.82611	0.31002	0.013394	445.671	6.01208	0.0362896	0.0583787	0.00934003	0.000115539	8.05785	14.1399	0.0421643	0.0619719	0.00964945	8.34E-05	8.05785	249.193	5.51869	4.63786	21.0937
0.458457	0.293048	4.12114	0.217668	261.635	472.35	1030.3	0.488246	0.048737	4.57603	0.080011	0.393371	318.42	652.172	0.0787885	1.40794	2.67125	0.727562	0.0930905	0.017206	0.0105065	0.0785558	528.243	55.6423	4.77847	0.0719268	0.242428	609.895	14573.9	0.110518	1.92369	0.424577	0.0135007	465.291	7.89534	0.0403094	0.0562583	0.00959697	9.08E-05	6.94533	13.0524	0.0322621	0.0567157	0.00918994	8.96E-05	6.94533	250.546	5.69096	4.02183	13.9591
0.474884	0.315599	2.10788	0.0488387	13.301	270.06	568.687	0.479952	0.2057	14.326	0.0616778	6.63477	163.607	340.882	0.0964371	1.9345	4.68825	0.529992	0.0993842	0.0162322	0.00902721	0.0615358	732.469	23.0501	2.55278	0.0493966	0.230169	617.645	15240.5	0.0877636	1.74083	0.443732	0.010335	457.342	13.4752	0.0353866	0.0580887	0.0096725	0.000123139	11.3965	7.03865	0.0481705	0.0561181	0.00948449	8.49E-05	11.3965	290.728	3.56831	6.99783	13.6101
0.455174	1.29703	8.3418	0.132013	7.64592	2350.94	5164.93	0.456841	0.22194	1.92356	0.0755248	0.126468	15.9495	34.9126	0.0926731	1.2746	4.24168	0.553087	0.110063	0.0163988	0.00862704	0.0768183	685.683	50.1233	4.15417	0.0638806	0.223092	668.945	16843.3	0.112062	2.03841	0.376814	0.0122063	477.15	8.20531	0.0409484	0.0581468	0.00934541	0.000102156	9.17699	14.9146	0.0345495	0.0569087	0.00967892	9.42E-05	9.17699	244.514	5.8355	4.23161	16.6558
0.470461	1.10239	5.60127	0.12808	55.0064	230.91	490.817	0.47604	0.114937	12.0239	0.0504131	2.23792	41.5865	87.3593	0.0829006	1.13296	4.2247	0.688473	0.0843989	0.0161426	0.0099682	0.0741639	544.281	60.892	2.91892	0.0491767	0.258862	580.329	20111.1	0.0880375	2.70013	0.339051	0.00906418	459.722	8.16889	0.0516884	0.0594147	0.00935368	0.00011612	8.22759	7.62219	0.049616	0.0571191	0.00972221	8.88E-05	8.22759	263.441	3.62557	5.25958	15.228
0.49064	0.223482	1.75565	0.149076	86.3593	1660.92	3385.21	0.487817	4.17748	6.5365	0.100354	0.515712	826.17	1693.61	0.104965	1.92674	4.03822	0.601121	0.0890504	0.0130761	0.0101459	0.0619522	733.516	27.549	4.12698	0.0445558	0.222692	570.757	17676.2	0.0878955	2.30197	0.357109	0.00844249	508.924	4.4146	0.0398556	0.0609884	0.00948762	9.90E-05	7.08092	6.5401	0.0423681	0.0614386	0.00922933	0.000105766	7.08092	259.204	5.05933	4.07413	2.4952
0.480099	0.247788	3.74491	0.65993	12.9429	29.5739	61.5996	0.47214	0.201999	4.86239	0.924899	86.5891	13040.9	27620.8	0.0982238	1.53105	3.76902	0.672717	0.0966611	0.0169638	0.00810232	0.0635394	593.343	60.5072	3.74611	0.0527313	0.243358	565.345	17541.5	0.079718	1.94322	0.360122	0.0105571	461.041	3.87317	0.0325223	0.05917	0.00919428	8.71E-05	11.1276	5.05888	0.0318452	0.0615011	0.00951666	8.60E-05	11.1276	280.777	6.91774	4.37965	13.0675
0.521566	0.510704	16.0999	0.373845	28.3712	312.432	599.027	0.494714	0.12352	3.44419	0.15082	0.514194	25.8197	52.1911	0.0756017	1.25781	4.41866	0.683687	0.0977596	0.0125723	0.00810103	0.0576918	511.551	88.6249	3.19247	0.0632294	0.254395	627.258	17193.2	0.111356	1.96626	0.516903	0.012053	473.011	7.63663	0.0590838	0.0587305	0.00963571	8.89E-05	7.74927	2.69093	0.0347739	0.0588999	0.00936124	0.0001326	7.74927	262.459	3.07704	6.19633	22.2507
0.487862	0.118828	1.78248	0.133292	17.0435	11739.1	24062.3	0.473691	0.568784	4.75004	0.0889942	26.0434	3.23642	6.83235	0.0696361	1.30808	4.13407	0.632394	0.114287	0.0149924	0.00950055	0.0599137	1206.36	63.284	4.51449	0.0666609	0.25801	560.254	19211.8	0.0931799	2.3027	0.349325	0.00988709	473.247	7.4495	0.0471684	0.0569394	0.00953999	9.81E-05	8.1106	4.49702	0.0322466	0.05871	0.00959484	8.93E-05	8.1106	234.27	3.24016	3.48471	1.80471
0.485989	0.11184	2.44556	0.253126	11.2055	99.3443	204.417	0.450922	0.788164	6.30646	0.0332899	1.99933	5793.69	12848.5	0.0822918	1.20483	4.56335	0.501223	0.0983012	0.0175284	0.00937264	0.0633346	671.12	86.7089	4.63216	0.0643414	0.269612	580.543	18558.2	0.103901	1.73402	0.412753	0.0110809	457.986	28.144	0.0399775	0.0595636	0.00954675	0.000100469	8.55991	5.17999	0.0246231	0.0580395	0.00947527	9.02E-05	8.55991	301.999	6.7058	4.20764	7.74611
0.478296	0.0571906	33.1081	0.310145	10.1892	462.121	966.181	0.499243	0.0372451	2.09404	0.776264	7.66682	2953.36	5915.68	0.112432	2.00806	3.15177	0.791064	0.103379	0.0130602	0.00910168	0.0750928	482.91	45.0744	5.39104	0.0496595	0.255003	546.991	17881.4	0.114713	1.76909	0.382945	0.0095226	453.168	7.94234	0.041879	0.0584353	0.00973652	0.000113819	7.92434	29.7556	0.0291532	0.0611718	0.00960501	0.000101661	7.92434	184.782	6.84417	6.19734	37.8206
0.479692	0.0181006	0.514913	0.150763	2260.07	1.00641	2.09803	0.464611	0.149005	5.79336	0.359239	4.56292	2066.58	4447.99	0.0985396	1.59832	3.78889	0.657883	0.0915561	0.0182789	0.00774066	0.0640316	680.435	43.4741	3.42514	0.0575064	0.320997	577.247	16857.7	0.0924374	1.93965	0.454545	0.00906426	461.417	8.1871	0.0372172	0.0589282	0.00922982	7.62E-05	6.94004	5.43737	0.0396975	0.0596619	0.00968057	9.83E-05	6.94004	311.093	6.93263	4.61501	35.136
0.478349	0.0902228	3.52424	0.0824277	6.39843	3762.73	7866.08	0.477864	1.2276	4.79015	0.125917	0.109803	0.51163	1.07066	0.10557	1.65241	3.4759	0.743867	0.0770424	0.0149351	0.00868527	0.0777739	555.356	54.823	4.01841	0.0548174	0.204405	662.11	18344.4	0.0995907	1.85831	0.501172	0.00892955	434.499	15.5452	0.0509927	0.0583843	0.00925143	9.88E-05	8.17291	5.55347	0.0357668	0.0587889	0.00929201	0.000101461	8.17291	286.519	4.72182	4.97943	28.3746
0.495835	0.470522	1.93777	0.292857	54.4525	9873.94	19913.8	0.482232	0.169303	0.373122	0.352595	490.108	17927.1	37175.3	0.0771168	2.00511	4.39641	0.71512	0.135548	0.0156558	0.00944536	0.0615136	438.406	55.0001	3.44705	0.053856	0.20812	583.944	15024.9	0.101394	2.14132	0.408422	0.0114857	467.922	4.29616	0.0396617	0.0573122	0.00910878	0.000110704	9.45622	7.40372	0.0366348	0.0600926	0.00961064	9.49E-05	9.45622	294.823	4.33378	2.88159	20.54
0.492251	1.23166	2.94717	0.265252	28.9226	271.526	551.601	0.471308	0.101203	11.005	0.255358	0.511007	518.934	1101.05	0.0950453	1.5722	2.91914	0.613246	0.0870874	0.0145065	0.00911807	0.0802615	487.438	64.7065	3.87667	0.0449679	0.21302	600.157	15592.2	0.100969	2.04474	0.370278	0.00790835	447.568	10.8553	0.0442204	0.0608639	0.00965419	0.000111643	6.17468	6.35114	0.0323532	0.0569028	0.00941538	9.22E-05	6.17468	304.838	5.29405	5.04583	35.6612
0.46568	0.043339	4.19018	0.725325	24.6793	185.903	399.208	0.496702	0.410418	1.3652	0.583023	4.31607	987.471	1988.06	0.0856993	1.01754	2.96231	0.992179	0.0768489	0.0132237	0.0077837	0.0751113	580.04	66.3072	3.91788	0.0521801	0.21747	645.104	16909.6	0.106943	2.44587	0.420881	0.0121666	460.612	7.10821	0.0328602	0.0585093	0.00951812	9.44E-05	12.0456	5.47273	0.0390328	0.0584109	0.00952428	8.04E-05	12.0456	233.028	3.96245	6.35627	23.8516
0.46574	0.647737	1.57983	0.165788	49.4157	1368.93	2939.25	0.465409	0.110543	11.7984	0.0717814	134.517	311.448	669.192	0.101209	1.17326	3.12958	0.781841	0.0921409	0.0200737	0.00941611	0.050543	293.612	60.7431	4.01568	0.0553094	0.215349	572.198	16971.1	0.120264	2.07446	0.413384	0.00985786	454.779	6.22336	0.0393153	0.0600751	0.00958856	0.000103298	9.78998	7.38869	0.0360967	0.0589458	0.00969268	0.000120135	9.78998	233.766	3.93156	8.27519	29.8536
0.481242	1.7942	4.93286	0.110408	24.3311	412.398	856.945	0.482947	0.205069	4.57076	0.379644	87.4325	3305.85	6845.16	0.0779752	1.193	3.52786	0.722283	0.0960821	0.0175582	0.00892986	0.0702169	581.225	83.5915	3.65235	0.0455533	0.286793	583.816	15087.2	0.117971	2.25233	0.433037	0.00900761	470.591	19.909	0.0367915	0.0590173	0.00949514	0.000108847	5.7776	8.79606	0.0480121	0.0579573	0.00901975	0.000115266	5.7776	310.907	4.8021	5.04877	27.8416
0.493224	0.018317	4.02852	0.167261	1098.29	27.6791	56.1187	0.465077	0.253879	3.88202	0.196126	20.9237	25.8123	55.5011	0.0600776	1.2203	5.72255	0.68043	0.128139	0.0127914	0.00915802	0.069765	714.889	41.8542	4.68713	0.0581579	0.242224	584.26	18388.3	0.104179	1.8402	0.392013	0.0087697	442.234	11.0159	0.0307056	0.0583162	0.00963901	9.60E-05	7.86626	5.07477	0.0424736	0.060825	0.00914012	9.18E-05	7.86626	254.349	6.11869	5.77735	18.2881
0.487284	0.794641	3.69297	0.0334542	43.7956	1004.17	2060.74	0.493686	0.511015	5.68422	0.14372	1.13047	847.321	1716.31	0.0824591	1.10925	4.08195	0.789253	0.110868	0.0167094	0.00889557	0.0735078	738.046	37.8658	3.87872	0.0665679	0.263224	610.498	17253.4	0.105649	1.92154	0.337164	0.01096	466.059	14.5058	0.0413236	0.0579237	0.00934314	0.000101408	8.90468	8.45513	0.043538	0.0557292	0.00968187	9.00E-05	8.90468	210.374	3.94906	5.48176	24.3362
0.480441	0.937621	6.05898	0.0654098	1809.68	217.46	452.626	0.486687	0.119241	6.13539	0.0129544	261.81	422.266	867.632	0.065388	1.25357	2.90511	0.525031	0.112857	0.0167413	0.00863724	0.0616896	437	54.1255	4.7646	0.0518722	0.222669	581.085	15669	0.107158	1.81413	0.379344	0.0101357	450.36	4.55616	0.0374634	0.0597966	0.00939373	9.68E-05	9.88702	8.43663	0.0381083	0.0572238	0.0097604	0.000108641	9.88702	196.893	3.68938	5.80647	24.9325
0.508946	0.394412	2.2407	0.407038	450.65	14.6598	28.8043	0.484392	0.670699	6.25194	0.1395	1.94851	11723.9	24203.3	0.11041	1.36841	4.14738	0.566961	0.085838	0.0174086	0.0095391	0.0764935	652.952	44.6484	4.49084	0.0569479	0.186739	579.121	19157.1	0.0893572	1.5318	0.352111	0.01098	488.751	10.0707	0.0523865	0.0578162	0.0088891	8.92E-05	9.73406	6.21793	0.0374914	0.0567409	0.00909474	9.36E-05	9.73406	297.646	5.28934	4.54677	12.8817
0.487909	0.235519	11.9344	0.0353558	5.7975	136.69	280.155	0.461083	0.0679679	1.50956	0.0295099	0.938383	12.3014	26.6793	0.0961766	2.18749	4.32741	0.483094	0.14492	0.017718	0.00897519	0.0643853	529.097	66.3621	4.9007	0.0449465	0.221472	567.673	18626.7	0.0858282	2.15999	0.444006	0.00885258	478.364	9.13562	0.0355679	0.0580245	0.00964906	0.000112573	7.74298	7.76524	0.0346701	0.0586105	0.00963356	9.95E-05	7.74298	259.297	5.82786	4.20472	33.3222
0.478552	0.201429	2.31333	0.0171291	233.504	5.42919	11.345	0.460793	0.038921	0.804558	0.074244	11.9585	143.859	312.199	0.0969553	1.76348	2.46741	0.675738	0.0794438	0.0156609	0.00892892	0.0681459	474.244	24.9338	4.34579	0.0361684	0.223071	596.47	17395.9	0.0883462	1.90052	0.388185	0.00902294	483.549	4.49173	0.0371837	0.0574294	0.00929912	0.000105335	10.5725	15.0019	0.0470042	0.0575879	0.00938732	0.000104765	10.5725	317.352	4.79502	4.38549	14.5433
0.513961	0.209731	3.21228	0.128709	156.448	0.67846	1.32006	0.479301	0.119869	3.11421	0.0503468	1.11237	4258.02	8883.82	0.0572544	1.301	2.73865	0.677327	0.0845688	0.0154625	0.00948078	0.056565	402.718	49.8674	5.08276	0.0588217	0.354034	615.467	24892.4	0.101151	1.79578	0.387415	0.00809457	444.144	3.12219	0.0471135	0.058661	0.00927076	7.54E-05	8.02047	5.08792	0.042305	0.0582335	0.00939253	9.21E-05	8.02047	257.775	6.00059	3.62029	13.9624
0.461229	0.391885	7.31119	0.0257042	381.714	5295.06	11480.3	0.48458	0.0320092	1.33651	0.052301	160.47	771.153	1591.38	0.136818	1.03177	2.59758	0.824183	0.0825722	0.011702	0.00904704	0.0628966	418.913	58.0504	3.09275	0.051694	0.204588	627.678	16525.1	0.100871	1.87423	0.425419	0.0109469	458.972	3.38845	0.0453742	0.0563376	0.00926321	0.000121824	8.79282	2.24231	0.0361452	0.0590814	0.00957556	7.92E-05	8.79282	321.25	5.51282	5.24569	12.6638
0.499002	0.143252	3.53038	0.0138481	118.05	653.792	1310.2	0.4571	0.255365	2.25761	0.173382	15.919	454.314	993.905	0.0694742	1.73679	4.7982	0.826942	0.0750934	0.0167359	0.00877254	0.0717085	621.077	45.9282	3.25691	0.0529302	0.235644	553.289	17998.8	0.0968393	1.94986	0.312105	0.0123283	446.043	9.53518	0.036771	0.0572335	0.00922211	8.12E-05	7.64572	5.44878	0.0385289	0.0582842	0.0095023	9.90E-05	7.64572	248.087	5.42885	8.17806	39.2917
0.499222	0.242559	2.18793	0.100082	20765.8	444.597	890.581	0.473135	0.894057	1.05643	0.499833	6.51478	200.685	424.16	0.0806176	2.0078	3.68889	0.677492	0.0650571	0.0126147	0.00993505	0.0756383	458.816	74.1543	4.98753	0.0566924	0.263492	620.456	15376.6	0.0927757	1.78755	0.249044	0.00869048	487.24	5.699	0.0418915	0.0586331	0.00921124	0.000109564	7.01546	5.31179	0.0481367	0.0563959	0.00956639	9.11E-05	7.01546	332.454	5.12331	4.66031	23.2722
0.484006	0.465204	2.50469	0.35725	14.5079	6436.58	13298.5	0.481138	0.597863	2.02683	0.249072	4.15897	66.3507	137.904	0.0993646	1.57635	3.16409	0.675833	0.146455	0.0157836	0.00859602	0.0650095	683.401	61.6811	5.58178	0.0549103	0.216042	539.237	17900.2	0.0912556	1.86348	0.444734	0.0105535	463.577	8.62016	0.0349631	0.0581486	0.00948101	0.000114576	9.6252	7.01457	0.0371679	0.0581302	0.00959954	7.71E-05	9.6252	242.45	3.59505	3.98501	20.5541
0.476473	0.0514139	3.73415	0.22139	272.918	1809.94	3798.61	0.478564	0.385369	1.9454	0.0732574	294.899	4220.96	8820.07	0.0915721	1.60082	3.30652	0.684712	0.0930441	0.0119432	0.0100041	0.061749	587.831	42.8916	4.08649	0.0545492	0.267997	579.646	16182.6	0.0852736	1.53445	0.506399	0.0133364	453.392	23.4743	0.0441802	0.0593203	0.00885622	0.000105926	7.9242	25.8652	0.0419424	0.0587379	0.00976784	0.000134541	7.9242	227.076	3.98167	5.05852	37.3864
0.497605	0.243633	1.35273	0.123789	35.7326	926.423	1861.76	0.494205	0.102497	2.20511	0.342023	0.523719	110.446	223.481	0.0855401	1.08934	2.76463	0.614105	0.114105	0.0149501	0.00874058	0.0606929	435.544	76.0728	5.30222	0.0521763	0.259642	580.286	16668.5	0.122664	2.09269	0.396783	0.0120571	422.51	19.2121	0.0380128	0.0558655	0.00969991	0.000110468	7.33142	8.37496	0.0397917	0.0571532	0.00913822	8.78E-05	7.33142	289.068	4.03011	7.53498	34.0081
0.487385	0.404706	2.61547	0.223398	119.179	1246	2556.5	0.484523	0.506533	1.30786	0.0973646	24.1947	322.217	665.02	0.0929408	2.24561	3.48147	0.641837	0.082801	0.0156782	0.00981146	0.05298	474.897	42.172	3.28067	0.041614	0.207454	535.564	16372.5	0.090686	2.21572	0.451738	0.0110023	467.756	6.08847	0.0445488	0.0624257	0.00931928	0.000109576	12.3709	8.64058	0.0394192	0.0586905	0.009451	0.000121258	12.3709	264.785	5.23585	2.52902	15.7545
0.490196	0.0154467	7.05542	0.0670116	51.3606	969.728	1978.25	0.506526	0.0967937	1.73013	0.549743	1.23978	5.85805	11.5651	0.101823	1.28836	4.16496	0.631704	0.103503	0.0156787	0.00925477	0.061784	430.872	49.1408	3.32251	0.044444	0.224404	673.318	16013.1	0.116778	1.54909	0.385068	0.0103737	445.142	11.7218	0.0473659	0.0593905	0.0091603	0.000111352	8.0134	8.09267	0.0400782	0.0565412	0.00940422	8.85E-05	8.0134	404.954	5.44866	6.17471	25.6357
0.490874	0.0187191	6.40162	1.95281	165.307	3381.2	6888.13	0.497257	0.103125	4.62862	0.0130946	24.4874	33221.7	66809.9	0.0835962	2.13903	4.11028	0.745214	0.0882796	0.0147882	0.0104044	0.0676609	419.489	85.0619	4.90035	0.0615939	0.245334	572.294	17304.9	0.116104	2.32508	0.407487	0.00790389	462.545	5.00572	0.0429025	0.0586351	0.0092737	0.000116629	9.19594	6.44817	0.0468806	0.0565788	0.00954218	9.95E-05	9.19594	341.29	5.60357	6.72956	7.79907
0.465475	0.447203	0.716848	0.0854087	3.18133	144.004	309.369	0.474045	0.845728	7.98231	0.118102	22.6704	1181.91	2493.24	0.105313	1.90201	3.34633	0.532318	0.0838794	0.0133238	0.00855363	0.0735855	487.428	60.0069	4.28864	0.0514529	0.206057	551.268	16035.2	0.106437	2.41756	0.493974	0.00985742	469.975	3.59033	0.0422875	0.0578423	0.00889163	0.000116116	6.12533	13.5593	0.0325031	0.0596107	0.00926802	0.000106282	6.12533	256.069	6.24713	4.62014	16.1155
0.462705	0.0227909	1.00259	0.143754	1280.06	172.849	373.561	0.47706	0.277371	1.27271	0.254535	1.01838	2242.31	4700.28	0.0882913	2.31134	3.26602	1.17869	0.121144	0.0155195	0.00846363	0.0779943	491.4	35.0939	4.40164	0.053896	0.255091	629.301	21272.8	0.1132	1.60458	0.319454	0.0105503	478.378	8.79755	0.0420393	0.0569102	0.0090922	8.74E-05	9.02794	4.15963	0.0417833	0.0574048	0.00959158	0.000102156	9.02794	248.26	4.05239	6.1588	9.20023
0.485575	0.126441	2.9987	0.0577051	50.5406	90.5197	186.417	0.471276	0.064058	13.345	0.164676	44.8367	1.42739	3.02879	0.0890933	1.77877	4.58153	0.569682	0.128484	0.0155443	0.00910195	0.0837402	622.961	29.413	4.2228	0.0561443	0.256761	660.19	20560.5	0.108621	1.89253	0.316851	0.0105413	446.033	4.02651	0.0503378	0.0577508	0.0094788	0.000107748	9.36737	5.04245	0.047237	0.0569688	0.00905772	8.61E-05	9.36737	225.64	7.0641	4.49087	27.4445
0.460855	0.561141	3.52301	0.164822	46.8894	4743.66	10293.2	0.46998	0.0832211	3.44696	0.0882164	9.64692	16137.7	34336.9	0.0804859	1.70288	4.05712	0.755608	0.0671573	0.0199468	0.00784985	0.0691426	625.938	85.3478	3.20989	0.0482695	0.232376	569.174	18306.5	0.0787769	2.24924	0.446039	0.0101309	466.887	9.15094	0.0438333	0.0558829	0.00896903	9.08E-05	11.5238	6.30352	0.0408558	0.0572732	0.00957768	9.94E-05	11.5238	299.43	3.10824	6.43961	23.5624
0.493439	0.015302	1.95565	1.42487	112.399	7.69894	15.6026	0.482924	0.0547589	1.49868	0.461118	6.29891	101.959	211.128	0.0766688	1.434	3.03991	0.488624	0.116789	0.0155551	0.00958799	0.0481328	548.334	54.6216	4.45733	0.0566846	0.232452	721.364	15581.5	0.0922144	2.04228	0.367166	0.0108565	452.424	3.57596	0.0352619	0.0579814	0.00907816	8.51E-05	11.6584	5.48882	0.0370735	0.057814	0.00929092	9.33E-05	11.6584	257.865	4.96946	4.21769	36.815
0.488725	0.0161712	11.5734	0.176653	333.239	2397.56	4905.74	0.47498	0.165345	2.93491	0.0483918	161.289	10.4426	21.9853	0.0734535	1.67383	2.72317	0.659283	0.0772452	0.0140271	0.00915199	0.0707191	839.908	57.9902	4.23515	0.0580676	0.217164	583.506	14543.1	0.0873668	2.36127	0.409228	0.0104045	455.949	9.56893	0.0420265	0.0590656	0.00951888	0.00012049	9.94953	2.35474	0.0418226	0.056872	0.00904889	8.44E-05	9.94953	355.569	6.66363	6.07052	29.2903
0.470642	0.287808	1.72218	0.187892	374.71	5089.15	10813.2	0.46617	0.419601	1.03918	0.0377962	0.115476	1220.01	2617.1	0.0873421	1.53247	2.82721	0.530801	0.103998	0.0163996	0.00993587	0.0684367	528.329	65.4881	3.3294	0.0660132	0.254813	575.272	19525.5	0.0923055	2.12546	0.34025	0.00945177	452.648	5.68192	0.0357424	0.0555031	0.00942583	9.18E-05	8.28127	8.99372	0.0485676	0.0579579	0.00889662	8.75E-05	8.28127	302.294	6.61326	5.36167	11.5522
0.456576	0.189325	3.74457	0.375255	356.611	5200.66	11390.6	0.488163	0.143627	6.42962	0.103318	2.51236	1332.27	2729.15	0.0933797	1.53725	4.42112	0.716744	0.0906208	0.0164048	0.009269	0.0706592	547.056	61.6662	3.4822	0.0546671	0.303848	590.38	16736	0.0742701	2.09624	0.405656	0.0106973	443.895	13.0023	0.0435758	0.0562011	0.00953748	9.67E-05	6.33189	7.08054	0.0378361	0.058523	0.00911803	0.000105956	6.33189	294.896	5.01423	4.24789	12.1974
0.481442	0.356795	15.2738	0.0467358	14.8896	1759.92	3655.52	0.47953	0.413804	3.85706	0.085148	2.49949	17640.1	36786.3	0.0489795	1.08799	3.0648	0.829113	0.0992027	0.0163153	0.00880622	0.0678019	524.956	72.0993	3.40577	0.064673	0.226591	560.148	17600.5	0.119802	1.61157	0.385401	0.0102277	462.532	17.9266	0.0368652	0.0583532	0.00945656	0.000111409	9.1049	6.09468	0.0389258	0.0597397	0.0093717	0.000115392	9.1049	254.288	4.62204	3.73473	36.371
0.455207	0.826131	1.64957	0.0850004	47.3665	5.33135	11.7119	0.459703	0.176579	3.38137	0.265946	53.207	2047.29	4453.5	0.0712826	1.54301	4.63714	0.644378	0.0867491	0.0187679	0.0090174	0.0724881	531.172	20.0518	4.89082	0.0664857	0.224967	592.225	18061.2	0.100542	1.90062	0.401503	0.00976614	442.75	7.1	0.0401323	0.0566153	0.00939499	0.000110587	8.17527	4.42019	0.0393532	0.0574285	0.00926684	9.03E-05	8.17527	270.299	5.53641	4.2596	27.405
0.492112	0.211904	4.8035	0.101296	6.88178	106.423	216.258	0.485782	0.0888634	2.68562	0.352955	4.98413	2385.67	4910.99	0.0954253	1.40999	4.47225	0.740471	0.0929251	0.0140658	0.00915308	0.0740909	463.799	52.1663	4.06393	0.0568409	0.235595	575.989	17879	0.0854851	2.10337	0.340857	0.0112359	451.933	5.3497	0.0339495	0.0592186	0.00982808	9.66E-05	10.1898	5.30697	0.0416902	0.0578918	0.00926601	9.95E-05	10.1898	282.269	4.48951	7.76198	8.21347
0.4644	0.28242	10.7704	0.263142	10.2283	35.6552	76.7769	0.502503	0.166778	3.79039	0.0771189	826.156	1098.32	2185.7	0.107629	1.23794	3.15814	0.600823	0.0807691	0.0130506	0.00968331	0.0594259	532.5	78.7353	3.73515	0.0676731	0.335345	615.86	18779.7	0.0910693	2.18982	0.367391	0.00810874	451.027	4.84942	0.0510277	0.0605059	0.00931648	9.23E-05	7.52256	3.11147	0.0455747	0.0584504	0.00942553	0.000105188	7.52256	346.495	4.19629	3.16358	37.215
0.487339	0.38874	1.54527	0.0894277	238.017	143.272	293.989	0.483956	0.270061	10.0206	0.327038	12.1395	49.0349	101.321	0.0980824	1.70738	4.15763	0.694886	0.121973	0.0143047	0.00932722	0.0680831	643	45.4927	4.24878	0.0618745	0.245701	571.548	15610.1	0.0967936	1.6609	0.390125	0.00983675	485.896	5.41641	0.0376918	0.0551294	0.00985147	9.47E-05	8.68104	1.55124	0.0355603	0.0589719	0.00907786	9.52E-05	8.68104	239.132	4.78446	5.60229	4.7082
0.484356	0.194027	1.28873	0.298991	58.7911	3780.3	7804.79	0.458024	0.291789	20.4844	0.0675828	5.50759	592.203	1292.95	0.0689406	1.3564	4.38639	0.590451	0.112353	0.0171517	0.00761241	0.0682618	605.808	29.9286	4.26613	0.0471215	0.213462	588.98	19378	0.0974971	2.35215	0.386762	0.00911996	497.525	5.9634	0.0413463	0.0578799	0.00958137	9.45E-05	8.42812	6.37504	0.0318415	0.0578163	0.00931	0.000117855	8.42812	228.579	4.36986	5.15297	27.0258
0.469245	0.216933	1.94576	0.0660585	192.447	266.741	568.448	0.482397	0.0868927	3.25971	0.0651187	0.475467	4.11382	8.52787	0.0751132	1.95566	4.0528	0.717273	0.118752	0.0167157	0.00866933	0.0650111	694.73	38.982	5.48179	0.0422397	0.228641	521.497	17072.6	0.102829	2.12926	0.348376	0.0110229	506.686	11.6303	0.0489029	0.0597944	0.009485	0.000103725	8.72691	3.25179	0.0390413	0.0584249	0.00941655	0.000107536	8.72691	272.628	4.69723	3.85801	12.5639
0.484975	0.863589	1.1319	1.02395	355.616	4765.19	9825.66	0.474271	0.903946	4.03164	0.193209	8.34765	7808.24	16463.7	0.123973	1.91316	5.83962	0.764704	0.0933985	0.014803	0.00856451	0.0578116	702.683	60.9893	5.37123	0.057581	0.292062	614.707	15109.8	0.09681	1.93748	0.347526	0.00800074	463.083	10.6815	0.0443455	0.0577099	0.0094952	0.000101577	8.24903	10.1746	0.045081	0.0592544	0.00942442	0.000103675	8.24903	306.303	6.67503	4.8501	2.80959
0.476307	0.0919922	1.28581	0.630131	363.414	1392.04	2922.57	0.478593	0.357703	7.16628	0.174469	6.23026	12494.1	26106	0.0951715	1.53523	3.63681	0.839065	0.112645	0.0123914	0.00952415	0.0696185	554.032	37.0317	3.96656	0.04547	0.262271	644.991	18605	0.0998532	2.02854	0.40534	0.0106069	447.991	6.03231	0.0323679	0.055997	0.00958905	0.000129482	9.6645	2.87613	0.0441304	0.0590885	0.00924813	0.000108172	9.6645	280.011	4.88195	3.5906	30.2875
0.472293	0.596323	3.58167	0.400971	87.7443	120.075	254.238	0.497988	3.38811	2.4908	0.0365884	0.00628423	3400.19	6827.85	0.0709432	1.75263	3.30745	0.790507	0.0894967	0.0127647	0.00817968	0.0639152	635.624	52.6494	4.82936	0.0563579	0.22142	677.032	19499.8	0.0873066	1.90422	0.41734	0.0125904	478.241	19.9449	0.0339279	0.0606302	0.00976819	8.89E-05	6.81221	5.96383	0.0415683	0.0581977	0.00965189	9.80E-05	6.81221	283.316	3.84495	5.0237	19.7197
0.497204	0.0497321	1.34574	0.0802534	21.3737	656.051	1319.48	0.492879	0.0221795	0.714357	0.0686335	0.0258598	203.626	413.137	0.073794	1.58488	4.66772	0.990624	0.0969924	0.015805	0.0094504	0.0695821	311.065	41.5124	6.69612	0.056921	0.252538	585.387	22093.3	0.092125	2.31025	0.360774	0.0125146	440.863	10.8408	0.034804	0.0590757	0.00948358	0.000124683	10.066	2.29947	0.0389511	0.0573957	0.00902778	0.00010658	10.066	266.127	5.52458	4.27397	36.0629
0.448504	0.0317788	3.48222	0.0211668	30.8866	289.353	645.152	0.475296	0.0440992	3.64937	0.0562685	1.77456	403.259	848.437	0.0815212	1.29167	2.96666	0.682411	0.0807622	0.0148439	0.00990122	0.0736525	389.179	34.172	5.01662	0.0556682	0.239759	603.457	15486.8	0.111915	2.11941	0.405972	0.0117485	487.947	15.4322	0.0465793	0.0572712	0.00923206	9.18E-05	7.65325	15.9649	0.0309565	0.0599755	0.00917388	8.52E-05	7.65325	255.671	5.44774	4.85856	35.7505
0.49521	0.0517178	12.0685	0.27728	15.0833	1964.55	3967.11	0.523028	0.0833649	1.87678	0.505021	4.01622	1018.8	1947.88	0.0772337	1.98809	4.65488	0.726043	0.0998671	0.0152742	0.00766164	0.0684471	558.657	50.7674	4.10857	0.0526685	0.294215	580.907	14251.3	0.0894275	2.23653	0.426317	0.00937478	448.46	8.01836	0.0341799	0.0598905	0.0095766	8.84E-05	7.72336	4.43186	0.0433694	0.0587175	0.00939067	9.63E-05	7.72336	219.804	6.40806	5.54804	15.0768
0.489817	0.0359915	3.29529	0.111696	162.255	123043	251202	0.475306	0.0469706	0.989986	0.215509	0.780758	1464.62	3081.43	0.0828163	1.46622	3.63086	0.505108	0.0746851	0.0139431	0.00954232	0.0684327	592.248	69.1236	4.7266	0.0542425	0.28497	582.282	16492.3	0.117951	2.15509	0.440691	0.00998131	462.594	4.6731	0.035143	0.0573322	0.00915838	9.96E-05	8.54604	5.85292	0.0385271	0.0579392	0.00974608	0.000110289	8.54604	260.151	6.16862	7.21026	27.4301
0.471358	0.164021	5.0799	0.15034	15.7737	91.8556	194.874	0.495401	0.816536	3.26769	0.155449	4.51417	3271.49	6603.73	0.0816122	1.94208	3.11563	0.741349	0.101143	0.0160683	0.0077944	0.0539926	682.55	38.6042	4.00376	0.0642955	0.250554	586.492	17634.8	0.0829157	1.63563	0.37942	0.0123003	488.736	5.71488	0.0291953	0.0561342	0.00896369	0.000119059	8.44639	7.74484	0.0393534	0.0562803	0.00901682	0.00010265	8.44639	265.027	4.82768	3.94411	22.7634
0.480951	0.318285	1.38528	0.154226	190.798	217.065	451.325	0.468145	0.129513	2.60678	0.45115	1472.2	267.401	571.192	0.0921657	1.09324	3.37811	0.514254	0.0902807	0.0176562	0.0094821	0.0529597	464.579	74.9375	3.27169	0.0474338	0.275304	531.218	17563.6	0.100361	1.77588	0.446316	0.0108463	448.318	11.2151	0.0372237	0.0595865	0.00919807	9.87E-05	9.3087	2.83212	0.0440184	0.0564425	0.00941983	0.000103584	9.3087	295.616	5.40833	4.26154	27.2011
0.487256	0.0502419	1.71525	0.0186236	108.346	6927.31	14217	0.464342	0.0675152	12.1903	0.0334921	0.0228415	14.1862	30.5513	0.0661086	1.52254	2.97357	0.553112	0.0972744	0.0135074	0.0105136	0.0629747	617.534	54.6931	4.68732	0.0481844	0.256179	554.194	16128.8	0.0993053	1.68237	0.390338	0.00861936	482.451	11.7941	0.0421477	0.0575005	0.00961884	0.000114974	10.8306	2.85437	0.0376872	0.058824	0.00968462	9.27E-05	10.8306	206.21	6.02786	6.75943	23.8481
0.498493	0.0334755	2.51624	0.129351	1473.68	45006.5	90285.1	0.460232	0.357988	4.00453	0.976342	835.444	133.335	289.712	0.0832675	1.71932	3.65455	0.85932	0.0930555	0.0138338	0.00998285	0.0581557	459.237	47.6028	3.92764	0.0491281	0.203722	603.318	17844.9	0.104707	1.88074	0.331067	0.0111408	456.628	3.23296	0.0332013	0.0591003	0.00956817	0.000110324	7.49141	8.75452	0.0340068	0.057931	0.00964891	9.46E-05	7.49141	208.367	3.87941	3.47429	17.697
0.472142	0.050486	6.95042	0.0392667	411.203	721.032	1527.15	0.467951	0.0895332	4.40346	0.230297	1061.34	260.242	556.13	0.0746619	1.27324	3.68477	0.566499	0.0824115	0.0162163	0.00999649	0.0615535	655.504	41.927	4.55413	0.0546105	0.223172	632.956	16978.1	0.0877553	2.56742	0.424399	0.0127883	464.744	5.11352	0.0369517	0.0579457	0.00927049	0.00010136	9.58605	7.21361	0.0440077	0.0589883	0.00934259	9.31E-05	9.58605	303.062	4.3387	3.08999	5.9224
0.483131	0.124499	1.70859	0.139282	362.222	145074	300279	0.476365	0.127931	9.9229	0.0268659	3982.88	3334.83	7000.57	0.084848	1.30423	3.20971	0.619731	0.13785	0.0163242	0.0090079	0.0599383	771.282	38.9689	4.12162	0.0437217	0.306321	592.632	17240.1	0.107055	2.09563	0.383463	0.00997026	475.99	6.79603	0.0355993	0.055736	0.00876334	8.33E-05	8.89084	7.97323	0.0461283	0.0594364	0.0095115	9.21E-05	8.89084	304.179	5.65466	4.43571	10.9265
0.460133	0.0166271	1.46143	0.231041	38.4607	1553.39	3375.95	0.490809	0.0246212	3.24717	0.140054	19.1813	228.172	464.89	0.0740077	1.38408	4.20664	0.515002	0.139744	0.0137111	0.00921117	0.0610696	597.289	81.9635	3.47812	0.0608187	0.280527	587.338	17431.3	0.0713606	2.0308	0.389387	0.0089419	458.319	8.82833	0.0454205	0.0591911	0.00936084	0.000105093	12.8975	5.56309	0.045619	0.0588946	0.00940476	8.55E-05	12.8975	283.857	4.05763	3.98426	18.5809
0.484098	0.0164198	2.82637	0.0861026	1.91424	882.411	1822.8	0.499859	0.0805196	6.80419	0.0773602	3.26789	26467.3	52949.5	0.0912776	1.01147	2.83788	0.767908	0.0962777	0.0201918	0.00950496	0.0758349	576.522	71.8013	3.4398	0.0658303	0.209405	595.241	15520.3	0.108731	2.24054	0.411746	0.0102963	493.798	37.4467	0.040894	0.0569398	0.00904155	0.000115876	6.46795	4.25916	0.0350758	0.0571004	0.00942874	0.000124621	6.46795	295.375	5.05165	4.35542	15.3389
0.463579	0.410357	3.58608	0.0805071	6.33706	1119.19	2414.25	0.476419	1.17934	77.2949	0.115123	2.43544	1170.31	2456.48	0.077412	1.73081	3.15446	0.804633	0.0868961	0.0144007	0.00975882	0.0616857	902.048	75.6913	4.20545	0.0553984	0.26481	581.685	15427.2	0.0728171	2.18039	0.323675	0.010968	462.483	8.97873	0.0399399	0.0579117	0.00934977	9.14E-05	8.90579	13.7093	0.044941	0.0580203	0.00953538	9.56E-05	8.90579	265.239	5.52277	4.86048	34.4587
0.474305	1.26336	0.938272	0.187393	354.839	238.523	502.889	0.490775	0.344822	3.40011	0.0498145	159.992	520.868	1061.32	0.0698436	1.3936	2.77415	0.772304	0.0990575	0.0156826	0.00856087	0.0579362	479.954	45.4372	4.63818	0.046169	0.230828	605.293	19138.6	0.0947285	1.85748	0.449221	0.0126674	447.205	8.70406	0.0342842	0.0576773	0.00964195	0.00011577	10.3992	6.73864	0.0398289	0.0610703	0.0091464	9.30E-05	10.3992	190.912	4.94019	3.5848	30.163
0.458698	1.3478	2.11866	0.394395	887.234	1.31939	2.87638	0.482804	0.420614	1.79542	0.0714151	0.0211569	0.324161	0.671414	0.132703	1.44714	4.00186	0.943918	0.131183	0.0161173	0.00920452	0.0614715	674.501	89.5689	3.81415	0.0638875	0.26826	577.949	16411.6	0.115601	3.00682	0.401163	0.00932125	484.949	2.49616	0.0492877	0.0592566	0.00884665	0.000121737	7.54149	16.4332	0.0453463	0.0595194	0.00928798	9.36E-05	7.54149	326.281	4.93471	3.76819	28.9117
0.484201	0.0212816	0.635205	0.331028	28.8388	207.285	428.096	0.479646	0.710054	3.01989	0.151244	22.5211	263.681	549.74	0.0717731	1.70141	2.84212	0.645704	0.135514	0.0141925	0.0105033	0.0603367	418.924	31.7442	3.48561	0.0486888	0.227291	590.709	17988.4	0.089758	1.84517	0.470072	0.00875901	443.776	8.94056	0.0380166	0.0593819	0.00965422	9.37E-05	8.314	1.97459	0.0391457	0.058969	0.00926207	0.000125245	8.314	257.183	4.34163	4.30289	21.3763
0.493932	0.489247	2.90431	0.311584	442.453	463.142	937.664	0.464305	2.47333	2.19712	0.323751	1290.89	16.0682	34.607	0.0887382	1.43792	3.70553	0.502697	0.0845273	0.0183793	0.00968801	0.0718497	471.579	68.837	4.87284	0.063607	0.204691	541.652	19244.8	0.0923655	1.67756	0.433056	0.00971397	477.968	4.99796	0.0402098	0.0607915	0.00949214	9.59E-05	10.0596	13.0807	0.0467478	0.0567952	0.00969454	7.33E-05	10.0596	248.625	5.31033	4.74199	11.4615
0.500418	0.27461	4.762	0.316806	28.9025	11.1377	22.2567	0.488771	1.16847	8.80371	0.0353713	12.5128	260.811	533.605	0.0914847	1.2388	3.97609	0.628871	0.0883054	0.0173016	0.00842311	0.0599996	884.008	67.2387	4.80066	0.0585068	0.231602	537.51	14727.8	0.101443	1.94165	0.356627	0.0106165	469.71	8.29661	0.0371484	0.0574437	0.00951666	0.000121252	8.93458	5.6977	0.0361601	0.0582045	0.00972981	9.93E-05	8.93458	258.451	4.71203	6.79979	33.3426
0.485183	0.0547319	6.8251	0.0629756	23.8482	10003.8	20618.7	0.48336	0.0568149	2.32687	0.208794	147.224	977.268	2021.82	0.080595	1.44905	3.44067	0.75971	0.107539	0.0139819	0.00990853	0.0702828	719.379	63.4484	4.33475	0.0572983	0.27481	642.912	15529.5	0.0779973	2.09482	0.372026	0.00913274	454.672	13.9334	0.0430848	0.0579083	0.00965921	9.93E-05	8.34141	14.2849	0.047724	0.0582119	0.00939259	0.000107281	8.34141	199.778	4.96244	3.95287	5.147
0.46961	0.363271	7.95763	0.0619285	539.7	144.017	306.673	0.482915	0.0539176	11.8758	0.462022	229.693	515.489	1067.45	0.0702108	1.3769	3.20416	0.533042	0.106802	0.0142254	0.00797364	0.0579002	505.514	57.4246	3.87434	0.0464756	0.267457	629.472	15260.5	0.134413	2.46462	0.414858	0.0106994	455.669	5.84719	0.0378361	0.0583722	0.00918639	8.28E-05	8.94908	3.61358	0.0346451	0.0572303	0.00946711	8.81E-05	8.94908	238.007	6.2767	6.49	38.1287
0.498045	0.199656	3.75814	0.160421	295.676	139.14	279.372	0.465822	0.1625	21.887	0.439263	5.79525	10145.1	21778.8	0.092209	2.39017	3.69017	0.664482	0.0820914	0.0164762	0.00943751	0.0595978	613.571	44.6865	3.96313	0.047499	0.243825	621.109	15870.5	0.1004	1.43658	0.452481	0.0112796	453.647	4.11653	0.0521427	0.0574886	0.00927523	0.000117688	9.18144	7.90583	0.037186	0.0572494	0.00919026	8.85E-05	9.18144	308.832	3.83028	7.07226	14.2172
0.482269	0.41024	1.37932	0.22744	1694.28	1925.71	3993.01	0.479173	0.137474	1.74769	0.129702	0.180901	34810.1	72646.1	0.0898384	1.06863	2.78474	1.12388	0.107227	0.0155894	0.00935377	0.0607245	503.552	26.0235	3.43017	0.0491414	0.207578	563.984	15334.4	0.102056	1.78493	0.391339	0.0123178	443.869	3.5591	0.0373634	0.0565399	0.00945814	0.000107959	7.05087	2.63006	0.0412505	0.0557915	0.00917686	0.00010219	7.05087	268.952	3.46457	4.41055	8.87189
0.483553	0.308296	0.75213	0.419615	100.385	81.6202	168.793	0.461485	0.218923	2.76215	0.172424	12.9839	10071.4	21824	0.0713869	1.30681	4.32588	0.709375	0.0881987	0.0158319	0.0100686	0.0658023	564.858	56.3031	4.63502	0.0603676	0.170059	599.893	16541.2	0.091921	1.98005	0.531771	0.00867628	472.553	12.6355	0.0356356	0.0579922	0.00975431	0.000106775	8.46448	6.52912	0.0408658	0.0579331	0.00872405	0.00010602	8.46448	233.796	5.06557	4.65291	31.7164
0.484661	0.0374797	1.97856	0.0874182	30.6837	3918.45	8084.93	0.489497	0.217464	4.48085	0.208903	4309.5	11463.8	23419.5	0.114912	2.00953	3.43767	0.908026	0.131549	0.0124843	0.00953221	0.0720769	551.696	56.8871	3.92197	0.0558969	0.240828	610.593	20578	0.0989647	1.95847	0.412201	0.00976494	465.078	7.80612	0.0512437	0.059428	0.00946919	0.000100878	8.60153	1.28745	0.0357738	0.0583535	0.00938037	0.00010597	8.60153	287.937	3.52941	3.86571	38.211
0.462578	0.422285	7.21201	0.223112	14.0833	66.6126	144.003	0.470624	0.629778	8.52361	0.107168	8.66728	539.554	1146.46	0.0882633	1.60867	2.61016	0.705992	0.0705465	0.0167283	0.00867444	0.0651004	501.215	37.8668	4.00207	0.052642	0.25412	632.448	17296.9	0.106796	1.81499	0.394677	0.0112294	452.577	2.41196	0.0387678	0.0589219	0.00947954	8.95E-05	7.43183	8.54747	0.0495087	0.0598548	0.00947677	0.000103799	7.43183	328.205	3.73495	5.78042	34.3634
0.497045	0.490164	1.45257	0.60235	110.741	94.6426	190.411	0.464477	0.170862	1.43896	0.176064	2.19129	206.071	443.663	0.0918638	1.4315	5.33694	0.587215	0.0952786	0.0173053	0.00907799	0.0525667	410.781	69.7182	4.24123	0.0539034	0.240141	638.096	19723.9	0.102247	1.87537	0.396967	0.0100092	481.028	5.41693	0.0387364	0.0560873	0.00926398	9.27E-05	8.94838	9.02547	0.0365741	0.0573315	0.00946027	6.97E-05	8.94838	266.32	5.7601	4.28422	4.82242
0.469076	0.175362	9.13551	0.113245	19.1942	997.839	2127.24	0.494954	0.948125	1.7007	0.314568	198.67	539.399	1089.8	0.133391	1.46206	3.3504	1.04588	0.0784012	0.017087	0.00887885	0.0790838	491.178	49.3632	5.54535	0.0431793	0.256659	607.687	16677.3	0.0870734	1.59277	0.309927	0.0100722	416.475	8.54627	0.046651	0.056849	0.00920913	9.94E-05	8.2194	5.10515	0.031611	0.0579973	0.00935834	9.32E-05	8.2194	202.356	5.42062	7.95407	39.7368
0.514578	0.483457	4.76063	0.248699	204.07	10369.4	20151.2	0.485069	0.234452	7.94465	0.0773483	754.982	1427.73	2943.36	0.0850192	1.76144	2.89847	0.916993	0.0670623	0.0171362	0.00906059	0.0757554	455.964	47.1491	4.31052	0.0461159	0.288583	593.276	14550.6	0.0926736	2.02103	0.441544	0.00898664	447.686	9.61276	0.0372676	0.058897	0.00954222	0.000108786	7.47347	5.94505	0.0374806	0.0579171	0.00940217	8.50E-05	7.47347	182.464	4.16956	5.32779	19.1129
0.468944	0.513512	1.83719	0.0637323	50.1297	1433.28	3056.41	0.454617	0.0952514	1.4284	0.12419	877.85	102.414	225.275	0.0711559	1.58761	3.66437	0.758903	0.0977516	0.0141063	0.0102896	0.0732811	466.849	64.7855	6.20834	0.0464164	0.198443	599.709	15184	0.102273	2.2092	0.439145	0.0082077	450.385	13.1702	0.0380036	0.0582602	0.0090883	9.36E-05	8.86182	10.6551	0.0495293	0.0613416	0.00949253	0.000112662	8.86182	240.315	5.15883	4.73447	29.6338
0.478582	4.48093	5.8395	0.0269443	282.324	110039	229928	0.454273	0.143667	3.08293	1.66146	0.433088	29745.5	65479.4	0.0829104	1.40669	2.47526	0.717728	0.0856252	0.0139666	0.00862632	0.059341	618.657	29.7147	2.73193	0.0555559	0.269911	618.107	16627	0.102172	2.17553	0.401096	0.00920867	475.816	9.01621	0.0293969	0.0579358	0.0093949	8.31E-05	9.86214	12.1941	0.0413328	0.0598122	0.00944838	0.000132458	9.86214	210.242	4.91122	3.46875	35.569
0.480235	0.719725	2.47547	0.283262	2334.38	48.8541	101.73	0.472778	0.735736	4.55633	0.248179	2301.43	23.7878	50.3149	0.121185	1.10754	3.62607	0.74085	0.0763335	0.0141332	0.00848741	0.0705896	350.582	36.4435	4.45742	0.0721087	0.203835	542.708	17450.8	0.0877159	2.56272	0.483509	0.00756396	461.079	9.19947	0.0436809	0.057795	0.00929834	7.10E-05	8.20661	4.45777	0.048389	0.0574503	0.00950864	0.000105682	8.20661	236.823	4.79238	5.36322	31.805
0.491855	1.79739	2.15629	0.499509	184.465	512.623	1042.22	0.470244	0.192297	1.97951	0.108535	0.0706973	1214.15	2581.95	0.082248	1.3165	2.29259	0.548633	0.111829	0.0145111	0.0084283	0.0767279	623.626	32.7251	3.90866	0.047122	0.2283	576.274	15685.7	0.134095	2.26881	0.444319	0.0103841	454.965	3.8712	0.042206	0.056	0.00903632	0.000106035	12.1162	2.87089	0.0390132	0.0586298	0.00946144	0.000102828	12.1162	245.164	4.90135	6.21901	5.49492
0.478906	0.210932	1.97439	0.056626	434.543	22.7852	47.5777	0.509636	1.15223	3.01311	0.0660743	13.039	1040.55	2041.76	0.0855895	1.87732	3.41106	0.568218	0.107996	0.0161912	0.00884974	0.0638987	558.309	78.9471	4.78482	0.0600204	0.248323	549.937	16813.4	0.101809	1.89309	0.377901	0.0117283	443.448	13.8028	0.0434258	0.060502	0.00909315	9.88E-05	9.52107	2.16101	0.0443868	0.058367	0.00947723	0.000101638	9.52107	259.11	5.23772	6.74017	19.9037
0.481171	0.098873	4.22449	0.36396	109.841	1999.48	4155.45	0.479331	0.0149816	2.41953	0.170181	0.0015574	745.841	1556	0.0710565	1.78448	4.06292	0.625627	0.14314	0.0144079	0.00908672	0.0588475	551.091	53.8663	4.23069	0.073793	0.243663	556.983	15462.5	0.124871	2.01175	0.379688	0.0114379	449.128	7.47219	0.0457935	0.0553845	0.00976306	0.000107523	7.43836	9.33747	0.0371983	0.0564717	0.00933567	8.09E-05	7.43836	235.36	3.70424	6.68524	15.5584
0.466787	0.454353	1.95676	0.150885	30.6743	243.311	521.246	0.483484	0.025463	2.90058	0.077175	61248.7	916.63	1895.88	0.105551	1.66208	3.72036	0.817161	0.0919508	0.018289	0.00904185	0.0696614	524.582	38.8406	2.33776	0.050663	0.243158	575.549	17169.4	0.0995701	2.4254	0.398035	0.00955434	454.522	6.6122	0.0558992	0.058381	0.00956774	0.000128976	7.74002	18.9314	0.0393357	0.0578984	0.00964242	0.000106348	7.74002	284.303	4.57314	6.3416	13.6607
0.473162	0.385322	2.34193	0.191931	149.273	15632.6	33038.6	0.480761	0.0723517	3.73801	0.0772417	200.484	109.709	228.199	0.137866	1.46799	4.3863	0.763136	0.0864854	0.0138444	0.00959351	0.0627406	466.95	28.4862	4.01892	0.0492849	0.23705	574.931	14639.4	0.10361	1.93128	0.466121	0.0102137	423.524	11.861	0.0387117	0.0582719	0.00917962	0.00010475	11.245	7.84798	0.051029	0.0582019	0.00947147	0.000110952	11.245	334.013	5.21177	4.72421	22.1619
0.493762	0.119025	4.28312	0.130149	599.323	112.535	227.914	0.481089	4.17493	5.37486	0.247067	7.11375	10.2939	21.3971	0.0992966	1.44342	3.5404	0.827788	0.082534	0.0173953	0.00954009	0.0780556	525.645	84.4806	4.25488	0.0537911	0.28661	596.689	17901.7	0.106078	1.81017	0.432979	0.00819772	456.43	15.486	0.0509597	0.0581117	0.0096149	8.66E-05	8.48552	5.85707	0.0302454	0.0548557	0.00935066	0.000132182	8.48552	306.666	4.16776	3.80047	19.7119
0.485442	0.0992825	2.54982	0.276569	72.4669	500.045	1030.08	0.48229	0.0949916	2.16269	2.2939	82.4991	170.153	352.803	0.0861424	2.12327	4.22716	0.480117	0.100043	0.0151574	0.0107987	0.0657382	589.938	39.3533	3.70376	0.0569252	0.268453	641.836	16245.9	0.100063	1.53378	0.423416	0.00787345	490.493	20.3943	0.0398413	0.0581471	0.00947823	6.81E-05	9.18025	21.2424	0.0398254	0.0575955	0.00911268	8.95E-05	9.18025	306.856	7.90041	6.15538	8.55006
0.463315	0.545865	0.689171	0.163957	7.88837	140.774	303.84	0.465533	0.258511	41.2108	2.92604	1337.95	1427.89	3067.22	0.101566	1.57537	3.72501	0.804298	0.110507	0.0152368	0.00839673	0.0712179	803.246	47.9457	5.03349	0.0493093	0.280861	621.73	17314	0.130369	1.77736	0.402092	0.0112716	466.362	11.8265	0.0432911	0.0596557	0.00973619	9.80E-05	9.44823	7.35076	0.0366473	0.0580738	0.00906543	0.000105224	9.44823	251.224	4.02495	8.09444	33.9772
0.453745	0.152134	6.13788	0.281751	0.378695	1006.69	2218.63	0.485656	0.0872966	2.81637	0.148727	0.7751	331.829	683.259	0.0685862	1.47732	4.9807	0.846209	0.092587	0.0153673	0.00877096	0.0770826	450.728	31.846	5.66451	0.0495955	0.22556	571.598	18853.4	0.0853508	1.92527	0.426546	0.00940695	430.245	16.9056	0.0357662	0.0602795	0.00886043	0.000101558	7.01713	8.89615	0.0406966	0.0544735	0.00957711	8.36E-05	7.01713	282.111	3.51631	6.49276	13.959
0.488619	0.0181334	4.12183	0.235372	41.5947	19.0151	38.9161	0.478839	0.112583	17.6592	0.249032	0.60604	89.0642	186	0.068243	1.36623	3.539	0.864383	0.105399	0.0115992	0.00974123	0.0742412	664.255	50.3572	4.0749	0.0549169	0.280821	629.679	16213.4	0.0823396	1.58314	0.343259	0.00827258	433.566	9.32044	0.0392021	0.0586955	0.00984631	0.000112047	5.73315	6.49157	0.0479728	0.0604445	0.00975982	0.00010718	5.73315	251.308	4.0828	4.14779	8.96762
0.489597	0.0137027	9.67823	0.827703	162.772	3912.62	7991.51	0.50223	3.1488	1.58331	0.174399	39.6605	90.3664	179.93	0.11009	1.20016	3.09017	0.787502	0.0724758	0.0116815	0.00886539	0.0823731	575.393	56.2563	3.76923	0.0501997	0.261543	607.805	19049.8	0.111473	2.70051	0.413045	0.010247	449.871	5.05215	0.0380905	0.057811	0.00936993	0.00012155	9.24901	6.99555	0.0380851	0.0591454	0.00971221	0.000158048	9.24901	265.197	4.56237	4.13786	12.4784
0.476706	0.0780099	0.554089	0.892734	82.8188	55.0233	115.424	0.474676	0.318499	4.54963	0.181168	24.8083	381.634	803.99	0.0886446	1.59436	4.13365	0.72841	0.121336	0.0128801	0.0100444	0.0809611	551.7	76.0491	5.42893	0.0474914	0.295551	577.773	22947.2	0.0801081	1.99085	0.403122	0.0084669	440.069	5.64137	0.0380331	0.0576837	0.00937701	0.000104058	9.04672	8.89112	0.0342792	0.0568431	0.00942563	9.77E-05	9.04672	265.917	6.52905	4.02701	18.31
0.488412	1.71411	1.76916	0.0685247	4269.98	196.466	402.254	0.448407	0.287202	3.77496	0.0122873	120.555	140.848	314.106	0.0787529	1.17106	3.45434	0.570631	0.13637	0.0151975	0.00865705	0.0739556	716.245	33.9559	4.45475	0.0547851	0.220876	574.519	15857.8	0.0861362	1.7709	0.445882	0.0126264	472.99	7.66263	0.046459	0.0569272	0.00934882	8.54E-05	7.85437	4.3546	0.0374371	0.0546713	0.00940567	9.91E-05	7.85437	276.545	5.76589	6.17826	39.4523
0.498518	0.408503	5.44001	0.0318222	75.2318	2.70546	5.427	0.48464	0.223809	3.96745	0.13145	19.9131	389.831	804.373	0.0542721	2.03631	3.7974	0.513711	0.15	0.0133669	0.0101046	0.0919645	426.888	61.1802	4.42588	0.0596238	0.340477	603.503	16740.2	0.109343	2.32215	0.361841	0.00904888	474.265	15.6016	0.0355205	0.0578603	0.00893554	8.00E-05	11.2247	9.11119	0.0429874	0.0578788	0.00931604	0.000120738	11.2247	272.41	3.76404	4.5185	2.87232
0.506235	0.229668	1.58061	0.345922	235.02	522.885	1032.89	0.466625	0.782226	0.256518	0.154145	6.44391	71992.6	154284	0.107569	1.46442	3.76268	0.654333	0.105188	0.0154024	0.0102158	0.063584	518.991	54.9535	2.51816	0.0598599	0.227323	625.686	18854.8	0.0797948	2.20617	0.419092	0.0117025	442.707	9.12523	0.0447993	0.0588775	0.00941272	0.000125279	8.12347	4.18948	0.0357626	0.060318	0.00952942	0.00010933	8.12347	234.644	4.00967	4.38906	37.4126
0.490498	0.267293	3.89707	0.173431	5.78186	4137.34	8434.98	0.46728	0.0774106	5.50852	0.12161	6.45245	361.735	774.129	0.0950021	1.54607	3.84115	0.658602	0.099396	0.0148167	0.00899211	0.0593492	796.69	50.3955	3.7499	0.064622	0.241205	652.871	17622.8	0.107129	2.43895	0.347796	0.00997281	418.974	2.89572	0.0396121	0.0569739	0.00915325	0.000105121	8.88216	5.29489	0.0347617	0.0568895	0.00956026	0.000102597	8.88216	315.869	3.69086	4.84398	31.2555
0.478523	1.67893	2.23255	1.58405	690.825	93.0515	194.456	0.492989	0.0278416	7.90917	0.31987	6.02841	633.378	1284.77	0.125067	1.41727	3.52224	0.801673	0.108011	0.0162419	0.00775461	0.0626032	538.565	51.6015	4.2297	0.0559254	0.197129	615.588	14737.2	0.0997314	1.75429	0.469337	0.00878085	475.959	5.53496	0.0416292	0.0579865	0.00947462	8.19E-05	8.14214	6.36226	0.0370085	0.0593822	0.00931516	9.70E-05	8.14214	209.243	8.97814	6.82988	1.68346
0.522087	0.0240422	3.78232	0.231382	584.132	949.891	1819.41	0.483065	0.13016	3.46872	0.0710641	17.155	259.967	538.162	0.0574933	1.95047	3.98581	1.0379	0.0801096	0.0176241	0.00962405	0.073563	675.136	27.6039	4.05682	0.0470363	0.259496	647.463	15400.7	0.0903238	2.00462	0.47974	0.0115729	497.789	9.8083	0.0543939	0.0576461	0.00974558	9.58E-05	6.68953	11.5776	0.0428034	0.0581014	0.00944673	0.000120787	6.68953	287.852	5.61461	5.38214	18.9037
0.494589	0.437854	4.59888	0.572537	275.932	18.4316	37.2664	0.476623	0.101335	1.58155	0.182591	0.570793	61.6803	129.411	0.0927832	1.72733	2.77984	0.908229	0.0979249	0.014978	0.00810984	0.0595642	523.071	73.8088	4.528	0.0610053	0.214533	614	15446.4	0.0985582	2.19289	0.35673	0.0113646	451.654	8.26772	0.0480089	0.0590734	0.00987808	0.000114088	8.42891	1.4504	0.0334331	0.0583252	0.009946	0.000107074	8.42891	238.218	6.41322	4.12535	32.8201
0.487414	0.0360151	5.71854	0.270507	11.8878	748.608	1535.88	0.495224	0.218749	4.8302	0.191176	28.3424	1404.66	2836.41	0.0762574	1.4529	3.50562	0.683	0.0857963	0.0133868	0.0111789	0.0572484	317.82	54.9264	3.84373	0.0468204	0.235136	606.89	17878.8	0.1018	1.56762	0.413244	0.00970265	446.424	9.58279	0.0357702	0.0591548	0.00951687	0.000105506	7.24808	6.4643	0.0349748	0.0580819	0.00965742	0.00010566	7.24808	208.652	6.07231	6.84776	31.6931
0.47054	0.208138	1.88999	0.144264	294.46	12861.1	27332.7	0.494516	0.361311	4.27741	0.06065	276.266	1441.71	2915.39	0.0587888	1.59237	4.89767	0.829871	0.0743007	0.0171867	0.00835532	0.0822325	474.973	44.2797	4.25666	0.0499995	0.273105	625.43	16791.7	0.0992512	2.17086	0.466862	0.00881114	469.404	14.0579	0.0374661	0.0566501	0.00940029	9.96E-05	9.6583	2.99888	0.0381732	0.059271	0.00938733	0.000102421	9.6583	254.265	4.91897	5.68306	3.74244
0.477879	0.153971	1.39753	0.104523	1452.95	3044.22	6370.27	0.484945	0.323372	6.59099	0.223007	378.806	4476.49	9230.94	0.0954117	1.95905	3.73691	0.511536	0.0886517	0.0114679	0.00888356	0.0648834	427	51.2098	4.19434	0.0587769	0.236246	620.751	15886.8	0.0849767	2.25261	0.326181	0.0104741	462.181	7.32294	0.0429744	0.0573039	0.00962728	9.47E-05	8.90263	7.84401	0.0503407	0.0573153	0.00928492	0.000118139	8.90263	193.582	3.47272	5.2765	18.5484
0.473981	0.231189	6.4748	0.201179	94.8484	402.365	848.904	0.480228	0.0567762	1.67795	0.73151	1072.93	56801.8	118281	0.13746	1.23325	4.18778	0.647095	0.111469	0.0121727	0.0095227	0.0723106	636.253	34.2508	4.38534	0.0568746	0.20549	637.955	13723.6	0.106912	1.98452	0.494004	0.0119592	465.132	7.54393	0.0448322	0.0592975	0.00919022	0.000106188	8.15855	20.2636	0.0436981	0.0612924	0.00930003	8.54E-05	8.15855	269.32	3.67454	4.24068	34.6798
0.476143	0.130727	0.647636	0.146276	215.44	11966.8	25132.7	0.468029	0.123519	3.07369	0.399456	15.3836	2713.27	5797.23	0.0811222	2.00553	3.90745	0.579666	0.0857273	0.0152932	0.00826218	0.0607455	625.712	49.0313	4.20916	0.0500433	0.247733	586.441	17289.8	0.104103	2.34722	0.458587	0.00834092	438.492	6.65102	0.0355306	0.0614292	0.00945129	0.000103572	7.64041	5.06188	0.0481531	0.0601954	0.00948558	6.93E-05	7.64041	249.149	3.68744	5.28465	5.92577
0.485605	0.159706	10.4944	0.372475	393.81	473.451	974.971	0.495964	0.191993	1.05944	0.0638822	6.35614	1470.59	2965.12	0.0856492	1.96241	3.03419	0.563446	0.0798876	0.0144607	0.00846016	0.0571017	830.834	52.7359	4.76402	0.0488215	0.27181	619.127	17779.3	0.0818988	1.59895	0.461208	0.0124967	434.998	4.9739	0.0398316	0.0566952	0.00897723	0.000113603	11.4827	5.37606	0.0531841	0.0576302	0.00936121	0.000108271	11.4827	250.851	4.94889	3.63324	35.2729
0.48134	0.133563	6.06476	0.0800188	25.3235	108.534	225.482	0.491887	0.134587	57.7886	1.78183	11.4259	343.932	699.209	0.0719274	1.51452	2.32108	0.653271	0.118242	0.0156305	0.00865579	0.057784	440.008	105.528	3.39149	0.0591186	0.258335	609.698	16655.6	0.0844516	2.12994	0.41432	0.0110368	470.061	1.98006	0.0320523	0.0563041	0.00968906	9.61E-05	7.94507	3.37025	0.0414404	0.0566672	0.00905457	8.76E-05	7.94507	294.376	4.19501	2.72134	9.81129
0.479275	0.215098	4.97438	0.179527	20.6693	22.5485	47.0472	0.494623	0.188972	1.05432	0.22019	0.147781	60.5692	122.455	0.0864542	1.51009	2.64564	0.820981	0.0773562	0.0130517	0.00823895	0.0656517	701.162	35.1831	3.73	0.0541594	0.232837	602.083	17341.7	0.106118	2.1366	0.453012	0.00993475	464.253	11.4055	0.0391023	0.0603341	0.00963601	9.47E-05	7.07452	11.3568	0.0391898	0.0581317	0.00903659	9.80E-05	7.07452	227.092	4.58573	5.30749	33.2772
0.502986	0.224613	0.835911	0.117527	15.6004	363.612	722.908	0.482674	0.254292	5.94995	0.069229	1.41613	85.8609	177.886	0.0631425	1.78508	2.44658	0.636124	0.0942543	0.0163116	0.00810513	0.0640276	467.827	65.1032	4.23484	0.0563537	0.261177	619.123	18177	0.105106	1.83538	0.420144	0.00799179	523.391	9.82805	0.0352367	0.0591503	0.00961845	8.96E-05	11.4024	9.27087	0.0367691	0.0579706	0.00948597	7.56E-05	11.4024	262.331	4.47575	4.17457	30.3402
0.504426	0.562016	3.97268	0.0611662	275.7	64.6923	128.249	0.480378	0.0236682	8.56753	0.0200088	0.129782	161888	337002	0.0724035	1.61183	3.78849	0.716951	0.157689	0.0148262	0.00856963	0.067813	373.236	44.8968	3.65743	0.0572912	0.22684	629.947	14488.2	0.0998335	1.91978	0.431634	0.0100689	475.164	4.18311	0.0336007	0.0581818	0.0097436	9.67E-05	8.29976	8.55935	0.039678	0.0574783	0.00966734	9.71E-05	8.29976	270.737	5.14285	5.36172	31.8302
0.451411	0.404125	0.620017	0.414894	23.8147	853.142	1889.94	0.471919	0.0450173	8.03638	0.714044	17.4133	23145.5	49045.4	0.080533	2.24698	4.44985	0.731348	0.110275	0.0136527	0.00823538	0.0601504	486.263	49.6878	4.01218	0.0552503	0.219815	660.919	16117	0.1109	2.15991	0.401925	0.0133586	488.053	3.56083	0.04222	0.057482	0.00971382	9.42E-05	7.18473	9.40094	0.0372466	0.0593984	0.00980151	0.000102167	7.18473	204.234	5.88357	4.73549	4.84144
0.456631	0.620996	13.1508	1.2833	50.342	46.0284	100.8	0.48028	0.213753	21.6426	0.115529	0.0847217	611.976	1274.21	0.0997439	1.17245	4.1701	0.94247	0.0972936	0.0138304	0.00892284	0.0730381	383.486	44.1466	4.72716	0.0465487	0.224214	647.471	15319.8	0.110709	1.41104	0.379164	0.00960762	467.8	5.75823	0.041192	0.0581462	0.00909558	0.000100014	12.9932	3.51212	0.0437864	0.058514	0.00895017	0.000112838	12.9932	225.472	4.25835	4.01981	11.9353
0.499191	0.442631	5.40899	0.262025	6196.31	343.584	688.281	0.460873	0.594888	6.26051	0.234197	14.0338	36.6446	79.5113	0.121189	1.97788	4.14021	0.620972	0.0818737	0.0161554	0.00890208	0.0756091	507.659	41.9544	4.08365	0.0532278	0.25709	621.167	16046.7	0.125279	2.49942	0.348971	0.008995	449.647	3.39046	0.0581022	0.0584563	0.00946059	8.38E-05	6.6456	2.68925	0.0482535	0.05962	0.00962821	9.32E-05	6.6456	277.244	3.81158	5.59844	6.61664
0.465007	0.500732	1.999	0.0360208	166.8	13314.2	28632.3	0.459733	0.114181	11.6042	0.40226	1.52619	723.394	1573.51	0.0724523	1.18439	4.41437	0.657527	0.0829347	0.0149045	0.00869523	0.0650088	1137.74	52.0532	3.21871	0.0556926	0.201565	643.506	20963.1	0.0979925	2.15648	0.404354	0.0102758	463.331	4.27822	0.0350727	0.0579321	0.00935877	9.39E-05	8.6894	22.1836	0.0471356	0.0583158	0.00976488	0.000115329	8.6894	235.586	3.62203	5.98805	2.64059
0.465228	0.323955	26.7934	0.0753503	26.6254	45.0439	96.8211	0.485939	0.135722	5.3654	0.0774831	10.4429	931.475	1916.86	0.105039	1.74101	4.30797	0.896762	0.111516	0.0154596	0.00849589	0.0610347	512.074	43.1839	4.92846	0.0640977	0.240202	626.103	15476.9	0.118315	1.81829	0.374229	0.00772161	453.843	10.747	0.0298126	0.0582964	0.00920743	9.65E-05	7.44324	9.84758	0.0408266	0.0571975	0.00955345	0.000112548	7.44324	280.043	6.03825	4.98048	10.6806
0.473253	0.215101	2.24411	0.584229	32.0631	5868.35	12400	0.478686	0.0133072	1.32194	0.157842	1.26102	610.959	1276.32	0.075141	1.50749	5.44146	0.700105	0.143745	0.0124191	0.00841205	0.0791157	475.722	31.4781	4.06175	0.0629108	0.225886	585.89	17230.5	0.0860313	2.19982	0.402042	0.00992889	431.946	6.34827	0.0378518	0.0597668	0.00969664	0.000106505	8.22366	8.53064	0.0482212	0.058187	0.00965082	0.000102503	8.22366	281.312	5.86505	5.31232	27.7717
0.481181	0.0850635	13.9323	0.0537196	1677.42	12012.4	24964.5	0.503787	0.217202	3.41843	0.298987	2.58471	1672.85	3320.55	0.0821217	1.27638	3.76516	0.773079	0.110403	0.0129159	0.0109124	0.0622042	836.727	23.7448	2.77133	0.0621481	0.230676	598.221	18035.6	0.110732	1.92111	0.361637	0.010806	453.727	20.6517	0.0460581	0.0592315	0.00946121	9.34E-05	5.7237	4.92491	0.0360309	0.0570302	0.00903959	7.28E-05	5.7237	286.686	4.99489	4.55833	7.69437
0.487106	0.235293	2.36814	0.594874	3.32593	976.327	2004.34	0.48027	0.205829	10.12	0.153764	5.31337	437.994	911.974	0.0842113	1.58113	4.02357	0.612379	0.087399	0.0143273	0.00787736	0.0678214	1227.48	56.3146	3.75983	0.0529203	0.245798	635.374	16897.6	0.114465	2.21371	0.36816	0.00887337	459.59	8.59866	0.0431632	0.0589571	0.00901463	9.86E-05	10.6797	7.14562	0.0428248	0.0570494	0.00969459	8.85E-05	10.6797	337.856	9.00894	3.89861	9.50163
0.505489	0.581394	11.7425	0.0603962	14.6754	11927.2	23595.3	0.484923	0.77008	1.68843	0.40885	48.6478	20364.5	41995.4	0.0759542	1.24564	4.24177	0.654369	0.10311	0.0178258	0.00896458	0.0719378	753.617	52.5798	5.25243	0.0515598	0.222493	569.874	18405.1	0.107473	1.85432	0.433558	0.00898301	509.541	14.655	0.0479661	0.0573486	0.00885916	0.000103867	8.9166	9.19114	0.0520831	0.056549	0.00939171	0.000102484	8.9166	271.143	5.08109	6.12931	30.0776
0.455372	0.0867663	6.1064	0.316731	46.5191	864.279	1897.96	0.475165	0.0232855	2.29942	0.130083	8.71574	1370.87	2885.05	0.099046	1.45106	6.30196	0.651825	0.0985934	0.0152618	0.00803325	0.0710171	866.417	98.3617	3.99867	0.0547627	0.240623	599.812	17695.7	0.108811	1.81263	0.362673	0.0133736	439.999	3.7218	0.0386789	0.0569151	0.00930349	9.93E-05	9.13922	4.87974	0.0426861	0.0560156	0.00924397	0.000117592	9.13922	219.124	4.16254	4.09937	39.1874
0.475246	0.395536	42.3434	0.598779	1.08123	31.4303	66.1348	0.489772	0.522918	0.282641	0.0458117	1.18394	148.806	303.827	0.0772351	1.16079	2.99261	0.933539	0.0872836	0.0149653	0.0092683	0.0635725	683.543	33.74	5.02887	0.0600166	0.272636	613.397	15242.7	0.107701	1.85483	0.481008	0.0104807	467.768	6.02905	0.0376167	0.0580016	0.00945402	9.67E-05	7.67448	4.88448	0.0358456	0.0576756	0.00919921	9.81E-05	7.67448	298.327	6.51861	4.54154	39.3351
0.475843	0.296044	3.92361	0.69596	476.877	3002.72	6310.3	0.465644	1.14722	3.5387	0.0903201	5.75457	2804.72	6023.31	0.0799672	1.44366	2.28331	0.71807	0.0721985	0.0124301	0.00862625	0.0821783	501.67	58.2015	4.38454	0.050659	0.19741	641.66	17223	0.118814	1.89608	0.320487	0.00999113	478.606	7.62231	0.0371064	0.0595579	0.00921853	0.000115221	6.25609	15.0609	0.0483166	0.0573785	0.00955019	0.00010544	6.25609	200.626	4.86701	3.31779	36.3878
0.475898	0.0142104	2.03008	0.0620112	45.0171	227.755	478.58	0.487564	0.407123	5.43909	0.440819	0.50059	675.55	1385.56	0.0985677	1.77455	3.60231	0.729199	0.103124	0.0130894	0.00870301	0.0683716	592.585	45.3389	4.98766	0.0547727	0.230176	583.912	17329.9	0.112366	1.84694	0.339684	0.0102668	491.856	3.159	0.0463541	0.0598571	0.00945846	0.000123317	9.44442	4.08421	0.0356474	0.0567941	0.00943213	8.96E-05	9.44442	269.493	5.01824	5.46052	20.5193
0.500099	0.106295	1.41064	0.388381	28.9929	1673.47	3346.28	0.490266	0.0806682	1.69213	0.213021	106.164	60.9298	124.279	0.073578	1.28886	3.35051	0.472664	0.139683	0.0137653	0.010089	0.0598895	769.795	32.5491	4.15352	0.0549716	0.251174	598.213	17648.9	0.0999207	2.35047	0.464664	0.00914149	476.788	12.657	0.0355172	0.0581467	0.009592	9.33E-05	12.2941	9.42247	0.0407164	0.0586882	0.00949577	9.66E-05	12.2941	259.83	5.46023	4.28552	30.365
0.492693	0.288439	2.97127	0.18076	7.23947	355.72	721.991	0.485554	0.0725195	2.33313	0.0803877	57.8409	3368.79	6938.03	0.0933247	2.08236	3.29575	0.504514	0.0819137	0.0149279	0.00824673	0.0816878	528.366	35.6591	3.55937	0.0478134	0.29139	586.256	15258.7	0.129394	1.95926	0.466883	0.0102345	459.821	5.92641	0.0371197	0.0567725	0.00902833	9.91E-05	10.1576	17.0115	0.0471275	0.0587554	0.00908834	9.19E-05	10.1576	300.321	5.93841	3.65128	38.3533
0.504659	0.237045	2.73037	4.43664	3638.14	3.23219	6.4047	0.512396	0.925881	2.50257	0.0580512	18.1963	95.7381	186.844	0.0884271	1.33006	1.91783	0.512481	0.122513	0.0118269	0.00963629	0.0736837	817.529	40.8319	3.98025	0.0598253	0.251579	561.482	12956.7	0.0960531	2.18597	0.336842	0.0110064	487.093	5.57406	0.0428314	0.057081	0.00918179	8.07E-05	5.17073	6.08116	0.0489525	0.0566276	0.0094449	9.91E-05	5.17073	295.359	7.52273	4.73556	15.5883
0.496838	0.084975	1.49313	0.549987	20.4288	19645.6	39541.3	0.495818	0.185275	5.84113	0.057621	0.60547	35.9394	72.4851	0.101184	1.54047	4.07336	0.781908	0.0908229	0.0140786	0.00886438	0.0663111	561.502	47.8202	4.21709	0.0550548	0.273841	602.493	18167.8	0.11172	1.81477	0.397914	0.00892758	450.968	7.22063	0.0403097	0.0592093	0.00966236	9.70E-05	6.64163	5.48574	0.0546015	0.0566777	0.00934055	0.000113625	6.64163	251.238	5.46283	4.25926	7.81517
0.508359	0.0733803	4.35384	9.55469	38.6791	13.7628	27.0731	0.504252	0.0793688	2.86194	0.742489	36.2471	573.165	1136.66	0.0650859	1.61773	4.58782	0.851068	0.0957545	0.013138	0.00828592	0.0676317	566.264	73.9453	3.75234	0.0594448	0.232448	605.24	16512.5	0.110466	1.96419	0.506442	0.00942317	462.211	6.95806	0.0346464	0.0578497	0.00978251	9.15E-05	7.69743	4.8319	0.0320077	0.0614993	0.0097643	0.000114162	7.69743	307.426	7.5584	5.61155	4.77933
0.486848	0.140786	3.13731	0.682293	106.929	1306.95	2684.51	0.485532	0.0317466	1.4693	1.20931	36.1547	705.353	1452.74	0.0660069	2.64604	3.9355	0.674927	0.0960551	0.0134969	0.00791986	0.0720343	500.766	61.2274	4.35521	0.0606187	0.23929	587.84	18873.6	0.106146	1.91967	0.331513	0.00909112	498.569	7.57897	0.0386385	0.0591233	0.00946584	8.01E-05	6.19328	6.73589	0.0465414	0.0578589	0.00928059	0.000101334	6.19328	323.756	3.3342	4.88673	30.5985
0.460642	0.155458	1.61082	0.622101	2244.71	8518.05	18491.7	0.487644	0.0185748	18.3021	0.160015	0.342639	1589.65	3259.86	0.0752432	1.66166	3.87627	0.648868	0.104776	0.0147787	0.00936209	0.0581462	619.019	71.6351	5.20525	0.0670398	0.211373	586.556	16981.2	0.087575	1.71298	0.309031	0.0129168	432.723	6.417	0.0415478	0.057586	0.00939781	0.000108682	7.82487	4.90041	0.0394716	0.061073	0.00917476	9.82E-05	7.82487	276.213	7.32208	3.12221	25.1277
0.466691	0.116756	4.23977	0.340698	206.165	7302.89	15648.2	0.457915	0.737185	3.18416	0.539681	0.121314	1152.07	2515.91	0.0929738	0.980214	3.5167	0.848028	0.0943492	0.0140575	0.00916322	0.0645648	380.125	48.0219	3.16519	0.0431298	0.298805	571.299	18405.1	0.103659	2.16292	0.41101	0.0112123	450.54	5.29727	0.0364355	0.0588143	0.00936603	0.000100184	8.07268	3.40893	0.0365576	0.0583037	0.00906316	7.91E-05	8.07268	322.038	3.09267	5.44625	10.2549
0.48816	0.0964274	6.67168	0.344617	623.842	8136.34	16667.4	0.479572	4.89943	3.61174	0.0124316	105.147	523.852	1092.33	0.104971	1.46337	4.05691	0.659523	0.0889661	0.0187	0.00849666	0.0605688	568.322	82.2733	3.69937	0.0475679	0.212157	608.869	16504.5	0.0985204	2.02608	0.302008	0.00893724	452.89	7.75779	0.0425768	0.0577074	0.0093496	0.00011128	9.86508	3.76923	0.0329533	0.0595722	0.00958268	9.25E-05	9.86508	274.838	3.23029	6.1632	14.5813
0.47567	0.298712	2.49137	0.262013	73.0584	20998.4	44144.8	0.483201	0.0298771	0.924078	0.0519463	29.4899	530.312	1097.5	0.0940226	1.70962	4.04751	1.00306	0.0949187	0.0140228	0.00739083	0.0776238	642.853	39.5559	3.73819	0.0533667	0.22714	561.463	18829.3	0.0923062	2.09398	0.363032	0.00730973	455.117	4.79063	0.0406137	0.0599673	0.00943173	8.14E-05	9.16573	3.30341	0.0381631	0.057998	0.0094485	9.90E-05	9.16573	271.032	7.03273	4.6066	13.1656
0.471476	0.0682007	6.19862	0.0840708	191.999	93.7851	198.918	0.481211	0.322675	1.18327	0.148115	36.9766	527.804	1096.82	0.0847265	1.80272	3.75802	0.610349	0.0873731	0.0171416	0.00923189	0.0690485	439.561	106.696	3.82331	0.053774	0.257903	634.949	17574.1	0.0974789	2.21348	0.483398	0.00921753	460.83	5.73801	0.0320769	0.0559653	0.00955351	0.000102549	7.19234	6.04696	0.0377223	0.0589418	0.00947119	0.000121455	7.19234	277.404	4.09083	4.69299	6.75079
0.445826	0.361751	3.388	0.0689537	590.953	8.47508	19.0098	0.480142	0.522752	11.1343	0.22838	2.13953	94.3515	196.508	0.0695884	1.43805	3.67514	0.782539	0.12593	0.0195336	0.00786866	0.066583	725.304	35.4139	4.9385	0.051853	0.271334	619.278	18250.3	0.0997517	2.05918	0.373544	0.00918947	482.301	7.68855	0.0350919	0.0560857	0.00973065	9.39E-05	9.43081	3.20491	0.0348788	0.0546917	0.00919316	0.000116437	9.43081	242.717	4.21251	4.64964	2.60815
0.448694	0.287784	5.34607	0.56275	354.053	166.884	371.932	0.465432	0.186611	6.74052	1.29969	36.2113	180.696	388.234	0.0781893	1.1208	3.09643	0.738494	0.0864028	0.0185914	0.00877884	0.0570012	925.612	41.7451	3.52337	0.046604	0.291192	582.891	19424.2	0.0902106	2.40422	0.406755	0.0103953	449.044	5.13491	0.0329563	0.0592616	0.00964753	0.000119348	8.06977	7.48687	0.0429395	0.0606003	0.00925072	8.43E-05	8.06977	312.84	5.46692	5.82852	12.6561
0.497006	0.243772	3.64878	0.0207324	100.389	2737.99	5508.98	0.48004	0.0826094	1.74884	0.033462	0.130899	125.9	262.269	0.0646106	1.72939	4.68571	0.95689	0.0901881	0.0132411	0.00922866	0.0671124	450.641	44.9249	4.06117	0.0403313	0.185749	661.934	16613.7	0.108949	2.16964	0.445591	0.0113191	437.035	7.38149	0.0428717	0.0593142	0.00917794	9.44E-05	7.83033	5.56702	0.0477214	0.0567172	0.0093821	8.23E-05	7.83033	297.024	3.28817	5.26986	14.7333
0.468699	0.503612	1.62844	0.346523	200.249	296.121	631.794	0.475064	0.202545	5.28936	0.0338062	5.96499	1236.46	2602.71	0.0752295	1.2899	3.33456	0.678576	0.108445	0.0126118	0.00989346	0.0616844	340.255	52.6877	6.53928	0.0533064	0.243706	633.908	15598.4	0.102711	2.22428	0.350723	0.0103979	465.397	10.4461	0.0442572	0.0588656	0.0096893	0.000104484	8.09655	12.9732	0.0390513	0.0568307	0.00921122	0.000102202	8.09655	245.253	4.77202	6.37427	1.38725
0.479019	0.0466787	1.9156	0.389731	148.017	8.10662	16.9234	0.464797	0.0588449	1.33593	0.0391263	0.104827	1644.57	3538.26	0.0706495	1.42499	4.32596	0.653646	0.163128	0.0151436	0.00901327	0.0914704	446.602	67.8729	3.46573	0.0422011	0.233099	595.243	15752.6	0.0969592	2.97272	0.478695	0.0112665	414.415	4.13168	0.0458703	0.0573497	0.00901409	0.000100656	9.41702	8.97715	0.0432289	0.0569747	0.00968763	0.000118595	9.41702	216.218	5.88856	7.50332	27.6798
0.466559	0.165038	5.39561	0.215602	1.14566	5354.9	11477.5	0.500097	0.0630586	6.77765	0.0326103	22.4891	150.263	300.468	0.108891	1.24133	4.02023	0.549109	0.0775838	0.0104661	0.00823876	0.0748455	560.036	60.2228	4.19546	0.0647866	0.262636	574.726	18430.7	0.134621	2.26253	0.478667	0.00988311	463.502	8.00061	0.048483	0.0588338	0.00939866	9.97E-05	9.34893	8.73586	0.0358645	0.0562573	0.00936529	9.40E-05	9.34893	219.966	6.60125	5.09309	4.2473
0.485087	0.322043	4.15872	0.0453126	8584.23	139.037	286.624	0.466449	0.0768413	2.15175	0.166782	3.0245	1149.21	2463.73	0.0859469	0.875809	2.51831	0.640871	0.102726	0.011493	0.00913633	0.0676868	572.208	87.1344	5.31251	0.0531781	0.280359	639.831	18895	0.129662	1.85082	0.420034	0.00956649	438.078	3.30366	0.0389743	0.0607241	0.00959935	0.000110065	8.17604	8.46103	0.0447302	0.0589168	0.00939967	9.38E-05	8.17604	268.21	3.89354	5.29278	6.20762
0.486582	0.0572675	1.97473	0.133689	182.227	513.378	1055.07	0.464018	0.0183726	2.6798	0.0817063	145.032	417332	899388	0.0713729	1.83124	3.11042	0.672167	0.0881925	0.0158754	0.0083533	0.0641573	583.33	37.6995	2.68165	0.0516106	0.243082	591.28	15897.5	0.0813544	2.07592	0.396997	0.00913	457.569	7.88818	0.0418137	0.0581174	0.00940449	8.55E-05	7.89899	6.55241	0.0348607	0.0590298	0.00952719	0.000108702	7.89899	297.503	5.45989	5.61316	21.7628
0.484095	0.224175	0.80742	0.140952	12.7696	389.783	805.179	0.460356	0.483655	1.05392	0.0453485	81.1749	7487.02	16263.5	0.082755	1.61619	4.45634	0.570904	0.108934	0.0125865	0.00928657	0.0666434	450.222	58.5902	4.08097	0.0592383	0.214519	605.445	20626.6	0.0881806	2.33966	0.31974	0.00941508	471.797	2.0168	0.0487287	0.0584158	0.00922978	0.000113017	6.94688	9.62952	0.048106	0.0602548	0.00986733	0.000108334	6.94688	269.787	3.39221	5.79732	32.0612
0.447598	0.336364	1.86405	0.260059	183.263	1825.52	4078.49	0.480642	0.115417	0.814372	0.121188	12.0698	11147.6	23193.2	0.0591415	1.34726	3.66507	0.729476	0.0694662	0.0140236	0.00803215	0.0547278	642.535	18.6422	4.55587	0.0611199	0.255321	627.684	19162.8	0.086462	1.92972	0.514861	0.0105006	435.601	9.78344	0.0363707	0.059744	0.00904153	0.000118968	10.2235	7.88302	0.0444417	0.0605114	0.00944132	8.40E-05	10.2235	203.168	6.27723	5.30833	3.1591
0.464462	1.11477	1.77666	0.307335	5.02991	305.401	657.536	0.484886	0.0439534	9.04719	0.478325	0.0059409	78.9053	162.73	0.101627	1.20413	3.80342	0.747126	0.0794767	0.0166779	0.00975224	0.0667769	849.118	27.4789	4.50164	0.0740881	0.233343	586.424	20934.3	0.110218	1.88537	0.371593	0.0119223	464.085	3.15269	0.0345547	0.0568132	0.0094826	9.66E-05	7.03207	8.67061	0.0444715	0.0581898	0.00960473	9.77E-05	7.03207	281.378	6.06686	4.5652	15.0786
0.47634	0.111621	4.03623	0.725912	94.6348	11.7603	24.6889	0.488435	0.25247	1.89655	0.266723	14.065	276.822	566.753	0.0890984	1.4628	4.6659	0.723953	0.117465	0.0171758	0.00836662	0.0709649	625.857	45.8866	3.37742	0.04787	0.299861	624.077	13449.4	0.103384	1.95693	0.381396	0.00899725	478.904	4.04025	0.0457898	0.0592118	0.00967092	0.000116937	8.03951	6.92067	0.040662	0.0563063	0.00943669	0.000116743	8.03951	228.652	4.04528	5.60281	19.6614
0.484884	2.01125	13.3814	0.258033	6851.24	2387.73	4924.33	0.497458	0.08414	2.81271	0.407625	1453.1	2440.53	4906	0.0863387	1.54973	3.91171	0.834734	0.102996	0.017609	0.00789744	0.0666368	520.054	33.8668	3.95841	0.0494214	0.230045	608.51	18089.8	0.0954141	1.87442	0.334729	0.00970934	443.785	6.34451	0.0345441	0.060061	0.00909987	0.000103359	8.38984	5.7724	0.035045	0.0582717	0.00930636	8.29E-05	8.38984	264.646	8.89229	4.4876	28.7623
0.489029	0.404264	7.29891	0.15924	21.7695	7382.81	15096.9	0.470914	0.0464981	6.49061	0.0675319	12.8224	2934.61	6231.73	0.0979404	1.23532	2.83839	0.748808	0.0732678	0.0148704	0.00780296	0.0614977	587.372	47.7808	3.59596	0.048623	0.244622	584.899	16278.7	0.11956	1.71126	0.299145	0.0102293	462.596	17.5393	0.0380689	0.0581568	0.00935708	9.76E-05	7.95369	7.82123	0.0409449	0.0581961	0.0092835	0.000130198	7.95369	199.562	4.12042	4.22163	39.4235
0.473445	0.144153	2.97072	0.106087	683.869	7496.64	15834.2	0.457909	1.04058	3.4678	0.176029	62.2839	140.118	305.994	0.0699495	1.35663	4.13732	0.883513	0.11324	0.0147118	0.00872611	0.0630516	826.651	42.3232	4.50021	0.0488711	0.27351	617.878	16257.9	0.0895048	1.95518	0.367826	0.0111203	524.753	5.1384	0.0394396	0.0570458	0.00993392	9.38E-05	5.95652	9.62002	0.0479806	0.0584359	0.00931585	9.41E-05	5.95652	316.197	4.51868	5.67079	34.3034
0.47778	0.781559	3.01551	0.198282	1469.11	6015.5	12590.5	0.461353	0.0199468	6.53933	0.0489612	0.00701525	3509.29	7606.51	0.0944927	1.76236	4.1372	0.669669	0.0562155	0.0116659	0.00889784	0.0769449	418.291	94.9515	5.00308	0.0508542	0.208618	613.28	18468.6	0.0955862	1.97329	0.38081	0.011184	422.515	7.00353	0.0347208	0.0602025	0.00928055	0.000110719	7.8406	8.07748	0.0386207	0.0568231	0.00941905	8.91E-05	7.8406	267.319	4.96727	7.07523	35.4322
0.455903	0.246935	2.80082	0.033392	183.214	26160.8	57382.5	0.495574	0.0532067	4.16554	0.2563	62.876	598.238	1207.16	0.0815573	1.32839	4.68779	0.578759	0.0997546	0.0181724	0.00874011	0.0763449	497.76	62.4	4.40474	0.0607509	0.213785	578.358	16828.6	0.103862	1.74676	0.380542	0.0100809	455.372	13.2901	0.0358356	0.0583451	0.0091933	0.000104653	9.16627	6.52989	0.0367138	0.0575177	0.00887639	9.02E-05	9.16627	229.852	4.25456	4.9006	37.5659
0.485882	0.0962695	1.99629	0.129091	2.85406	583.148	1200.18	0.478007	0.177689	2.38358	0.0912404	115.981	13.7423	28.7492	0.0751691	2.20082	3.20353	0.69332	0.095711	0.0145339	0.00953009	0.0660541	582.262	59.7015	4.43312	0.0347901	0.214547	636.964	17412	0.0968686	2.01814	0.330854	0.00839767	514.013	2.9829	0.0371914	0.058361	0.00938818	8.72E-05	7.72301	7.8919	0.0464317	0.0563148	0.00968052	0.000101978	7.72301	251.392	5.42868	6.15279	31.337
0.483386	2.69205	0.991376	0.12987	338.995	556.115	1150.46	0.509127	0.275288	3.15161	0.477459	44.9051	4.41241	8.66662	0.0757006	1.65334	4.0568	0.717436	0.122904	0.0138894	0.00832086	0.0774622	442.176	71.8313	3.32126	0.0657293	0.249926	575.696	16430.7	0.132843	2.18908	0.315386	0.0104112	458.44	13.1774	0.0559156	0.0594753	0.00961232	0.00010676	9.16731	5.52012	0.0494685	0.0570127	0.00930166	0.000100277	9.16731	351.34	4.86076	7.10552	7.6438
0.485517	0.644148	3.15861	0.0518076	193.72	279.722	576.133	0.471045	0.41069	2.14716	0.0264346	2.45353	19.7727	41.9762	0.0987519	1.18633	4.08449	0.914357	0.0917383	0.0157209	0.00877026	0.0627804	1188.25	89.0777	3.79721	0.0466345	0.226523	605.363	22126.6	0.10493	2.11851	0.41037	0.00968931	446.225	9.71739	0.0338946	0.059778	0.00913799	9.41E-05	7.86454	6.81805	0.0443557	0.0584987	0.00971845	7.83E-05	7.86454	316.01	4.20646	5.58595	30.7614
0.444339	1.16984	2.93344	1.8785	233.114	1475.22	3320.03	0.460619	0.0890708	1.2127	0.0607434	1.41427	750.023	1628.29	0.0653899	1.55373	3.32124	0.772202	0.101908	0.0144534	0.00833509	0.0602143	860.07	48.773	5.34634	0.0456097	0.225397	560.483	21137.9	0.108959	2.42874	0.385926	0.00769499	466.71	5.29947	0.0343656	0.0566414	0.00943619	0.000107366	10.79	16.798	0.0517957	0.0573781	0.00913841	0.000129472	10.79	240.192	4.47641	3.78705	33.1415
0.482688	0.528949	1.02544	1.10187	159.333	5697.26	11803.2	0.471088	0.192545	5.33539	0.246546	4.60605	1777.29	3772.74	0.084636	1.61333	2.51779	0.657116	0.0742368	0.0142577	0.00749261	0.0655803	649.772	70.7408	4.37577	0.0664778	0.265728	630.19	18058.6	0.0817511	2.2007	0.404112	0.0101575	478.177	8.04957	0.0409378	0.0571381	0.00935669	0.000108266	9.85643	4.32634	0.0448774	0.058669	0.00981952	0.000100553	9.85643	191.563	5.19926	3.12612	31.2887
0.465532	0.179056	1.1446	0.141468	42.1262	261.537	561.802	0.482872	0.0251069	3.1684	0.675305	0.0223668	114.814	237.774	0.110773	1.86045	3.39284	0.523949	0.0939191	0.0125375	0.00978692	0.0555923	528.401	54.0365	3.84813	0.052278	0.218156	581.86	14978.1	0.0956966	1.94566	0.331128	0.00719101	465.751	5.99027	0.0437532	0.0571041	0.00936459	0.000111676	8.71312	10.8059	0.0337149	0.0567552	0.00939337	0.000108643	8.71312	288.289	4.91606	6.17691	29.5789
0.483433	0.186323	5.29315	0.143031	15.6946	319.05	659.968	0.510606	0.527303	14.4737	0.241417	236.556	703.371	1377.52	0.0834635	1.24853	5.42699	0.824655	0.0876187	0.0164201	0.00884743	0.0708072	558.234	61.2239	3.68057	0.0461833	0.251858	588.633	19288.5	0.108239	2.17937	0.368028	0.0106035	463.443	3.52252	0.0459491	0.057993	0.00953142	8.74E-05	8.02016	5.40761	0.0355194	0.0585508	0.00928284	8.77E-05	8.02016	228.984	3.50897	3.89354	4.09039
0.473827	0.176985	14.151	0.160767	36.4901	5419.81	11438.4	0.479554	0.200328	6.46192	0.268129	297.822	408352	851526	0.0771246	1.48035	5.09751	0.578889	0.090133	0.0137565	0.00862168	0.0612851	602.225	52.5479	4.47353	0.0646751	0.220597	664.818	18158.1	0.0981156	1.90897	0.468101	0.0088238	432.854	11.2743	0.0351433	0.0585986	0.00940906	0.000115517	8.56718	11.9801	0.0413306	0.0565465	0.00964316	9.46E-05	8.56718	316.557	6.11971	4.75041	22.6101
0.450605	0.145544	1.90322	0.189956	17.4803	547.506	1215.05	0.506077	0.113441	0.909955	0.464049	228.518	93.2612	184.283	0.0787163	1.91475	4.56086	0.78516	0.111813	0.0210012	0.00950485	0.059336	778.808	51.0748	3.62469	0.0600535	0.215498	574.767	15383.9	0.0807739	1.97044	0.361494	0.0109268	493.06	15.1695	0.0457998	0.0563653	0.0093936	8.55E-05	11.5185	5.14	0.0465347	0.0583895	0.00905598	9.33E-05	11.5185	271.061	3.95847	3.90867	1.95293
0.506486	0.476132	6.30134	0.0743224	292.125	1234.43	2437.24	0.479692	0.154773	3.27428	0.371268	3.30499	2145.4	4472.46	0.10654	2.1708	3.47718	0.682582	0.108469	0.015508	0.00962411	0.0631468	962.757	42.8642	3.3328	0.059087	0.168516	573.17	16039.6	0.117445	1.8739	0.426762	0.00965412	429.459	6.01125	0.0449451	0.0555838	0.00917869	0.000119908	6.42918	5.06904	0.0361431	0.0586738	0.00946657	9.75E-05	6.42918	236.977	5.51069	6.72314	30.2058
0.480787	0.036439	7.06578	0.35153	135.737	69674.1	144917	0.482306	0.142819	1.35728	0.0389748	10.5692	59.4049	123.169	0.0860682	1.85736	4.27963	0.740036	0.0919577	0.0168941	0.00825023	0.0670867	697.954	75.0588	4.34064	0.0564095	0.226407	590.301	17307.8	0.114639	2.22216	0.385876	0.0102282	440.843	4.92029	0.0322433	0.056934	0.00968836	8.39E-05	7.49088	3.84258	0.0324727	0.0572988	0.00896132	9.26E-05	7.49088	354.294	3.48454	7.28959	34.7364
0.494872	0.0630338	7.00411	0.0391826	483.173	1607.02	3247.34	0.480582	1.4651	4.38993	0.247447	26.0922	84.6891	176.222	0.0974077	1.5888	3.8766	0.554306	0.085114	0.0139592	0.00972971	0.0723653	568.337	63.337	3.81785	0.0491663	0.252824	639.451	15439.8	0.0739128	2.50635	0.378322	0.00975355	444.735	4.42586	0.0384526	0.059086	0.00895247	7.82E-05	7.12439	10.0181	0.0436383	0.0592296	0.00932795	0.000109661	7.12439	275.847	4.42695	5.7096	30.0065
0.469582	0.160099	2.78022	0.046719	42.0491	34.3783	73.2103	0.498843	0.161471	0.547726	1.07422	2693.87	245.971	493.084	0.0693428	1.58895	3.05878	0.659163	0.0883882	0.0152622	0.00905607	0.0686306	701.465	48.1498	4.13979	0.058131	0.214859	583.796	19655	0.100673	1.93149	0.386055	0.00930882	465.344	7.66718	0.0400259	0.0573082	0.00933388	9.65E-05	9.41385	38.7036	0.0389498	0.0600114	0.00956645	0.000134868	9.41385	317.197	3.90897	3.45947	38.949
0.487644	0.164407	1.86536	0.389796	25.7464	1878.21	3851.59	0.482628	0.245314	7.29208	0.0497684	4947.09	40.7791	84.4939	0.0766958	1.82277	3.33094	1.02184	0.0926749	0.0164983	0.00979145	0.0691793	828.558	42.0013	3.05477	0.0456223	0.246769	595.867	17945.9	0.0917835	1.64868	0.368234	0.0113143	429.297	11.9629	0.0406443	0.0590581	0.00943914	8.80E-05	6.86515	29.6427	0.0533333	0.0572065	0.00946684	9.97E-05	6.86515	270.534	4.008	4.47996	21.3012
0.489687	0.748982	14.9998	0.222574	9.95202	21.1109	43.111	0.470889	3.894	0.351014	0.0542627	24.8498	1248.67	2651.74	0.0730761	1.87994	4.25928	1.03574	0.0847283	0.0145813	0.0100736	0.069495	915.489	66.223	3.13108	0.0522194	0.248076	612.607	19733.9	0.108502	2.13194	0.321487	0.00810355	469.068	3.80619	0.0392351	0.0575242	0.0092396	0.000105243	8.29151	13.0353	0.0386947	0.0573282	0.00919982	0.000101439	8.29151	300.934	4.54644	5.04285	4.05658
0.468934	0.113669	1.67256	1.14961	212.752	41.8612	89.2688	0.498393	0.180504	3.65303	0.458365	7.48782	282.683	567.19	0.0842077	1.29491	5.68913	0.815301	0.0753234	0.0147996	0.00829472	0.0708516	560.301	69.6429	3.49593	0.0601608	0.207095	562.114	19200.8	0.0924313	2.21301	0.384204	0.011542	453.688	4.27603	0.0437867	0.0589388	0.00925258	0.000106934	8.13293	29.4664	0.0356474	0.0556341	0.0093212	8.69E-05	8.13293	296.439	3.70207	5.18016	3.86688
0.467711	1.16699	7.70645	0.127862	46.2221	182.958	391.177	0.490514	0.165522	1.58177	1.35587	4214.13	506.811	1033.22	0.0756119	1.81645	3.12033	0.503688	0.111706	0.0112113	0.00962352	0.0742217	643.042	50.8522	4.97352	0.0531153	0.2109	603.829	19138.5	0.0826564	2.46378	0.409104	0.0089029	460.1	2.93161	0.0339477	0.0580026	0.00948237	0.000110545	6.91172	10.1924	0.0481577	0.0589504	0.00945576	0.000107815	6.91172	247.517	4.69907	5.77443	32.2273
0.484914	0.191877	1.18231	0.0668446	1779.32	89.944	185.485	0.489836	0.860725	2.79963	0.267127	11.7094	67009.4	136800	0.0934129	1.23008	4.15588	0.660147	0.117456	0.0124789	0.0096443	0.0694436	769.698	59.4375	4.07608	0.06575	0.272433	627.173	17372.4	0.0831512	2.15788	0.317588	0.0108654	456.358	8.31308	0.0413665	0.0551698	0.00970279	8.83E-05	6.20703	12.0908	0.0408377	0.0569224	0.00923232	9.28E-05	6.20703	258.72	5.8548	5.09586	39.5468
0.480605	4.75898	4.99575	0.124161	425.155	246.562	513.024	0.495613	0.0380847	2.05935	0.142487	0.0868626	401.812	810.737	0.0765571	1.92827	3.51357	0.670907	0.0831625	0.0161311	0.00834813	0.0836346	827.649	45.8291	3.51754	0.0665844	0.241087	638.36	18442.2	0.0955006	2.22982	0.399355	0.0105895	458.285	4.68199	0.0362749	0.0565035	0.00937106	8.77E-05	7.59675	10.4963	0.0372506	0.0586117	0.00950884	8.35E-05	7.59675	282.648	5.88223	8.2854	32.3364
0.484079	0.0768183	1.49105	5.21121	166.833	139.662	288.511	0.471933	0.115252	3.55519	0.664754	49.18	4.95262	10.4943	0.0786264	1.50481	4.2535	0.633262	0.0970026	0.0145901	0.00911934	0.0675992	573.725	57.6953	4.22829	0.0632069	0.220106	570.676	18742.1	0.102953	1.9866	0.368728	0.0100573	477.217	3.53341	0.0304068	0.0578221	0.00929933	9.48E-05	8.49446	5.50354	0.0375355	0.0578012	0.00945584	9.98E-05	8.49446	277.079	3.77576	6.56085	29.3593
0.478756	0.138658	4.41573	0.0630225	671.627	134.234	280.38	0.462807	0.157281	5.84323	0.0531214	0.761628	11.4953	24.8381	0.0725412	1.25038	3.4387	0.585906	0.0916023	0.0164909	0.00922483	0.0757075	639.462	46.5965	3.27608	0.0458696	0.194132	687.981	19563.2	0.114457	1.80714	0.41772	0.00890832	442.227	12.071	0.042317	0.059048	0.009276	0.000105966	8.52081	6.71566	0.0349961	0.0595783	0.00950834	9.03E-05	8.52081	281.717	6.1793	6.72586	25.0744
0.461607	0.0472675	12.616	0.740857	21.9765	186.803	404.68	0.461817	0.380578	2.81005	0.217104	1.58473	83.1178	179.98	0.0820955	1.60517	3.2322	0.638262	0.0779149	0.015167	0.00756848	0.0542432	567.753	41.4164	3.20352	0.0584575	0.200802	566.967	16993.5	0.0906645	1.65706	0.387498	0.00891136	454.097	14.7028	0.0326088	0.0571073	0.00959597	8.61E-05	7.65774	16.276	0.0421484	0.0561602	0.00937628	9.56E-05	7.65774	325.827	5.0635	4.18517	32.9821
0.476897	0.117381	1.67864	0.294072	273.907	565.954	1186.74	0.492384	0.418273	2.8134	0.00845153	2.09416	19141.9	38876	0.0790752	1.25892	5.32908	0.619416	0.0803277	0.0143198	0.00860915	0.0738255	441.422	53.8896	3.56867	0.069504	0.207805	561.104	19635.2	0.111933	2.07071	0.352123	0.00913781	485.862	9.52179	0.0495363	0.0581819	0.00954506	0.000100903	9.97008	5.52559	0.0497218	0.0557769	0.00945002	0.00013525	9.97008	262.863	6.01106	5.74991	14.9714
0.495374	0.103115	3.3489	0.119788	506.646	5802.37	11713.1	0.489134	0.0906016	4.23637	0.328527	99.8826	2458.32	5025.87	0.113159	1.92862	3.73692	0.610701	0.079649	0.0159922	0.0111068	0.0647251	806.439	58.8045	4.43949	0.0531532	0.238982	626.168	16784.2	0.0962052	2.11208	0.39831	0.01113	461.25	12.3906	0.0466834	0.0580922	0.00939913	0.000123619	8.5332	8.74698	0.0393544	0.0583909	0.00919411	8.96E-05	8.5332	239.956	4.24009	5.24387	27.4296
0.463639	0.175069	5.40983	0.049626	1795.24	146.415	315.794	0.444402	0.369162	3.59985	0.146756	3.27767	25.4871	57.3514	0.0899057	1.62688	3.31884	0.858098	0.0937942	0.0155179	0.00919072	0.070274	502.128	38.4809	4.86099	0.0583358	0.208247	618.902	17020.9	0.104958	2.35665	0.446578	0.00943607	476.491	11.9211	0.0443238	0.0568184	0.00918218	0.000111031	7.55038	12.8855	0.0295594	0.056862	0.00897856	0.000110301	7.55038	201.459	3.8833	4.34062	9.12755
0.475249	0.256798	4.53112	0.351994	29.0521	1653.38	3478.97	0.488344	0.784814	3.34884	0.165301	0.723395	107.665	220.469	0.0806994	1.47341	3.14439	0.483597	0.088855	0.0170406	0.00859275	0.0603317	812.249	53.3554	3.08343	0.0500417	0.260715	612.999	15389.8	0.0946684	2.01967	0.286168	0.00858561	455.268	5.74491	0.045942	0.0567108	0.00943004	8.74E-05	9.40239	14.0231	0.0425572	0.057703	0.00964226	0.000128698	9.40239	232.957	6.26101	4.75098	35.2574
0.469716	0.844161	4.59619	0.548103	14.0509	2878.78	6128.75	0.483923	0.0995746	12.619	0.0469279	17.6086	589.578	1218.33	0.0801832	1.22185	4.03634	0.736673	0.0923185	0.0187688	0.00982132	0.063655	481.97	42.1058	3.54256	0.046017	0.240589	612.987	15236.2	0.114462	2.02237	0.4483	0.0106462	457.026	7.86399	0.0395066	0.0575997	0.00940078	7.60E-05	8.48864	6.39977	0.0419195	0.057156	0.00942427	0.000102691	8.48864	345.193	3.96347	4.92197	3.82049
0.486879	0.00599774	22.4856	0.163501	9.33223	5140.89	10558.9	0.45831	0.401509	1.4183	0.325089	116.383	244.793	534.121	0.0689672	1.16029	4.06274	1.05813	0.0759581	0.0171604	0.00837103	0.0852227	557.415	46.0218	4.60519	0.0495021	0.233155	610.758	16260.6	0.089196	2.08052	0.400832	0.0117163	499.885	8.97186	0.0418292	0.0593995	0.0089065	9.83E-05	7.03222	14.5126	0.0486997	0.0578433	0.00951046	0.000104082	7.03222	282.21	8.68564	4.3978	13.1041
0.51206	0.843899	2.82397	0.347402	145.187	714.301	1394.96	0.474088	0.0547383	3.48191	0.116318	0.766066	4495.84	9483.15	0.0867743	1.25602	4.34876	1.05862	0.103016	0.0153615	0.00902442	0.0764381	468.966	52.4158	2.82614	0.0524448	0.207758	594.571	16520.7	0.0858181	1.97177	0.421533	0.00877277	448.824	10.2527	0.0386406	0.0599618	0.00948973	8.96E-05	6.49912	5.37058	0.0432629	0.059093	0.00926761	8.33E-05	6.49912	242.024	3.96129	3.88664	9.04114
0.467037	0.0725192	3.44203	0.0593073	26.5195	1344.07	2877.86	0.493616	0.481414	5.76993	0.02427	0.0183974	149.716	303.304	0.0765586	1.31655	3.07756	0.632623	0.111263	0.0155582	0.00915966	0.0520695	557.442	49.9134	4.00408	0.0512995	0.163044	598.36	19465.3	0.104012	1.71073	0.425944	0.0102797	473.611	8.75084	0.0399313	0.054627	0.00941534	9.31E-05	7.95056	3.37882	0.043368	0.0589486	0.00933332	0.000105716	7.95056	244.965	4.89066	3.18471	9.42791
0.494595	0.499642	6.98611	0.477919	7.132	3349.71	6772.63	0.484346	0.0382539	1.32368	0.902135	0.855128	618.817	1277.63	0.0768241	1.75043	3.39893	0.647632	0.0789116	0.0151947	0.00852619	0.0702103	745.336	59.6364	3.30607	0.056521	0.242877	624.575	15691.3	0.101704	1.60869	0.324426	0.0103613	477.093	4.96548	0.0365631	0.0586738	0.0094586	0.000110723	8.83144	7.95759	0.0443577	0.0588628	0.00949979	0.000124814	8.83144	252.877	5.08921	5.65173	16.6112
0.4695	0.140893	10.5181	0.111111	4374.79	61.1672	130.282	0.445162	1.48506	2.07912	0.164476	0.0642993	463.212	1040.55	0.0723256	1.57175	2.93542	0.706625	0.0733708	0.012415	0.00939151	0.0745212	491.396	66.4553	2.97	0.0629124	0.181917	528.059	17137.2	0.0967561	2.2572	0.375225	0.00931691	435.419	6.24159	0.0403382	0.0588342	0.00949842	8.55E-05	6.74938	12.4581	0.0348976	0.0587652	0.0093605	9.92E-05	6.74938	253.04	4.92917	4.86311	26.7335
0.48417	0.530387	4.94577	0.0982711	20.4857	7.2712	15.0179	0.475825	0.586946	5.61215	0.132378	4.15945	12792.6	26885	0.0908473	1.23183	3.89992	0.721394	0.0853964	0.0131316	0.0094804	0.0542664	586.071	40.5413	4.26424	0.0729533	0.257789	631.455	16100.7	0.0955793	2.12479	0.497933	0.00911513	473.141	7.20137	0.042932	0.0568924	0.00891984	9.86E-05	7.0542	2.04315	0.0334031	0.0579917	0.00930171	0.000102415	7.0542	252.856	7.76872	3.97145	7.8605
0.481947	0.10672	15.2006	0.266226	74.9703	723.186	1500.55	0.489521	0.29931	4.02506	0.113608	4.05977	481.78	984.186	0.0912923	1.3091	4.03235	0.566844	0.0762846	0.0155269	0.00893292	0.0837422	329.491	56.549	3.99166	0.066697	0.233565	573.124	17238.3	0.07647	1.828	0.370685	0.0107681	459.567	5.89681	0.0281933	0.0596614	0.00945502	0.000118107	9.86126	5.26434	0.0335006	0.059777	0.00979859	7.54E-05	9.86126	198.917	5.28137	5.24911	39.0186
0.464455	0.0915443	3.40483	1.91804	71.8038	5524.77	11895.2	0.487079	1.31994	1.25376	0.0824057	2.39082	119.408	245.152	0.10328	1.22793	3.87365	0.744936	0.0958564	0.0154828	0.00894212	0.0718869	569.669	54.8322	4.08103	0.0437444	0.226727	602.198	19310.9	0.113677	2.00783	0.469574	0.00936375	468.668	3.20524	0.0286248	0.0572836	0.00950495	9.58E-05	10.3921	5.11626	0.0374909	0.0587964	0.00921287	0.000101424	10.3921	296.832	5.9176	5.28514	27.6709
0.496293	0.0527976	2.67954	0.35193	2.23615	105.42	212.415	0.472133	0.322944	8.98334	0.330182	11.2225	280.239	593.56	0.096248	1.57721	4.29197	0.710361	0.12808	0.015917	0.00902406	0.0584381	419.542	54.4573	4.52272	0.0438066	0.277224	591.902	21428.8	0.0740322	2.03929	0.345412	0.0123514	489.006	11.3772	0.0371326	0.0586113	0.00960056	0.00010319	9.53299	8.40165	0.0408126	0.056516	0.00958094	9.70E-05	9.53299	273.01	5.40629	6.46792	8.31044
0.482267	0.290422	33.942	0.0644176	132.337	9.09946	18.8681	0.469089	0.257656	1.49465	0.0700615	2842.5	3717.82	7925.62	0.0779039	1.37662	4.76644	0.758944	0.109966	0.0141194	0.00795831	0.0817771	398.971	92.7649	3.58719	0.0625734	0.30359	604.841	16708	0.126764	2.3276	0.478651	0.0084018	445.226	9.65101	0.0432677	0.0559929	0.00960696	0.000120694	8.25554	10.2658	0.0406846	0.0571717	0.00912431	9.45E-05	8.25554	253.231	4.69879	3.95275	31.0114
0.463488	0.382873	0.971147	0.181867	37.6961	241.651	521.376	0.474741	0.350136	0.45087	0.249097	1915.45	18.9906	40.0019	0.123136	1.29993	4.21647	0.494586	0.0820745	0.0172147	0.00836205	0.0542697	654.371	78.4701	4.08795	0.0414543	0.262783	566.624	18818	0.0935146	1.6188	0.440267	0.0107279	461.978	12.4956	0.0437818	0.0594261	0.0097512	8.62E-05	8.07309	6.82034	0.0431287	0.0572133	0.00958968	0.000101762	8.07309	258.23	4.88189	4.98068	19.7902
0.478145	0.857531	10.4113	0.301423	41.6544	48.6869	101.824	0.471099	0.611931	4.14435	0.100819	0.493446	64.4468	136.801	0.088564	1.87173	3.40146	0.510723	0.0753995	0.0143037	0.0102538	0.0676262	741.207	33.3137	3.7725	0.0535555	0.217203	560.577	14241.7	0.09883	1.80266	0.371283	0.00877405	475.134	2.30511	0.0399347	0.057979	0.00921653	0.000120207	8.27419	13.2986	0.0401101	0.0577581	0.00919919	0.000101546	8.27419	281.969	4.62051	4.31112	9.73249
0.470645	0.100539	4.75224	0.155677	151.485	299.6	636.572	0.500709	0.599407	17.4325	0.0713174	5.3328	96.1866	192.101	0.0885044	1.98653	3.22292	0.640674	0.0700555	0.0158498	0.0088581	0.0671736	467.794	61.4236	5.68899	0.0672814	0.212836	615.841	18594.3	0.106142	2.50413	0.446631	0.00887654	453.631	6.47176	0.0371698	0.0572542	0.00923681	0.000114507	8.4079	17.3206	0.0360013	0.0565475	0.00948177	9.21E-05	8.4079	268.725	2.86874	5.43625	10.3761
0.489302	0.46442	5.28572	0.272331	518.584	788.059	1610.58	0.5114	0.137102	46.4578	0.195917	209.496	1435.57	2807.13	0.116351	1.56477	4.03423	0.485096	0.0866857	0.0154502	0.0100687	0.0604397	583.689	27.9534	3.46076	0.0486421	0.260182	567.362	19169.2	0.1016	1.99621	0.301868	0.0107017	459.455	4.01925	0.0451006	0.059164	0.00968709	9.44E-05	8.55313	14.7609	0.0435703	0.0568347	0.00981187	0.000105982	8.55313	300.917	4.93893	6.2376	9.33074
0.489892	1.25267	10.4456	0.191603	94.7654	558.159	1139.35	0.491762	0.283989	5.34818	0.181931	76.7808	1.63036	3.31534	0.0842507	1.50591	3.05046	0.668322	0.100061	0.0165429	0.0098387	0.0609164	720.831	36.3597	3.23023	0.0477957	0.234423	606.695	21578.7	0.112417	2.64932	0.439532	0.0101162	443.783	14.3518	0.0480281	0.0598316	0.00972912	0.000127639	12.3465	9.91655	0.0409017	0.0592312	0.00947106	8.51E-05	12.3465	288.763	6.5745	5.97875	8.07584
0.478914	0.103878	7.48903	0.0895162	13.8266	1227.44	2562.96	0.476483	0.713246	5.40772	0.0436418	30.923	173242	363585	0.0745109	2.05968	2.91817	0.569211	0.0878446	0.0178283	0.00857304	0.0645246	403.969	56.1049	4.95974	0.0547136	0.310421	551.871	15336.2	0.117513	1.98462	0.315598	0.0104687	428.053	6.30386	0.044755	0.056684	0.00946318	7.83E-05	9.6187	11.9761	0.0341242	0.0578907	0.00970864	0.000111413	9.6187	216.671	3.91435	7.55948	7.67374
0.455639	0.0428994	1.7474	0.457908	46.795	19602.1	43021.1	0.475675	0.0443561	2.42391	0.386575	201.055	636.733	1338.59	0.060993	1.66849	4.08154	0.437937	0.112352	0.0157389	0.00797703	0.0658012	478.644	23.9037	4.78235	0.0441279	0.255736	603.79	17636.2	0.0834249	1.85657	0.401621	0.0106721	491.53	9.72681	0.0361572	0.0558274	0.00966505	7.48E-05	7.23188	4.67355	0.0378393	0.0575434	0.00955675	0.000109074	7.23188	242.476	4.28401	9.62097	36.6494
0.483998	0.105166	3.10412	0.108218	12.8134	7014.64	14493.1	0.500327	0.0359833	4.93043	0.274052	98.8689	706.482	1412.04	0.0946995	1.82351	3.72313	0.86883	0.0798453	0.0165092	0.00939896	0.0585865	820.946	53.0992	5.32739	0.064794	0.217068	629.415	20319.7	0.10089	1.61548	0.398368	0.00942536	441.276	3.94801	0.04669	0.0591571	0.00900633	8.50E-05	10.1441	6.90796	0.0435094	0.0562104	0.00935209	0.000108459	10.1441	264.942	5.21503	5.46147	23.428
0.441071	0.81179	3.7928	0.0341189	60.3135	330.53	749.382	0.457145	0.738449	10.7788	0.0762977	0.220058	357.486	781.997	0.0682338	1.80503	4.25889	0.640295	0.138391	0.0147785	0.00743077	0.0647102	528.76	57.0291	4.74881	0.0578324	0.269601	582.072	17560.9	0.101252	1.75626	0.387129	0.0114482	455.782	6.04389	0.037223	0.0629862	0.0093796	0.000101628	8.76981	4.87732	0.0403639	0.0589713	0.00933881	8.83E-05	8.76981	271.28	6.92456	7.30855	20.495
0.474928	0.10029	2.87514	1.61611	1554.77	53630.9	112924	0.455695	0.0854029	2.24598	1.04853	12.2082	3491.7	7662.36	0.0875522	1.58003	2.45754	0.780119	0.109987	0.0143194	0.0105073	0.0465766	543.903	64.3059	3.27618	0.0523386	0.23268	573.288	17936.8	0.0921966	1.89643	0.53781	0.0115978	482.396	11.4598	0.0418792	0.0562248	0.00929287	0.00010337	6.27961	7.65053	0.0450751	0.0578426	0.00932955	7.25E-05	6.27961	266.868	4.70469	4.70215	16.8883
0.508618	0.506617	4.95515	0.332008	50.7585	503.283	989.51	0.470132	0.0321213	1.74704	0.124504	2.48439	415.631	884.073	0.0781533	1.42131	3.06498	0.776384	0.077324	0.0148905	0.00962672	0.0719021	374.809	90.4013	3.26167	0.0535042	0.269362	646.972	16113	0.1016	2.1158	0.329319	0.00915153	453.312	5.41106	0.0381415	0.0610404	0.00930709	9.72E-05	8.43556	10.2803	0.0420223	0.0599708	0.00917206	0.000102405	8.43556	284.273	5.89835	4.50083	35.9609
0.501321	0.102417	0.415018	0.165176	63.9653	216.417	431.692	0.486859	0.0839466	2.44363	0.152808	43.7039	235.105	482.901	0.0767394	1.0795	3.73149	0.586513	0.069826	0.01869	0.00761105	0.0516038	680.206	63.9702	4.00205	0.0651777	0.199323	665.26	17441	0.0965713	2.85126	0.426105	0.01121	513.676	8.87819	0.0442526	0.0588502	0.00944977	0.000133193	9.75827	4.85447	0.0412941	0.0593574	0.00956697	0.000103372	9.75827	263.714	5.9245	3.41458	17.8078
0.487911	0.573871	0.993132	0.227634	5813.99	524.336	1074.66	0.479465	0.0632992	12.257	0.112194	0.0667445	9666.2	20160.4	0.0727004	1.84462	2.84093	0.576493	0.0738022	0.0173851	0.00905976	0.0743441	411.476	49.1777	4.35091	0.0520002	0.23963	549.535	17431.3	0.115499	2.8137	0.418963	0.00988884	421.467	5.17839	0.0364699	0.057314	0.00924348	0.000112139	9.33798	5.44789	0.0351427	0.057451	0.00963908	0.000110318	9.33798	363.745	3.96798	3.0175	19.2923
0.502643	0.0525025	6.81052	0.364942	11.1087	936.233	1862.62	0.468449	0.239348	8.37424	0.0154851	4.88064	30.6312	65.3885	0.0879344	1.66698	4.00465	0.928049	0.113925	0.0152838	0.00834242	0.0700929	542.038	73.5056	3.48258	0.0605334	0.214367	552.354	15893.2	0.107208	1.67731	0.392678	0.0105109	431.418	5.45043	0.03846	0.0577047	0.00905921	0.000109464	8.41627	2.55953	0.0375251	0.0567004	0.010073	9.39E-05	8.41627	204.561	4.07499	4.8784	21.5359
0.469905	0.0998063	9.28285	0.179027	1.5388	485.825	1033.88	0.498639	0.151852	11.9734	0.0642736	9.24446	31811.7	63797	0.104065	1.53404	4.00033	0.832207	0.0915537	0.0124431	0.00899478	0.0638925	691.009	58.4395	4.66276	0.0645182	0.225062	563.285	16769.1	0.105819	2.31992	0.42031	0.00835297	464.773	14.9992	0.0404551	0.0584831	0.00943569	9.46E-05	8.05731	11.3427	0.0394648	0.0581563	0.00915155	0.000119004	8.05731	307.723	4.37775	3.62499	22.3365
0.46669	0.289737	3.66424	0.164189	4.4145	91.7077	196.507	0.472036	0.124722	11.5229	0.276977	13.1601	6865.26	14543.9	0.0906658	1.44055	3.1092	0.506475	0.0986194	0.0161742	0.00869176	0.0772852	487.477	38.4185	3.55218	0.0429384	0.244689	632.648	12864.6	0.102899	2.07258	0.342489	0.0086615	460.969	5.95406	0.0449228	0.0584214	0.00900865	0.000117905	10.5194	3.27735	0.039465	0.0565673	0.00937613	7.51E-05	10.5194	212.379	5.38924	6.19977	22.9529
0.483704	0.143391	5.16274	0.124062	607.261	12.5742	25.9957	0.486709	0.0308093	2.27482	0.15414	8.03033	0.962088	1.97672	0.085373	1.3277	3.70325	0.552618	0.113454	0.0170388	0.00876594	0.0769935	605.648	30.1618	3.06585	0.052333	0.23146	598.177	19111.5	0.108812	2.25617	0.413416	0.0117037	449.044	5.2855	0.0409183	0.0582071	0.00973429	0.00011306	8.83557	6.28249	0.0443717	0.0566941	0.0088968	9.72E-05	8.83557	236.688	4.70472	7.51179	38.4827
0.486146	0.316354	4.46834	1.89566	1.3937	1088.34	2238.71	0.479597	0.202224	1.65215	0.102859	2323.04	71.7243	149.551	0.114491	1.81555	3.71767	0.606629	0.0804004	0.013607	0.00799251	0.0646069	369.926	42.0895	3.82533	0.0617296	0.245215	553.127	22127.5	0.0980958	2.10479	0.438846	0.0114744	437.134	4.24276	0.0364852	0.056045	0.00935976	0.00011391	7.43157	6.15912	0.0363958	0.0600409	0.00881827	0.000107835	7.43157	189.616	4.78716	4.87426	9.4994
0.478953	0.0160862	1.93645	0.0620045	122.192	60.1209	125.526	0.487773	1.09711	1.70795	0.11273	402.327	1876.93	3847.95	0.0729849	1.27097	2.7625	0.601685	0.0918204	0.013305	0.00978543	0.0659143	452.165	43.1766	5.20371	0.0644702	0.264508	562.055	16952.5	0.114337	1.56058	0.394698	0.00846914	467.188	12.0372	0.0414558	0.0593289	0.00924129	0.000108335	7.94846	4.60043	0.0354965	0.059293	0.00990569	9.71E-05	7.94846	294.079	5.06159	4.85839	26.2959
0.49106	0.25049	2.45754	0.402662	108.742	734.514	1495.77	0.478854	0.0476857	5.94588	0.545029	2078.2	0.653057	1.36379	0.0903487	1.5759	3.13864	0.679981	0.076074	0.0175046	0.00873801	0.0683967	783.072	52.8479	4.42692	0.0636593	0.224843	576.097	15680.6	0.0801052	2.01363	0.440869	0.0115052	436.457	12.4556	0.0355299	0.0587084	0.00953515	9.13E-05	6.22087	3.24767	0.0539485	0.0587565	0.00940627	8.81E-05	6.22087	288.264	5.81436	6.65424	29.9958
0.483377	0.212745	16.5083	0.231368	25.7644	2873.05	5943.7	0.47405	0.0755203	11.6694	0.0696446	8.37557	182.561	385.109	0.0910125	1.731	3.72285	0.838373	0.093203	0.0167923	0.00909491	0.0619038	754.004	33.9432	3.35781	0.0581702	0.221334	623.053	15478.5	0.0942515	1.62249	0.315953	0.00946766	482.525	6.86772	0.0323818	0.0580652	0.009573	0.000119382	8.297	2.59577	0.0365882	0.0586157	0.0101244	9.87E-05	8.297	340.685	4.7379	4.77212	26.5348
0.467772	0.0286449	2.43404	1.51455	30.6389	353.163	754.99	0.473779	0.239766	3.11163	0.0277407	2.49397	871.926	1840.36	0.0788666	1.71291	2.9404	0.844512	0.092512	0.0135226	0.00890436	0.0836476	462.537	43.4321	4.67041	0.0570465	0.28053	506.542	15199.6	0.100811	2.00246	0.389258	0.00978438	493.22	6.1837	0.0439006	0.0588863	0.00954115	8.83E-05	5.66938	9.70862	0.0378984	0.0579527	0.00924068	0.000100689	5.66938	283.4	3.92126	5.97787	11.4137
0.471593	0.0441714	1.84848	0.776751	936.911	253.325	537.169	0.469745	0.0534304	4.9407	0.414358	12.7746	13.2194	28.1416	0.0953402	1.88735	4.38736	0.750178	0.0967248	0.0133467	0.00934819	0.0698629	891.868	44.8397	5.01613	0.0600916	0.237274	606.798	17028.8	0.0954659	2.00372	0.424809	0.0106526	495.494	13.544	0.037916	0.0594551	0.00986797	0.00012283	8.66348	10.9781	0.0477107	0.0574439	0.00939774	7.41E-05	8.66348	250.247	5.33543	5.96814	22.8053
0.484092	0.738583	14.2627	0.0550582	133.246	12847.2	26538.8	0.503248	0.099797	5.06703	2.17657	0.0747198	430.592	855.626	0.095985	1.39303	3.69841	0.848599	0.0711868	0.0114708	0.00975566	0.0665577	512.304	48.9342	3.08434	0.0599583	0.198465	623.039	19686.3	0.101134	2.20679	0.387953	0.0111366	468.26	11.99	0.03668	0.0593625	0.00949428	9.37E-05	7.76731	5.94021	0.0346434	0.056856	0.00937179	0.000112167	7.76731	223.52	4.7866	4.09065	5.88362
0.472262	0.0542963	0.692078	0.121395	30.4476	44.8251	94.9157	0.465691	0.288507	2.09797	0.152706	0.334751	3729.48	8008.47	0.0829408	1.61818	2.6948	0.650054	0.121737	0.0156854	0.00831572	0.0725908	730.453	72.4656	2.71985	0.0431435	0.205265	654.693	16311.1	0.123576	1.96114	0.430765	0.0100025	457.907	7.89829	0.0296385	0.055877	0.00943323	9.03E-05	9.41234	5.42778	0.0315807	0.0574227	0.00942842	0.000120957	9.41234	234.034	5.10048	5.30618	24.9296
0.470839	0.373495	3.49415	0.0140712	3010.03	682.033	1448.55	0.482968	0.053311	3.3532	0.224113	16.07	341.788	707.682	0.0728011	1.44689	4.31026	0.567612	0.0786646	0.0183031	0.0101343	0.090147	544.803	39.0109	3.63247	0.0480579	0.212311	633.067	17205.3	0.10538	2.43016	0.387183	0.010046	489.212	9.04094	0.0368188	0.057636	0.00936279	9.74E-05	10.7958	7.17442	0.0389354	0.0546885	0.00949311	8.89E-05	10.7958	186.713	7.76978	4.42068	8.59861
0.469965	0.127133	5.86215	0.136546	742.934	84.6327	180.083	0.478772	0.112171	18.4383	0.159021	18.6884	9915.08	20709.4	0.0712472	1.33501	3.13182	0.660411	0.0669047	0.0154114	0.00854215	0.073771	662.894	190.217	4.2131	0.0626452	0.172386	640.823	15274.9	0.106879	1.91217	0.437849	0.0118957	451.38	8.48511	0.0388122	0.0579354	0.00868166	0.000103544	7.67724	8.91605	0.0485582	0.0576431	0.0094831	9.75E-05	7.67724	233.623	5.68574	6.6067	5.12797
0.483918	0.0744463	0.882203	0.105158	17.7866	1691.81	3496.06	0.484275	1.16585	3.79784	0.0225513	0.963683	26.5056	54.7325	0.0673496	1.54347	4.76745	1.11486	0.0919461	0.0165043	0.00934513	0.0651538	434.609	42.1916	4.53914	0.0461308	0.240616	562.571	13290.9	0.107106	1.86554	0.314399	0.00960138	472.563	10.5793	0.0501559	0.0603353	0.00961503	0.000107532	6.27153	11.9697	0.0529421	0.0595172	0.0101262	0.000113037	6.27153	293.669	5.24423	5.04969	35.608
0.472234	0.0973188	3.82955	0.645945	1277.81	7438.05	15750.8	0.481168	0.149748	2.41887	0.283213	4.83725	287.919	598.375	0.0750824	1.46872	3.05516	0.438635	0.108779	0.0181391	0.00986846	0.0822476	508.101	59.1768	3.83334	0.0574718	0.22802	625.763	17941.7	0.109065	2.71737	0.436325	0.00916575	468.596	4.844	0.0415547	0.0581274	0.00923893	9.14E-05	8.49621	5.31422	0.0389358	0.0600887	0.00904843	0.000144959	8.49621	228.606	5.51462	4.18781	6.32669
0.489486	0.188398	4.07873	0.0569295	196.64	5762.57	11772.7	0.46912	0.189634	2.19973	1.70566	37.1799	386.756	824.428	0.0687189	1.33653	3.74063	0.902039	0.100858	0.0157502	0.010108	0.0590074	408.522	52.0175	4.99258	0.0636541	0.240593	615.691	16659.3	0.118144	1.92806	0.362825	0.0092919	487.822	10.8664	0.0351639	0.0575096	0.00944761	7.77E-05	7.57527	8.15646	0.04191	0.0563571	0.00953013	0.000120367	7.57527	418.822	7.78919	4.10131	21.7833
0.494995	1.96831	3.36341	0.606062	7.85961	6093.21	12309.6	0.460331	1.07817	5.53104	0.387402	221.28	966.253	2099.04	0.0916875	1.17761	2.87988	0.54422	0.0865094	0.0177332	0.00699603	0.0535206	807.057	47.4829	4.22641	0.0623991	0.302078	598.279	16900.7	0.0932915	2.38898	0.340883	0.0106281	435.129	2.61684	0.0445226	0.0557818	0.00915004	9.78E-05	7.48341	2.50329	0.0413461	0.0570544	0.00966179	9.95E-05	7.48341	225.148	3.47919	5.24041	29.4635
0.510123	0.408123	15.5032	0.0627268	29.3646	4721.31	9255.24	0.4939	0.909529	2.48378	0.294576	0.857916	7.72898	15.6489	0.0985114	1.64516	4.47249	0.558684	0.0887909	0.0174333	0.00883439	0.0807055	695.014	81.5988	5.35073	0.046601	0.192211	623.997	17269.1	0.0994696	2.26197	0.416762	0.00848449	444.249	5.06853	0.0489617	0.0583814	0.009168	8.93E-05	6.29278	10.542	0.0422053	0.0598466	0.00905896	9.84E-05	6.29278	340.035	5.12102	5.82595	22.063
0.500739	0.235728	13.6294	0.0448707	4.49987	2129.53	4252.77	0.465441	0.0755487	1.77874	0.23369	58.7477	1190.65	2558.11	0.0984823	1.6531	2.98842	0.737628	0.149997	0.0135065	0.00997632	0.0556878	423.631	36.5035	3.73777	0.0561696	0.216424	620.386	15250.9	0.103314	1.8437	0.35488	0.00872678	427.006	7.19921	0.0433961	0.0573504	0.00875835	7.22E-05	8.85075	3.98839	0.0401619	0.0573925	0.00963333	0.000106708	8.85075	253.532	4.21179	5.384	30.7945
0.487244	0.712958	2.44179	0.130145	253.659	298.822	613.29	0.506359	0.800274	2.38879	0.0622692	4.98749	826.682	1632.6	0.0641399	1.89942	3.444	0.687209	0.107672	0.0170581	0.00927505	0.0816867	642.476	37.6881	3.44537	0.0551198	0.241244	559.725	16091.6	0.110173	1.88595	0.42677	0.00929071	448.342	6.03052	0.0399618	0.0597764	0.0095132	8.52E-05	8.73959	7.66823	0.0427191	0.0584626	0.00932365	0.000100841	8.73959	314.976	5.22132	4.38546	28.9078
0.481144	0.0930141	1.02431	0.118433	46.5593	2154	4476.83	0.50758	0.0666424	1.60764	0.24677	37.0461	71.7144	141.287	0.0891172	1.70205	3.32905	0.611852	0.0652672	0.0164694	0.00872984	0.0545452	564.588	36.7464	4.02446	0.0755869	0.226661	620.54	18034.9	0.123008	1.64884	0.316234	0.0129006	463.404	4.04524	0.0346095	0.0551654	0.00964158	0.000103506	8.97304	6.05929	0.0361925	0.0553066	0.00930886	0.000113076	8.97304	333.463	3.84491	3.27017	16.7231
0.444539	0.187446	4.88646	0.0343957	224.79	4.29386	9.65913	0.486435	0.0971696	1.53424	0.08995	44.0791	1114.13	2290.4	0.0801415	1.55055	2.70669	0.700662	0.108601	0.0142084	0.00829249	0.0906214	413.016	38.2905	4.50099	0.0552668	0.260299	587.003	18498.6	0.0854849	2.0757	0.355533	0.00857383	456.385	7.33182	0.0335151	0.057821	0.00911533	8.31E-05	9.57857	6.20189	0.0513865	0.0575614	0.00961092	9.79E-05	9.57857	285.698	6.86243	5.85271	8.76643
0.51833	0.457792	1.9294	0.278857	135.737	886.901	1711.07	0.485129	0.0846797	1.6811	0.136805	817.11	244.559	504.111	0.0782315	1.45261	4.41328	0.626056	0.102917	0.0147941	0.00873144	0.0745817	440.082	61.1091	4.8976	0.0501324	0.274763	581.023	17330.1	0.0961139	2.12374	0.491471	0.00925377	474.954	10.3424	0.0463079	0.0592574	0.00940998	0.000104033	7.0902	7.89568	0.0341348	0.0558947	0.00882386	9.24E-05	7.0902	346.505	4.03967	7.07592	24.4031
0.497019	0.210475	1.52572	0.133278	19653.8	1474.34	2966.37	0.460248	0.0136124	3.62464	0.105763	4.3291	3657.03	7945.79	0.0620541	1.89455	5.1394	0.720178	0.069378	0.0187011	0.00934312	0.0769154	477.094	71.8074	3.71006	0.0464165	0.222378	601.218	17505.1	0.106265	1.65413	0.435198	0.0104853	416.68	8.0616	0.0453116	0.0577748	0.00916839	0.000104297	13.2845	6.4393	0.0428663	0.0593196	0.00969323	8.90E-05	13.2845	295.331	5.62119	4.90124	1.04414
0.48478	0.119791	0.95314	0.142047	96.7005	13657.2	28172	0.48122	0.139216	5.58483	0.249398	10.9003	45.2369	94.0046	0.0747418	1.85849	3.15516	0.482579	0.0831841	0.0134886	0.00993728	0.0631623	550.819	77.8406	4.99813	0.0740067	0.284543	625.366	17531.3	0.0971104	1.66959	0.386726	0.00958445	433.249	5.09701	0.0377639	0.0592003	0.0090731	9.30E-05	6.67901	8.8642	0.0361238	0.0600313	0.00956105	8.92E-05	6.67901	244.624	6.45207	5.12012	13.6321
0.485389	6.71553	1.56111	0.271052	1335.63	4310.51	8880.52	0.468253	0.65406	2.61027	1.61378	0.0240462	2431.32	5192.31	0.0650585	1.57667	4.65305	0.655262	0.0895308	0.0154198	0.00905043	0.0599681	573.163	50.898	3.8866	0.066082	0.182039	599.059	18432.6	0.13368	1.94833	0.407973	0.0090716	472.833	8.9371	0.037934	0.0579698	0.00931992	8.77E-05	10.7692	11.4144	0.0441385	0.0587578	0.00918738	9.79E-05	10.7692	295.876	5.40613	5.88679	31.7037
0.471618	0.116858	4.43871	3.44343	80.4622	59.3718	125.89	0.466369	1.00515	1.24761	0.652826	13.1438	2336.05	5009.01	0.0629365	2.00333	2.72558	0.605338	0.0831606	0.0149211	0.00877389	0.0754128	566.574	66.7311	3.4847	0.0599408	0.225347	616.056	18135.1	0.0978662	2.17357	0.374643	0.0110732	466.829	8.8807	0.0390959	0.0589799	0.00948792	9.83E-05	7.43512	11.1743	0.036778	0.0590271	0.00886536	9.24E-05	7.43512	287.789	5.69518	6.31942	20.4102
0.459909	0.0140569	2.71545	0.0237804	18.0245	661.012	1437.27	0.489929	0.406215	1.11646	0.0612985	0.436422	188.508	384.767	0.0810639	1.42295	3.34969	0.971868	0.0735686	0.0186171	0.00930218	0.064795	539.699	65.6048	2.66541	0.0647652	0.268085	645.48	15198.7	0.0990611	2.03417	0.454487	0.00870215	445.501	13.475	0.0457507	0.058461	0.00938901	9.98E-05	8.54656	9.62233	0.0430592	0.0576179	0.00922064	0.000105148	8.54656	206.809	5.13938	3.63164	36.6488
0.461914	0.088334	3.97549	0.897986	358.069	200.655	434.399	0.454655	0.0577479	4.88947	0.251652	125.261	34.3253	75.4974	0.0834893	1.4317	3.57538	0.567895	0.082602	0.0128695	0.00926988	0.0622023	627.93	44.8642	5.10296	0.0612271	0.226289	568.979	17223.1	0.135864	2.00357	0.353327	0.0112922	452.668	16.5973	0.0401619	0.0565256	0.00967088	8.76E-05	8.75382	8.22404	0.0472632	0.0570527	0.00942608	0.00011405	8.75382	359.962	3.72116	5.96142	8.35007
0.469288	0.0469104	3.5971	0.114615	371.466	25743.9	54857.5	0.491574	1.0957	5.74236	0.0421529	3.43148	65.1083	132.449	0.0833842	1.45018	2.93702	0.671544	0.067745	0.0153025	0.00864319	0.067489	522.301	72.8785	4.3782	0.0494315	0.298152	605.022	19390.5	0.110721	1.96338	0.495646	0.00982681	475.99	5.84988	0.0379828	0.0591501	0.00962776	0.000135003	9.50691	5.62769	0.0292001	0.0569677	0.00982582	9.14E-05	9.50691	275.311	5.35969	4.45961	30.2297
0.46711	0.624703	8.88632	0.04537	366.136	5.71287	12.2303	0.471477	2.1644	5.24621	0.0615168	33.974	1498.85	3179.06	0.0820492	1.65148	4.31795	0.651675	0.0763162	0.0187332	0.00837195	0.0669478	257.558	37.2077	4.02663	0.0534601	0.225949	637.916	16523.1	0.0983419	1.71448	0.436946	0.00954756	466.445	4.15574	0.0403482	0.0568939	0.00926488	9.10E-05	6.8417	9.4945	0.0461994	0.0556124	0.0092112	7.79E-05	6.8417	233.875	4.75201	4.57045	37.7841
0.483674	5.94184	11.4425	0.0357923	76.1025	856.142	1770.08	0.463843	0.567868	2.59183	0.0808791	0.721454	510.008	1099.53	0.0762604	1.19255	2.72259	0.51579	0.0951925	0.0115115	0.00837784	0.0752925	341.528	43.4782	3.56454	0.0422516	0.265924	599.833	18064.9	0.100001	2.61052	0.381278	0.011582	472.418	15.5478	0.0597618	0.057042	0.00921095	0.000101354	7.12154	9.22755	0.0437127	0.0566966	0.00939659	0.000124449	7.12154	292.583	5.14558	5.47155	18.1791
0.500875	0.331178	2.00768	0.458895	266.385	149.305	298.088	0.481024	0.110506	9.88941	0.0479616	0.5252	19.9728	41.5214	0.0876302	1.0914	3.98648	0.530707	0.101273	0.0145247	0.00822209	0.0738235	625.905	65.3152	4.25115	0.0454087	0.248926	563.024	17851.3	0.0999962	2.41517	0.543137	0.0109312	465.768	9.73397	0.043641	0.0599673	0.00953721	0.000113931	7.65145	10.3392	0.040583	0.0576506	0.00955874	0.000118605	7.65145	217.935	5.59164	3.9795	15.0203
0.46891	1.11923	3.29359	0.331616	2.40877	802.022	1710.4	0.472555	0.905248	1.73297	0.299581	59.6048	5990.74	12677.3	0.0714558	1.83861	2.9489	0.784339	0.0923461	0.0165424	0.00942438	0.0698254	363.862	32.6189	4.63342	0.0464269	0.237413	570.193	17568.7	0.147544	2.56621	0.391853	0.00911193	471.423	6.22142	0.0464933	0.0573141	0.00972272	8.71E-05	6.81759	9.66646	0.0366775	0.0592815	0.00892058	9.71E-05	6.81759	221.583	6.71458	3.44027	15.6689
0.482891	0.16486	3.04641	0.104088	391.32	455.399	943.066	0.498375	0.0540878	1.02763	0.285101	15.3215	15.7688	31.6405	0.0903877	1.30912	3.16041	0.56254	0.0830739	0.0195709	0.00894675	0.0728295	729.525	63.0914	3.38874	0.0612583	0.263439	614.766	18280.5	0.115879	2.44685	0.372768	0.00945647	449.601	6.09784	0.0378775	0.0581477	0.00940698	0.000124605	7.7635	6.57294	0.0451356	0.0585756	0.00909784	0.000108763	7.7635	230.933	3.78954	5.45631	20.0433
0.493526	0.0767705	2.18417	0.874143	5.35275	6334.34	12834.9	0.513406	0.191033	3.27262	0.614085	31.4089	3121	6079.01	0.118858	1.87955	2.65518	0.824109	0.100154	0.0162639	0.011405	0.0817881	883.229	71.6121	3.54166	0.0565812	0.310774	627.176	18279.8	0.0961405	2.05926	0.396606	0.00922926	500.384	11.3284	0.0451502	0.0569118	0.00937958	0.000108502	6.83265	4.8157	0.0386917	0.0563633	0.00953793	0.000110026	6.83265	270.235	4.09479	6.77572	15.6285
0.490321	0.211837	3.68504	0.03573	133.667	108.943	222.187	0.4778	0.464916	2.91484	0.497128	0.576947	49.6463	103.906	0.0865394	1.72998	3.58204	0.751232	0.115614	0.0135336	0.00947425	0.0584609	1010.34	46.0714	4.20526	0.0580742	0.266172	601.116	15146.7	0.0969273	1.99431	0.398134	0.0100801	439.512	7.35957	0.0453714	0.0588677	0.00937636	0.000103919	9.77707	6.11345	0.0414499	0.0580087	0.00963999	9.49E-05	9.77707	204.543	5.50124	6.5003	22.7564
0.470744	0.215663	2.76809	0.0538437	165.767	2496.56	5303.44	0.458895	0.0734572	8.63595	0.153147	1.02238	12170.2	26520.7	0.0734069	2.11071	3.3513	0.69257	0.168611	0.0151659	0.0105942	0.0646604	666.1	29.0243	5.17024	0.0512458	0.17845	546.06	18949	0.0854889	2.06428	0.415859	0.00886192	485.545	6.78676	0.0388357	0.0608018	0.00974954	8.53E-05	8.35026	8.30417	0.0375974	0.0600225	0.00966507	0.000122753	8.35026	249.05	4.77405	8.14807	28.9771
0.474565	0.260707	9.28031	0.147571	649.503	2166.46	4565.14	0.466857	0.0982696	5.07672	0.0222202	1858.27	61.5113	131.756	0.0723643	1.92227	2.50485	0.66978	0.118156	0.0143665	0.0093592	0.0451336	675.643	47.2151	4.39337	0.0538206	0.237713	618.534	17091	0.0974294	1.79344	0.325507	0.0111004	478.371	8.37522	0.0341242	0.0564008	0.00969179	0.000106799	6.72297	5.14621	0.0397486	0.0587516	0.00922456	0.000118771	6.72297	247.609	7.02597	5.9111	5.93304
0.505724	0.490375	13.3321	0.138456	1989.39	616.076	1218.21	0.483692	0.244343	5.36585	0.573973	56.2496	74.7396	154.519	0.0765865	1.2478	3.74731	0.664424	0.072664	0.0150515	0.0092559	0.0653137	542.394	45.1941	3.3672	0.0572104	0.192319	614.823	14939.4	0.110938	2.84932	0.438568	0.0105735	454.61	21.3526	0.0375512	0.0564514	0.00963081	9.48E-05	8.6604	4.91411	0.0428389	0.0574939	0.00963253	0.000101857	8.6604	214.727	7.09807	5.65133	12.2182
0.465319	0.0146089	3.40319	0.0850559	61.385	4295.07	9230.39	0.488254	0.308872	3.75583	0.176024	44.426	1.59307	3.26279	0.0801594	1.24789	3.94837	0.784282	0.0837407	0.0149006	0.00926649	0.072304	572.625	96.3157	3.46354	0.0663466	0.256347	599.904	17884.3	0.0961533	2.46774	0.463662	0.00913697	453.159	16.9512	0.0429687	0.056725	0.00948733	9.14E-05	11.3846	5.55959	0.0360567	0.0574373	0.00936848	0.000104323	11.3846	278.473	4.66407	4.42616	9.81292
0.5157	0.0716633	1.63366	0.0408914	4.81131	115.237	223.458	0.474259	1.02991	1.17318	0.118348	82.1033	4226.43	8911.65	0.0663304	1.39654	4.73098	0.605493	0.0815856	0.0160315	0.00868963	0.0537384	432.333	45.8095	4.10929	0.0544744	0.19397	619.375	19297.7	0.103248	2.01863	0.379401	0.00878635	452.739	15.9397	0.0375714	0.059701	0.00983471	0.000101359	8.52636	8.94351	0.041624	0.0593433	0.00937613	0.00010149	8.52636	202.497	5.27065	4.33625	9.99217
0.485712	0.0717174	1.72862	0.521468	171.3	330.245	679.919	0.462597	0.107583	9.85424	0.858128	36.7237	106754	230771	0.0791251	1.90008	2.95706	0.612504	0.0981722	0.0150842	0.0088195	0.0703763	402.983	25.3524	3.80503	0.0540881	0.201984	612.869	16781	0.103443	2.12827	0.464499	0.0103213	464.005	3.10572	0.0358593	0.0585433	0.00952207	0.000105151	9.93043	2.98169	0.0377156	0.0580241	0.00897057	0.000110107	9.93043	230.211	4.40421	3.92732	32.4347
0.485467	0.0238048	0.728537	0.0205281	4.15067	682.586	1406.04	0.481013	0.196664	8.85872	1.82082	78.2935	223.173	463.964	0.0609317	1.68285	3.28953	0.520205	0.0801071	0.0143478	0.00835992	0.0745344	391.271	51.5563	4.91947	0.0583695	0.258419	585.584	16677.4	0.110845	2.17298	0.379236	0.00856984	442.371	13.1445	0.0430788	0.0552831	0.00920022	9.07E-05	7.8969	6.43242	0.0340866	0.0575132	0.00943094	0.000109943	7.8969	253.67	6.0455	6.2161	11.7761
0.487835	0.136397	1.86792	0.663975	59.1623	46.4581	95.2331	0.469915	0.392253	3.09144	0.185044	1.8081	146.851	312.505	0.0777678	1.77434	3.80169	0.51288	0.1095	0.0141594	0.00896099	0.0620114	767.293	91.2195	4.61325	0.0644947	0.22293	555.401	16572.2	0.107809	1.98862	0.398745	0.0111248	444.375	5.14254	0.0338305	0.0556217	0.0093523	9.78E-05	8.7198	7.48318	0.0493862	0.0568132	0.00927718	0.000102594	8.7198	265.703	6.18807	6.51168	39.2677
0.468176	1.85372	1.85426	0.627364	78.5433	148.479	317.143	0.458573	0.141403	12.5993	0.0467759	13.145	3605.93	7863.37	0.0810845	1.62779	3.88315	0.561089	0.125832	0.0135897	0.00965549	0.068111	592.266	34.6717	3.95159	0.0638903	0.22747	583.293	17320.5	0.0898818	2.62061	0.414742	0.0103794	475.708	9.03827	0.0375893	0.0599477	0.00965774	7.92E-05	9.588	7.13129	0.0363535	0.056802	0.00975785	8.94E-05	9.588	236.522	6.09509	5.37648	16.8853
0.467254	0.105207	1.38907	0.026467	4.58303	9543.75	20425.2	0.463814	0.156847	2.80222	0.431428	54.6415	31.324	67.5358	0.0691407	1.44445	3.99106	0.63036	0.118611	0.0137235	0.00950595	0.067405	744.493	62.1006	3.45125	0.0504029	0.221871	609.338	13868.3	0.0919575	1.86369	0.53389	0.00917074	511.173	3.60504	0.0513473	0.0592195	0.00961028	0.000123121	6.77572	4.79523	0.0429764	0.0584194	0.00918789	0.000100708	6.77572	184.818	3.64829	5.59748	24.4335
0.469387	1.3116	6.12354	0.0967889	110.483	269.696	574.572	0.490565	0.108362	1.98535	0.328969	53.0447	250.67	510.981	0.084901	1.25434	3.26471	0.776103	0.0873536	0.0170786	0.00899173	0.0525255	583.376	34.1409	2.95685	0.050659	0.255538	622.356	16652	0.101979	1.93403	0.450787	0.0113624	454.261	7.96877	0.0332217	0.057259	0.00901079	9.42E-05	6.97865	12.8723	0.0405082	0.0584538	0.00925625	8.62E-05	6.97865	300.928	6.01968	5.42953	25.7933
0.468284	0.216626	0.634043	0.0212974	4006.17	334.314	713.914	0.478528	0.235995	15.5843	0.122984	0.0128202	495.303	1035.06	0.0898569	1.60133	2.5712	0.647364	0.0766472	0.015493	0.0091547	0.0592072	466.954	51.8185	4.58667	0.0473434	0.209151	642.327	15465.1	0.0948498	1.81919	0.415686	0.00871087	479.141	11.0348	0.0467311	0.0587343	0.00966225	9.81E-05	9.83803	3.8956	0.0455245	0.0578545	0.0090345	9.48E-05	9.83803	239.843	7.42393	4.8714	37.2261
0.484884	0.017222	1.8967	0.082484	43.8012	329206	678938	0.482871	0.661507	3.63145	0.274632	140.628	305.574	632.828	0.063365	1.44721	2.49987	0.840358	0.0943461	0.0124507	0.00985575	0.0684663	473.006	58.0993	5.10835	0.0495157	0.202023	623.591	17341	0.110261	2.06778	0.381816	0.0121242	488.806	6.40982	0.0328437	0.0567884	0.00931219	9.49E-05	12.6681	5.96056	0.0361872	0.0574118	0.00955841	0.000126452	12.6681	332.372	6.95017	6.9312	21.6922
0.486044	0.199033	2.03148	0.140696	142.66	6199.32	12754.6	0.481693	0.851442	2.51676	0.0544644	163.011	1543.29	3203.89	0.0720604	1.16657	2.6002	0.581169	0.148406	0.0146528	0.00959882	0.0729254	696.762	60.3056	4.17188	0.0574969	0.228351	651.43	16599.2	0.100188	2.70773	0.439162	0.0104879	473.06	7.17433	0.0378115	0.0587967	0.00948852	0.000118321	6.72425	5.89813	0.0385802	0.0582623	0.00923164	9.48E-05	6.72425	286.044	3.84462	4.66508	14.8827
0.506562	0.169012	8.72841	0.0328097	131.211	2669.08	5269	0.503842	0.516462	0.550826	0.191657	187.508	55.7314	110.613	0.100105	1.30764	4.36752	0.826189	0.116087	0.0151331	0.0088375	0.0622404	581.378	45.603	3.96765	0.04506	0.252073	602.164	18814.3	0.125049	2.25012	0.408541	0.00811028	442.393	4.83969	0.0386685	0.0584978	0.00980507	0.000122291	9.16286	17.7132	0.0323818	0.05906	0.00927258	0.00010506	9.16286	360.662	3.65123	4.00513	26.8781
0.474122	0.273742	0.992011	0.361269	81.2532	674.538	1422.71	0.472595	0.766184	0.692528	0.432645	1.55482	479.924	1015.51	0.0784947	1.53523	4.00541	0.935175	0.0904483	0.0135758	0.00862552	0.070326	797.98	50.493	4.24951	0.0629322	0.247082	660.799	18879.3	0.109837	1.59982	0.387904	0.00951477	452.663	7.6416	0.0414745	0.0576972	0.00923601	0.000100336	7.67178	7.9417	0.0442965	0.0585826	0.00955882	0.000112664	7.67178	327.616	5.76782	5.43822	17.5579
0.485866	0.0904824	1.11747	0.269125	23.1893	77.1018	158.689	0.458352	0.162721	1.09122	0.0967804	56.766	1651.98	3604.18	0.0703078	1.72965	4.23011	0.699693	0.109779	0.0141259	0.00999137	0.0693666	707.311	55.722	3.15176	0.0522774	0.270617	632.084	16301.7	0.111937	2.0004	0.36056	0.0100502	483.065	8.0524	0.0408053	0.0576087	0.00968583	8.23E-05	8.43292	3.53213	0.0391037	0.0594424	0.00957461	0.00010776	8.43292	258.751	4.87227	4.0793	4.80531
0.498178	0.44598	4.00586	0.30737	12.0922	191.339	384.077	0.455813	0.0317141	3.4915	0.179923	3247.72	717.632	1574.4	0.0851113	1.09607	4.03271	0.642361	0.0841966	0.0165458	0.00818473	0.0702847	567.909	64.0042	3.2575	0.0575749	0.223709	594.501	18764.9	0.0887525	1.94496	0.442346	0.00880453	436.392	7.14762	0.0402552	0.0579133	0.00919975	9.33E-05	8.13373	5.84049	0.0455295	0.056924	0.00935992	9.21E-05	8.13373	265.003	6.6808	7.47302	22.4562
0.492146	0.0869861	6.56526	0.309694	18.2719	335.104	680.904	0.471991	0.612117	0.850407	0.21072	1.29285	1438.47	3047.67	0.103214	1.82027	3.93809	0.651085	0.146937	0.0169543	0.00869207	0.0749942	465.995	63.3385	4.59103	0.0615996	0.186693	623.986	16987.9	0.113983	2.53231	0.40263	0.00863198	428.774	4.86446	0.0448238	0.0590281	0.00944538	9.25E-05	9.20151	3.73873	0.0425502	0.0583727	0.009213	7.68E-05	9.20151	323.669	3.76928	6.50584	5.00681
0.455568	0.0783315	1.67442	0.747041	14.8128	2.38086	5.22613	0.488823	0.0904492	5.27677	0.827682	15.1058	194.411	397.714	0.0762171	1.07012	6.11962	0.473212	0.0882197	0.0183236	0.00996346	0.0648702	458.388	72.5077	3.4152	0.0609337	0.220021	612.698	16909.5	0.091189	1.85499	0.445123	0.0107233	481.677	6.45726	0.0385098	0.0588505	0.00935934	0.000101192	7.9142	7.80822	0.0451637	0.0614638	0.00935472	8.30E-05	7.9142	253.866	4.47541	4.69	7.76239
0.488855	0.0376903	9.93486	1.06678	14.0283	339.762	695.015	0.468915	0.0774453	6.09707	0.237955	51.4072	2282.95	4868.58	0.0823575	1.04687	3.81047	0.723178	0.109433	0.0158678	0.00980927	0.0766585	792.769	30.4904	3.9689	0.0604448	0.219603	615.493	19322.6	0.107761	1.97072	0.397367	0.00972162	460.345	7.45524	0.033882	0.0588368	0.00988407	0.00015648	10.4843	4.00609	0.0390833	0.058336	0.00909652	9.18E-05	10.4843	266.618	7.25424	7.14254	27.5031
0.454088	0.675242	2.52718	0.0222954	126.232	905.141	1993.32	0.46865	0.630068	0.596345	1.63311	0.0235643	28.7003	61.2405	0.0723837	1.85973	4.07557	0.564806	0.121324	0.0135283	0.0101439	0.043025	518.396	44.5194	3.31335	0.0459577	0.235687	628.18	16993.3	0.104115	2.12075	0.346824	0.00995259	448.667	9.08952	0.0470378	0.0595124	0.0094513	0.000103205	7.85589	7.28829	0.0354957	0.0580224	0.00931894	0.000105225	7.85589	225.423	3.87059	5.70723	33.9693
0.486167	0.51902	3.43167	0.110579	6.9306	28005.1	57604	0.470268	0.153605	2.7809	0.133707	477.598	977.198	2077.96	0.112178	1.3831	4.06336	0.659627	0.107945	0.0149522	0.00823353	0.0897334	379.016	47.9888	3.30584	0.0528569	0.230079	590.106	16918.2	0.105504	1.44841	0.505764	0.00923321	478.67	9.74518	0.035578	0.0565289	0.00964195	7.91E-05	6.84855	13.3482	0.0465261	0.058644	0.00921467	0.000100065	6.84855	225.889	3.53572	7.17468	3.47496
0.466916	0.238477	3.76281	0.150639	17.9061	237.015	507.619	0.492491	0.0591624	3.67681	0.0847781	4.03106	156.032	316.823	0.11259	1.45851	3.79549	0.898363	0.120508	0.0165153	0.0100828	0.0729099	712.037	34.2332	4.22245	0.0700296	0.241573	596.758	16608.2	0.0968642	2.11952	0.335416	0.0101873	478.031	3.5649	0.0332018	0.0550436	0.00921271	9.66E-05	8.78348	5.63641	0.0447174	0.0605227	0.00997335	9.71E-05	8.78348	296.055	3.32743	3.8514	26.7506
0.463062	0.348565	2.98086	0.211122	27.161	4351.83	9397.94	0.48862	0.144401	5.70562	0.0313387	41.1228	6006.59	12292.9	0.0896524	1.54185	4.21556	0.436312	0.103651	0.0148211	0.00839795	0.0679143	552.985	41.2513	3.18075	0.0604803	0.230251	596.107	19405.6	0.100525	1.98713	0.378877	0.0109172	477.437	8.26292	0.0392132	0.0571879	0.00927605	0.000100127	6.53354	6.73446	0.0415169	0.057894	0.00937547	0.000122207	6.53354	233.705	5.37265	3.93175	10.2858
0.487063	0.0840515	2.98891	0.453134	54.7104	1799.41	3694.41	0.478389	0.184129	1.42745	0.284132	4.14815	241.074	503.928	0.0899423	1.66752	3.83621	0.617379	0.104597	0.014117	0.00915922	0.0718385	460.774	45.548	4.55263	0.0638099	0.238068	586.931	17777.2	0.107847	1.97273	0.433741	0.00969376	486.324	9.50966	0.0341877	0.0559161	0.00903816	0.000108638	9.07535	14.0245	0.0408924	0.0588434	0.00967012	0.000108474	9.07535	264.601	6.43036	5.41338	32.9125
0.477846	0.319882	0.918239	0.195479	22.1167	13.0324	27.2731	0.492198	0.119643	1.55516	0.0261364	32.3316	393.758	799.998	0.0942725	1.25393	2.66788	0.784818	0.107393	0.0185137	0.00917417	0.0555401	420.421	40.2297	4.01057	0.0640697	0.209058	618.556	15284	0.09484	1.91504	0.469856	0.0109177	440.085	8.39667	0.0327426	0.0576245	0.00927524	7.50E-05	9.55852	6.51092	0.0452427	0.0571962	0.00932329	0.0001103	9.55852	247.028	3.44053	3.94355	29.9569
0.486601	0.143564	2.90458	0.410241	16.1344	5.18463	10.6548	0.479814	0.527994	3.97032	0.876372	410.615	19065.5	39735.1	0.0904379	1.43752	4.34098	0.660841	0.10541	0.0150061	0.00965266	0.0666881	547.877	45.4206	3.97429	0.0629009	0.160798	601.442	16237.4	0.0786661	2.10455	0.402889	0.00870747	476.551	9.30901	0.0493211	0.0557935	0.00938816	0.000129202	8.0679	6.33744	0.0359654	0.0561808	0.00968882	8.33E-05	8.0679	248.798	4.80892	3.67124	25.0362
0.484887	0.0677159	7.10574	0.771737	420.555	152.129	313.74	0.474685	0.137382	62.7706	1.03594	10.8449	1270.49	2676.49	0.0868266	2.44548	3.14687	0.750395	0.119159	0.014075	0.0103323	0.0694778	460.214	36.004	4.13424	0.049138	0.234102	581.195	18671.1	0.139146	1.79709	0.351156	0.00960215	499.318	2.28082	0.0341273	0.0571237	0.00950067	0.000110475	7.24677	3.22087	0.0411549	0.057316	0.00914854	9.64E-05	7.24677	227.66	4.30547	4.09309	23.842
0.489566	0.0368587	1.58693	0.239082	44.3837	296.43	605.495	0.481461	0.0420692	16.3447	0.185754	69.0251	315.651	655.611	0.0666856	1.12188	3.68644	0.638557	0.124688	0.0164605	0.00900198	0.0665314	398.716	65.712	3.68208	0.0535133	0.250645	661.579	19216.5	0.0946488	1.77625	0.338616	0.0101642	435.193	9.8306	0.0356316	0.057533	0.00957061	6.91E-05	12.4182	4.82796	0.0435602	0.0585304	0.00943013	8.79E-05	12.4182	240.78	3.3454	5.10194	25.2633
0.45665	0.0834925	0.87006	0.0900694	64.8336	1.98E+06	4.33E+06	0.481529	0.109397	7.8527	0.0124897	1669.82	46.5619	96.6958	0.0579814	1.48224	3.6235	0.783283	0.104674	0.0145874	0.00948191	0.065402	882.192	35.7677	2.95258	0.0569532	0.255822	635.498	15373.8	0.0976338	1.66733	0.401097	0.00981321	470.11	7.16634	0.0364706	0.0584115	0.0095842	8.41E-05	7.12571	7.12124	0.0370519	0.0598439	0.00907321	7.86E-05	7.12571	263.492	6.51582	4.17751	10.6568
0.473016	0.0836574	2.5178	0.200668	387.809	248.444	525.234	0.473777	0.0683269	4.94854	0.0885542	3.75068	120.822	255.018	0.0976486	1.48266	3.74789	0.600227	0.128703	0.0159865	0.00889421	0.0508132	421.624	54.4854	3.88771	0.0499124	0.252905	611.465	15101.4	0.101992	2.43779	0.472042	0.010331	445.652	4.52238	0.0346026	0.0584498	0.00928606	8.94E-05	7.34697	9.6154	0.0426327	0.0548162	0.00917654	0.000108156	7.34697	241.487	7.98725	6.13918	36.1606
0.511114	0.294731	2.20861	0.0915585	15.9552	69.7977	136.56	0.45006	0.407537	1.16942	2.7751	0.929535	44.8673	99.6919	0.0804943	1.4427	3.05392	1.09082	0.0857263	0.0157524	0.00895267	0.062008	534.276	49	5.00399	0.0782202	0.200369	661.037	14619.2	0.114737	1.80859	0.418822	0.00896351	433.591	11.0091	0.0435954	0.0577944	0.00925742	0.000106103	9.19667	5.88024	0.0464776	0.0574265	0.00932958	0.000124028	9.19667	278.866	5.70445	3.50315	18.6723
0.500863	3.72467	5.29849	0.0846737	1574.14	36064.2	72004	0.474866	0.442641	0.230602	0.142047	123.519	300.427	632.656	0.0796856	1.20523	3.61247	0.573716	0.0700516	0.0140394	0.00948943	0.0663702	803.908	72.2605	4.2714	0.0479818	0.276891	565.234	16816.3	0.116587	1.902	0.371145	0.0115018	465.191	24.9008	0.0577077	0.0558664	0.00932964	0.000106424	9.60634	8.61461	0.0397112	0.0584604	0.00969396	0.000106956	9.60634	277.697	4.92487	3.36575	4.0447
0.485084	0.140811	2.5492	0.218287	649.628	1.54	3.17471	0.48399	0.394989	3.36342	0.287968	38.818	299.488	618.789	0.0730339	1.31593	4.05514	0.801831	0.127922	0.0154188	0.00973585	0.0659687	620.435	80.9407	4.60661	0.0577976	0.286628	552.908	16026.9	0.0849307	1.70903	0.359289	0.00926728	482.406	5.64706	0.0329682	0.0597626	0.00928912	0.000118603	13.1163	9.94068	0.0369394	0.0554168	0.00967996	0.000107784	13.1163	219.812	4.07414	6.4419	32.6872
0.49216	0.232125	3.02674	0.10692	57.8882	651.365	1323.48	0.468206	0.579728	3.70442	0.0392167	20032.2	8518.76	18194.5	0.101394	1.19467	2.77139	0.596329	0.0934081	0.0147212	0.00860528	0.0594595	487.12	42.7305	4.60197	0.055647	0.228201	618.206	14865.5	0.0882572	2.4631	0.386589	0.00856995	449.742	13.874	0.0346816	0.0573288	0.00978393	0.000109241	7.38108	4.19274	0.0362741	0.0585573	0.00931214	0.000109062	7.38108	269.179	7.2103	5.23418	26.8841
0.478308	0.01634	1.54132	0.390539	142.887	10599.6	22160.6	0.489548	0.251957	2.59112	2.16502	36.6921	3200.77	6538.21	0.0675771	1.78151	6.02412	0.727	0.103419	0.0112826	0.00957125	0.0599626	396.311	56.6738	3.34979	0.0452444	0.209263	584.471	17839.6	0.090133	1.90228	0.384429	0.00988465	484.632	9.95316	0.0475099	0.0574493	0.00976777	8.18E-05	7.12169	3.83459	0.0398559	0.0577565	0.00938832	7.58E-05	7.12169	288.442	5.28522	6.20645	33.8479
0.503859	0.058823	1.22539	0.156956	290.014	38.3743	76.1609	0.486822	0.109423	1.3104	0.0317976	84.6201	7069.01	14520.7	0.107967	1.2782	3.40991	0.621707	0.0893479	0.0181254	0.0105391	0.0613822	631.65	44.5931	3.79644	0.0491458	0.213189	610.958	15505.9	0.0971165	1.84673	0.364791	0.00908148	411.014	2.78396	0.037012	0.0594031	0.0093545	7.41E-05	8.53796	11.1649	0.0377545	0.0555304	0.00925735	0.000100883	8.53796	252.609	5.14767	5.04707	7.63985
0.477864	0.0897303	3.43161	0.859168	10.7546	1857.9	3887.93	0.478883	0.0418541	0.96553	0.325474	1.94651	27.4047	57.2262	0.0666359	1.38816	2.81192	0.965854	0.0879059	0.01683	0.00812259	0.0728814	557.593	44.5043	4.92598	0.0490745	0.324604	585.841	17215.7	0.0883194	1.94861	0.394933	0.00970249	474.77	3.77265	0.0402255	0.058374	0.00953655	9.61E-05	8.96849	17.1199	0.039417	0.0571304	0.00931911	0.00011515	8.96849	217.144	5.4514	5.58313	13.1762
0.473358	0.03815	3.61446	1.35059	316.044	12715	26861.3	0.48025	1.16606	3.78485	0.0154765	281.801	123.711	257.596	0.0871855	1.46704	4.21439	1.07069	0.138389	0.0140261	0.00780788	0.0635437	491.773	49.5496	4.18174	0.060825	0.203673	591.709	19057.6	0.0979968	1.78068	0.322753	0.00849786	467.774	18.9794	0.0497805	0.0593539	0.00952183	9.06E-05	10.5704	6.84682	0.0408117	0.0575251	0.00918967	9.60E-05	10.5704	279.179	4.18778	4.14199	4.41365
0.480828	0.689997	3.68494	0.0766624	300.251	441.897	919.033	0.489285	0.679938	1.24501	0.0756794	0.530005	13.7894	28.1827	0.118117	1.48119	3.87112	0.63373	0.117971	0.0205947	0.00920162	0.0573675	574.268	51.4773	4.37597	0.0730432	0.26623	575.122	17398.8	0.122996	1.84822	0.386065	0.0108029	463.091	15.462	0.0427377	0.0576709	0.00956865	0.000107918	5.48883	10.3614	0.0452656	0.0589679	0.0092268	9.33E-05	5.48883	229.275	4.02279	10.5672	31.0535
0.520145	0.232794	2.33313	0.117612	116.525	177.157	340.591	0.50747	0.597426	3.67023	0.0208532	1.47433	272.777	537.524	0.0725229	1.31852	3.78171	0.673733	0.11495	0.0153622	0.00945373	0.0796021	430.778	47.7237	4.40144	0.0627123	0.256786	553.03	15630.8	0.0900159	1.87231	0.351268	0.0112526	481.429	3.77723	0.0412934	0.0593143	0.00950911	0.000114335	8.9906	2.89846	0.0417267	0.0591906	0.00955221	0.000116748	8.9906	278.854	5.53686	5.02053	26.3368
0.482799	0.0955229	1.88058	0.611367	16.77	53697.9	111222	0.462591	1.07171	1.65802	0.0488253	1.2126	16.3574	35.3604	0.108395	1.63457	3.69497	0.737959	0.0909503	0.0131157	0.00856565	0.0647687	887.358	41.1523	4.24376	0.0503611	0.25902	571.304	19325.1	0.0968255	1.89925	0.373597	0.0111461	455.63	6.25105	0.042391	0.0594177	0.00917342	9.57E-05	12.0095	11.9222	0.0435862	0.0611381	0.00956997	0.00011178	12.0095	246.101	5.38659	4.20166	36.8724
0.481966	0.219328	0.8299	0.57682	10.3796	550.203	1141.58	0.51779	0.487164	6.09296	0.0345665	84.3822	1476.97	2852.45	0.0623957	1.19202	4.13638	0.707764	0.126237	0.0161921	0.00823833	0.0703183	676.039	66.2109	3.80813	0.0567574	0.217876	665.872	16023.3	0.121907	2.32441	0.49482	0.0102653	458.086	6.64039	0.0440562	0.0549539	0.00923853	0.000100514	10.3568	12.0428	0.0392258	0.0560173	0.00883285	9.54E-05	10.3568	303.493	2.66073	4.70277	4.97843
0.483659	0.145255	4.8821	0.0980427	288.217	7650.28	15817.5	0.497156	0.276555	5.55325	0.219118	0.120971	20.2635	40.7588	0.0596035	1.89724	5.91082	0.621909	0.106354	0.0140802	0.00831112	0.0753063	702.678	83.3388	4.19229	0.0488555	0.259582	603.54	17833.1	0.116528	1.96717	0.354725	0.0123793	452.848	7.69387	0.0314096	0.0607716	0.00916318	9.38E-05	6.81149	8.24902	0.0339001	0.0573855	0.00986642	0.000116403	6.81149	320.52	4.22419	7.56699	29.3683
0.481516	0.604863	1.22561	0.261792	187.069	13.4366	27.9049	0.49644	1.7285	1.87254	0.609927	0.133229	1017.39	2049.37	0.0765634	1.27529	3.97922	0.919825	0.12567	0.0170447	0.00985325	0.0663314	533.781	20.1113	4.89844	0.04516	0.20622	657.195	15724.6	0.08475	1.71077	0.442618	0.0110381	478.789	13.8316	0.0398849	0.0571871	0.00944369	0.000104498	10.5189	6.41219	0.0414365	0.0572654	0.009176	8.84E-05	10.5189	266.138	4.53965	4.22453	38.9864
0.475007	0.0588913	3.57993	0.112688	8.69152	32.53	68.4831	0.490844	0.552496	2.50291	0.0183907	1214.01	438.743	893.854	0.0882478	1.63186	3.72028	0.787851	0.0937798	0.012902	0.00993725	0.0670075	642.454	52.2625	4.59083	0.053555	0.263621	571.209	16155.9	0.130066	2.09147	0.343672	0.00956291	461.846	8.03746	0.0326518	0.056569	0.00960126	7.63E-05	9.10929	3.35311	0.0368666	0.0559414	0.00975096	0.000116548	9.10929	264.695	3.58434	3.45346	3.537
0.481601	0.0459217	1.97922	1.17112	240.579	1485.46	3084.43	0.473336	0.295529	0.847738	0.0742442	12.1599	60.1199	127.013	0.0838769	1.67159	2.83059	0.913991	0.0935781	0.0141573	0.0112099	0.0755018	554.281	63.816	3.82004	0.0504163	0.264937	616.266	16171.6	0.0787842	1.94709	0.438317	0.0109844	439.009	3.77782	0.039923	0.0581787	0.00948114	0.000102283	10.3936	7.51751	0.051576	0.0563839	0.00954222	8.82E-05	10.3936	235.003	4.86723	9.39716	8.38801
0.50298	0.0752752	16.7898	0.339227	16.9153	626.034	1244.65	0.509407	0.320681	5.35151	0.173338	4.65444	87.3173	171.41	0.0601117	1.31454	3.541	0.587594	0.112994	0.0182029	0.0098377	0.0729177	829.442	25.1288	3.90075	0.0604888	0.242387	582.623	17586.1	0.0789612	1.87691	0.369422	0.00856079	466.479	7.09695	0.0398942	0.0577805	0.00918652	9.49E-05	10.3911	9.20438	0.0381956	0.0583337	0.00939657	9.11E-05	10.3911	271.971	4.90923	5.7263	28.5485
0.49516	0.138678	2.26107	0.0149881	26.7576	125.3	253.05	0.496848	0.0146787	5.69322	0.316034	0.384394	3083.88	6206.89	0.107237	1.18474	2.62896	0.882655	0.145478	0.0159866	0.0085396	0.0782243	590.898	78.6372	3.63245	0.0665286	0.230205	581.554	17998	0.104548	2.00664	0.45645	0.00990223	451.705	3.31787	0.0384329	0.0593531	0.00949253	0.000104966	7.79051	7.88441	0.0441372	0.0565692	0.00917826	0.000117603	7.79051	274.705	5.74318	3.66693	38.4623
0.48817	0.303579	3.11996	0.379725	4.06354	4.5495	9.3195	0.454768	0.214197	3.66022	0.282311	15.6013	14.5772	32.0542	0.0887237	1.64138	3.51969	0.526383	0.105115	0.0140613	0.00924076	0.0637826	668.412	49.6351	4.67725	0.0611073	0.215347	564.895	18678.9	0.103835	1.6297	0.385531	0.0109927	454.687	5.85775	0.031039	0.057457	0.0095806	9.80E-05	9.37768	8.67014	0.0326747	0.0586262	0.00966567	0.000119977	9.37768	260.528	2.73586	4.47927	13.2361
0.472895	0.959338	1.48248	0.299422	17.1301	1604.27	3392.44	0.483644	0.017895	1.03163	0.0580431	14.5193	95066.3	196563	0.101205	1.52884	3.2359	0.527573	0.099143	0.017806	0.00811826	0.0468754	773.606	20.877	5.12299	0.0497949	0.189821	582.122	17622.3	0.110785	2.27079	0.427047	0.00917571	418.013	4.42211	0.0399535	0.0558951	0.00910645	0.000110982	8.22283	3.70025	0.0329406	0.0561052	0.00926064	9.70E-05	8.22283	193.931	5.60905	4.82409	14.481
0.474022	0.0395227	0.849918	0.0578577	165.284	1142.15	2409.48	0.483008	0.589509	8.61579	0.168741	14.7032	44.2585	91.6308	0.0961463	1.039	2.64416	0.863197	0.110978	0.0167581	0.01112	0.0602274	688.122	58.7774	3.23918	0.0507761	0.229855	646.613	18471	0.113974	2.47989	0.46615	0.0123957	459.746	7.71829	0.0483831	0.0589746	0.00931389	7.69E-05	10.1986	11.3768	0.0404882	0.0575019	0.00920897	9.62E-05	10.1986	232.102	3.2448	3.9523	2.50863
0.497575	0.101746	35.8538	0.265308	4449.26	1.18222	2.37596	0.479634	0.125614	3.47426	0.0885946	0.695296	14859.7	30981.3	0.078174	1.45284	5.07245	0.794241	0.172215	0.0130518	0.0105552	0.0667532	666.029	44.7862	4.00647	0.0568278	0.257746	586.67	16018	0.0978449	1.86812	0.403963	0.0102212	441.9	9.65549	0.0403363	0.0583031	0.00956477	9.14E-05	8.35523	14.5716	0.0408265	0.0570097	0.0095168	8.70E-05	8.35523	253.297	5.80599	4.95356	24.9678
0.487064	0.0925091	2.03981	0.59728	30.6899	613.317	1259.21	0.458299	0.202749	1.832	0.132017	0.265163	37.3391	81.4733	0.083154	1.89524	3.01396	0.783168	0.11169	0.0160249	0.00873166	0.065556	549.389	56.5607	4.19293	0.0506796	0.19944	592.903	16504.9	0.107901	2.26918	0.40101	0.0110997	472.239	3.86698	0.0470554	0.0573163	0.00968803	0.00010018	6.59915	8.75616	0.0290617	0.0591288	0.00979426	9.29E-05	6.59915	231.904	5.6305	7.40374	2.92187
0.476062	0.330883	1.35805	0.175259	174.086	12.1583	25.5394	0.456606	0.317049	10.4751	0.0304842	363.113	52.0564	114.007	0.0651451	1.83507	3.90208	0.845263	0.0973551	0.0136955	0.00878084	0.0672798	352.774	80.2695	4.57458	0.0595753	0.23543	581.58	20618.1	0.0968066	2.42697	0.414932	0.011045	444.835	10.7246	0.0469113	0.0565443	0.00975966	0.000102801	8.73745	1.56728	0.0340664	0.0570555	0.00963197	9.94E-05	8.73745	273.167	5.21497	5.29388	10.969
0.503059	0.0368306	2.05951	0.229798	484.653	749.862	1490.6	0.491487	0.530602	4.33287	0.170455	70.8386	16338.6	33243.1	0.0918822	1.62117	3.85058	0.473338	0.154898	0.0148462	0.00809581	0.0707704	515.518	43.9888	2.80591	0.0635568	0.223799	529.385	16858.2	0.0920281	2.09233	0.297431	0.00888211	451.692	4.94927	0.0427316	0.0587794	0.00924811	0.000129959	9.9997	14.0616	0.0332025	0.0556878	0.00934609	9.52E-05	9.9997	282.483	3.72194	5.2807	21.7296
0.497043	0.057602	15.8749	0.104688	41.4227	40128	80733.5	0.500668	0.245739	5.51192	0.0499538	5.70086	89.6032	178.967	0.0918231	1.95854	4.33261	0.955337	0.121899	0.0151219	0.00921567	0.0752759	669.259	41.7642	4.27247	0.0556254	0.235276	554.809	16549.9	0.126552	2.38216	0.434963	0.0107919	484.306	14.7389	0.040241	0.0584115	0.00936013	0.00010555	7.16798	5.81763	0.0393697	0.0588855	0.00952268	0.00011179	7.16798	248.835	3.36331	6.451	21.6946
0.503047	0.350709	3.18263	0.186836	294.567	2610.49	5189.37	0.467213	2.88365	2.19657	0.308229	50.4743	140.21	300.099	0.0881877	1.94	2.98576	0.627408	0.113202	0.0180531	0.00924191	0.0714915	690.529	58.5399	4.21328	0.0529741	0.279789	638.226	16022.5	0.105431	1.89363	0.395607	0.0124083	474.899	9.11527	0.0455873	0.0571684	0.00910128	0.000103543	10.6451	8.24302	0.0444743	0.0576204	0.00929497	0.000125038	10.6451	239.353	3.5624	5.67647	6.94983
0.501645	0.0151048	2.03402	0.081415	31.1291	3087.73	6155.2	0.490542	0.19839	1.56408	0.032817	5.35433	473.574	965.411	0.0943673	1.44244	3.69499	0.469625	0.0891754	0.0129141	0.0104031	0.0691748	465.968	39.9647	4.10646	0.0494486	0.247874	598.479	16767.7	0.103386	2.2771	0.378743	0.00894351	453.334	4.82301	0.0424254	0.0582014	0.00906814	0.000106155	9.08217	6.6467	0.0415817	0.057622	0.00930433	9.97E-05	9.08217	249.24	4.70751	5.57325	23.7761
0.462685	1.2759	2.24501	0.125513	6.69926	662.548	1431.96	0.48473	0.793476	1.00132	0.149177	9.28863	208.271	429.665	0.0863242	1.2169	3.77245	0.68442	0.0804449	0.0130879	0.00993993	0.0717141	455.061	37.723	4.44406	0.0420129	0.22416	633.358	16909.4	0.104109	1.91923	0.42892	0.0122443	455.211	7.61964	0.0383516	0.0580463	0.00936468	0.000115231	6.5017	10.7565	0.0473587	0.0585336	0.00911781	9.75E-05	6.5017	297.975	5.95975	5.05493	5.09982
0.487421	0.28992	9.96404	3.07958	27.7322	136.835	280.732	0.490515	0.0169511	3.58965	0.64843	1.16785	101.461	206.846	0.0772132	1.18993	2.5466	0.539725	0.081962	0.0182197	0.00726999	0.0648639	594.021	28.8958	4.28837	0.0536562	0.214904	632.375	17383	0.0974248	2.22029	0.487075	0.0129225	485.823	12.7906	0.0388481	0.0566721	0.00949394	7.82E-05	10.4081	4.53685	0.0451869	0.0582351	0.00914295	0.000109267	10.4081	414.885	5.98397	5.10303	37.878
0.508557	0.228426	3.61069	0.697946	332.022	3968.02	7802.51	0.483149	0.0790007	6.62176	0.244703	184.553	38759.6	80222.9	0.0777644	1.34772	2.58734	0.721706	0.0782347	0.0147723	0.00952559	0.0639691	446.95	38.832	4.77775	0.0523723	0.232158	658.235	14865.6	0.0999102	2.10299	0.368871	0.0110427	442.045	6.34547	0.0439135	0.0586105	0.00927211	9.42E-05	7.18155	4.72142	0.0345288	0.0590626	0.00948573	9.20E-05	7.18155	279.733	3.59085	3.75873	17.8884
0.46302	0.902977	0.836007	0.100252	189.355	954.509	2061.48	0.473128	0.589173	13.0282	0.032092	0.118077	187.551	396.405	0.0943964	1.69968	3.05693	0.659941	0.0863227	0.018098	0.00767011	0.0685755	495.92	52.6371	3.57557	0.0678692	0.232435	564.064	16121.2	0.10798	1.80686	0.475914	0.0111061	449.128	8.08952	0.0538686	0.0597808	0.00933017	0.000129142	6.68021	7.40024	0.0455374	0.0577648	0.00917841	0.000110237	6.68021	262.882	6.35893	4.87422	3.27474
0.470748	0.61396	1.67712	0.0086576	7.99356	2043.7	4341.39	0.474185	0.193622	0.933076	0.0251989	28.3922	370.837	782.052	0.0772511	2.25875	3.11837	0.647636	0.0844624	0.0135158	0.00856192	0.0808369	668.812	67.9561	4.93593	0.0605215	0.223885	613.163	17529.4	0.090696	1.62362	0.465328	0.0115746	492.376	8.01507	0.03877	0.0617801	0.00908911	0.000109201	9.01802	5.49172	0.0469523	0.0580855	0.00965097	9.64E-05	9.01802	313.208	7.33329	6.76414	15.2745
0.482844	1.87582	0.799067	0.406532	22.347	446.125	923.952	0.477303	0.151049	3.04279	0.158846	82.4484	2479.08	5193.92	0.0852546	1.63856	3.12264	0.675616	0.0906648	0.0156383	0.00844915	0.0690776	362.047	33.179	3.25071	0.051729	0.226166	598.784	15483	0.0840178	2.39434	0.439694	0.0119777	471.175	7.16816	0.0360626	0.0570268	0.00958991	8.81E-05	9.17684	9.57491	0.0402775	0.0589012	0.0094453	8.31E-05	9.17684	277.755	3.84015	5.25502	32.0744
0.478504	0.286906	4.36512	0.055271	66.322	105.028	219.491	0.499833	0.772936	5.67282	0.218021	0.878573	3.35557	6.71338	0.0857677	1.35138	3.16605	0.634735	0.0903426	0.0120359	0.00910267	0.068578	699.078	39.4954	5.83708	0.062673	0.333279	566.444	19197.1	0.121229	1.81859	0.356494	0.0109575	445.012	6.00449	0.0430893	0.0580312	0.00940889	8.64E-05	7.60523	3.61401	0.0504985	0.0576112	0.00945982	9.35E-05	7.60523	231.065	5.06637	5.83803	11.9328
0.500941	0.259123	7.86645	0.215468	30.9298	23083.9	46081	0.466839	0.06565	2.93014	0.0885243	10.2437	600.298	1285.88	0.0866826	1.73613	3.33066	0.612283	0.101706	0.016719	0.00912086	0.0747847	539.259	31.0307	4.84726	0.0481221	0.231438	605.913	16637.7	0.0803283	1.8543	0.351315	0.0116089	430.367	3.59544	0.039364	0.0599186	0.0095806	8.22E-05	5.31999	1.21564	0.0441466	0.0581081	0.00938799	9.56E-05	5.31999	268.149	5.21931	3.15373	32.4218
0.437157	0.15068	2.74137	0.331932	181.077	27.0567	61.8924	0.490042	0.249524	1.38497	0.219185	20.6587	59.1998	120.805	0.0740679	1.20101	2.53524	0.594613	0.101103	0.0146663	0.00791732	0.0698524	439.338	22.9703	3.38449	0.0467216	0.172747	635.286	17519.2	0.11018	1.74847	0.351862	0.00865777	474.134	6.58493	0.0380476	0.0575363	0.00960344	0.000106717	10.3812	2.13636	0.0390823	0.0571664	0.00935833	9.12E-05	10.3812	265.629	5.8893	3.84815	20.2217
0.500669	0.70701	15.5694	0.0624697	15.5152	419.611	838.101	0.469588	0.0269146	0.743891	0.334088	15.1881	105342	224329	0.0858221	1.60255	3.52903	0.696524	0.101329	0.0138179	0.00916331	0.0771452	537.055	55.6429	3.96468	0.0659409	0.251183	634.549	15679	0.0959793	1.56102	0.404863	0.0128592	461.91	4.19848	0.0402098	0.0567839	0.0098253	0.000112626	7.60751	6.98809	0.0481228	0.0587871	0.00937378	0.000103832	7.60751	209.194	5.03376	4.6232	32.9946
0.492101	0.0724262	0.547855	0.0782147	934.131	50.1118	101.832	0.490577	0.0294448	2.44011	0.133047	90.9462	7891.91	16087	0.0886035	1.51206	3.12175	0.407363	0.0971259	0.0119502	0.00880724	0.0551435	591.82	54.1771	3.5138	0.0548448	0.243894	628.398	15719.8	0.0966343	1.67742	0.382439	0.00864336	397.494	9.09995	0.0328583	0.057494	0.00979256	8.35E-05	9.78286	4.93792	0.033913	0.0598615	0.0093595	9.18E-05	9.78286	361.803	5.26916	3.63368	22.1588
0.478609	0.173537	2.96798	1.38354	34.4309	1655.86	3459.73	0.472053	0.0218156	1.4031	0.269083	1.26764	49.7322	105.353	0.106874	1.81205	2.99669	0.771366	0.105269	0.0157353	0.00752057	0.0600079	1013.94	65.9581	4.28152	0.0519018	0.195959	590.646	15254.4	0.0924299	2.34202	0.454508	0.0105427	443.851	7.90535	0.0456565	0.0575667	0.00955335	7.07E-05	8.83721	25.7279	0.0363541	0.0598267	0.00946813	0.000107122	8.83721	359.4	4.63154	5.83843	28.7042
0.47768	0.0353655	6.72619	0.730093	66.9326	5203.77	10893.8	0.458161	0.0163641	2.5741	0.110082	298.359	24309.7	53059.2	0.0874274	1.65758	2.96959	0.507677	0.0833079	0.0160562	0.00892059	0.0791212	481.475	36.714	4.29012	0.0560796	0.274957	579.072	16228.4	0.0820042	2.23824	0.432638	0.00885678	465.855	4.54711	0.042367	0.0577619	0.00989994	7.90E-05	7.79092	4.76309	0.041578	0.056863	0.00855757	9.28E-05	7.79092	199.4	4.3024	7.44464	23.148
0.487733	0.0643127	3.48784	0.1366	89.7011	15808.3	32411.7	0.47615	0.253779	2.75022	0.424119	198.035	2604.79	5470.53	0.0813293	1.28567	2.92343	0.52884	0.101572	0.0158627	0.00838527	0.077918	619.135	40.8265	3.9762	0.0501775	0.214351	598.182	17627.6	0.0934568	1.52257	0.332704	0.0104295	453.026	5.37881	0.0397427	0.0566274	0.00972616	8.71E-05	6.93081	8.04779	0.0327791	0.0578776	0.00955332	8.93E-05	6.93081	221.594	4.3096	3.68915	27.6407
0.50436	0.101836	1.11467	0.135479	154.859	38.9523	77.2312	0.470015	0.543236	3.25965	1.35811	3.69006	80.3255	170.9	0.0903174	1.39522	4.02184	0.924316	0.117323	0.0133369	0.00785303	0.0696513	597.929	57.8071	4.64063	0.0493406	0.273715	618.884	18743.3	0.0975968	2.09282	0.423042	0.0108122	474.748	11.5798	0.0463211	0.0602718	0.00979597	0.000111788	8.96364	2.95193	0.0374801	0.0575357	0.00876546	0.000107904	8.96364	265.759	5.85746	6.33576	14.0584
0.470056	0.246492	2.65799	0.0352307	1464.29	145.213	308.927	0.46384	0.952346	0.33625	0.240052	22.6912	499.573	1077.04	0.0900088	1.66165	3.7787	0.804889	0.09576	0.0144887	0.00829961	0.0823749	446.343	58.6533	4.53797	0.0605052	0.285895	543.215	16975.4	0.0862259	1.81343	0.504124	0.00994575	465.145	9.95341	0.0323418	0.0586668	0.00930699	0.000100717	6.10714	5.23032	0.0343859	0.0571936	0.00902363	0.000120257	6.10714	267.383	3.2859	3.37581	6.52149
0.473836	0.0449112	2.01109	0.30018	389.043	10807.5	22808.6	0.494524	0.144669	3.36217	0.0376339	9.67128	947.867	1916.73	0.100193	1.29797	3.61963	0.884454	0.0905828	0.0146239	0.00997527	0.0782888	808.166	128.516	3.64957	0.0539276	0.253317	627.337	20590.9	0.0937268	1.9373	0.369922	0.0101707	473.383	6.6282	0.0435805	0.0598206	0.00953678	8.94E-05	9.56061	5.40927	0.0419593	0.0563174	0.00903002	7.58E-05	9.56061	317.409	3.80518	4.03091	20.868
0.504555	0.109319	3.13275	1.15369	75.9175	2052.8	4068.54	0.457484	0.275505	1.31237	0.0321057	0.0496913	475.379	1039.12	0.105207	1.83852	2.72273	0.984557	0.083131	0.0156808	0.00907074	0.0719847	387.61	45.6874	4.80056	0.0452322	0.280625	593.661	17050.2	0.0910907	1.59608	0.344123	0.0109082	451.353	6.87088	0.0273403	0.0593051	0.00943627	9.49E-05	11.4306	4.89915	0.0391576	0.0599836	0.0094835	8.09E-05	11.4306	253.406	4.8747	4.20964	19.9904
0.4855	0.0604508	1.11751	0.0144284	20.9969	202.22	416.519	0.502586	0.320491	7.12623	0.149632	7.4027	1842.81	3666.66	0.0965421	1.48999	3.03943	0.614343	0.0851358	0.0134665	0.0097521	0.0596666	459.828	37.9817	3.82983	0.051005	0.211975	617.055	15751.1	0.0889008	2.20638	0.422767	0.00923599	445.128	6.15432	0.048347	0.0610425	0.0092455	8.70E-05	9.99601	6.09036	0.0425933	0.0588993	0.00952466	9.95E-05	9.99601	254.217	4.35282	3.97573	25.1123
0.484494	2.01559	1.59066	0.139205	74.4882	78.4723	161.968	0.48902	0.613974	2.22776	1.16126	4194.44	2948.69	6029.78	0.068256	1.61664	3.86946	0.872394	0.0845913	0.0153075	0.0110835	0.0745753	603.539	31.3519	3.62975	0.0589688	0.179945	627.684	16758.2	0.0907724	1.90997	0.430614	0.00938023	484.412	5.63968	0.0368071	0.0569721	0.00906082	0.000100494	8.22229	6.71095	0.0405135	0.0569696	0.00927771	0.000108652	8.22229	267.164	5.02555	4.2037	8.63721
0.4728	0.10605	2.90765	1.8162	7.0614	100.781	213.158	0.466513	0.404276	2.10877	0.617693	1740.57	111.244	238.46	0.0638803	2.01287	4.05866	0.663109	0.101857	0.0134094	0.00998166	0.0869473	529.521	82.7513	5.25477	0.0616563	0.248551	592.883	16999.2	0.086382	2.2456	0.379009	0.0125099	446.55	4.69923	0.0374214	0.0557399	0.00928062	8.19E-05	7.71122	9.05045	0.0446108	0.0573709	0.00937082	9.98E-05	7.71122	340.823	6.37534	4.65438	39.4156
0.483776	0.128334	0.90472	0.033141	122.754	489.984	1012.83	0.472896	0.348285	1.90252	1.33845	10.9802	3123.49	6605.02	0.0791334	1.58344	4.0359	0.596108	0.145186	0.0196536	0.00981031	0.0810595	463.233	50.7364	3.32486	0.0473346	0.196779	632.25	14710.2	0.0974448	1.98059	0.366111	0.0101774	467.221	6.0263	0.0492054	0.0573033	0.00915554	9.56E-05	7.53129	4.54889	0.0420321	0.0574742	0.00944196	0.000115737	7.53129	319.308	4.38051	3.51354	2.63276
0.464899	0.539326	7.43325	0.237657	25.5486	27.255	58.6256	0.479034	0.82184	13.1859	0.42683	4.72882	657.157	1371.84	0.0775682	1.31981	3.22028	0.810551	0.0855176	0.0143919	0.00850601	0.0694029	408.101	80.8125	3.61827	0.0525395	0.207824	572.859	18914	0.0924011	1.98411	0.460985	0.0118835	491.169	11.7206	0.0328202	0.057554	0.00945986	0.000104629	8.38218	3.50056	0.0481004	0.0581832	0.00935997	8.66E-05	8.38218	286.837	5.90009	4.8788	25.8803
0.486875	0.141641	7.88285	0.10012	105.906	109.704	225.322	0.487547	0.236999	2.67271	1.2758	123.574	14.9202	30.6025	0.0813562	1.15561	2.35282	0.684301	0.103445	0.0164854	0.00848748	0.0685543	565.529	29.7175	4.63207	0.0472018	0.224669	576.407	16430.2	0.0695701	1.85831	0.363763	0.0130513	485.214	13.3546	0.0328863	0.0599362	0.00949917	0.000108096	7.68517	11.6656	0.0339983	0.0597698	0.00925308	8.60E-05	7.68517	361.984	4.2741	4.78222	30.9867
0.485376	0.263652	5.09522	0.745533	7.95482	0.464401	0.956785	0.47668	0.195756	5.55866	0.382038	504.668	38.3654	80.4845	0.0801003	1.35473	3.11548	0.744949	0.123496	0.0143032	0.00789823	0.0696662	589.178	66.4573	4.73816	0.0554554	0.248581	613.24	17813.2	0.120982	1.92515	0.399855	0.00997795	440.284	7.28494	0.0403946	0.0582477	0.00952002	8.87E-05	8.4963	6.28895	0.0365962	0.0608751	0.00899012	0.000103829	8.4963	286.131	3.95689	6.48763	1.23813
0.48946	0.0518593	2.26654	0.396012	13.8329	81.2732	166.047	0.487186	0.552414	2.05784	0.856744	29.3081	9170.5	18823.4	0.092179	1.13314	4.25501	0.582712	0.121063	0.0153799	0.00906398	0.0685359	721.283	69.8918	3.50164	0.0753452	0.255343	616.562	18538.6	0.107478	2.3668	0.37394	0.0118512	474.875	16.1766	0.0364068	0.0565097	0.00905292	9.15E-05	8.98173	8.0584	0.0335981	0.0593304	0.00970385	0.00011906	8.98173	248.675	4.11578	5.19732	4.18969
0.459733	0.152337	20.7356	1.29119	440.225	5.38995	11.7241	0.484627	0.120658	3.01769	0.102126	2.26357	5337.11	11012.8	0.111215	1.13831	3.2931	0.639323	0.0868145	0.0148918	0.00993239	0.0655215	315.541	33.9757	4.10222	0.0483062	0.215006	572.668	16394.7	0.0890958	1.64935	0.321371	0.00860716	443.96	18.0124	0.034015	0.0581305	0.00948153	9.58E-05	8.49638	7.37513	0.0441878	0.059149	0.00907858	0.000111309	8.49638	226.468	5.4324	4.34546	9.49399
0.464749	0.00647646	8.84848	0.00881353	254.897	9.44002	20.3121	0.491877	0.0643942	1.37985	7.88413	0.0384667	681.474	1385.45	0.091049	1.32062	2.69758	0.672133	0.14455	0.0154397	0.0104262	0.0602072	544.264	70.1363	4.26828	0.0569934	0.213626	637.761	16242.3	0.0943612	2.3223	0.371294	0.00904057	482.439	3.4856	0.0353502	0.0582293	0.00921229	9.17E-05	8.49132	3.62717	0.0426705	0.0571768	0.00981505	0.000116219	8.49132	248.379	6.83432	4.01637	30.2303
0.504802	0.160639	0.845707	0.463301	33.6506	204.037	404.193	0.458092	0.233393	5.16998	0.129019	0.394647	347.973	759.615	0.091221	1.01536	2.59697	0.596754	0.124407	0.0160839	0.00934964	0.0728732	695.079	57.3216	4.37079	0.0643746	0.23522	603.077	17580.5	0.0961288	1.80282	0.408135	0.00941736	454.857	6.57754	0.0514741	0.0572074	0.00936054	9.89E-05	6.40057	12.6958	0.0412901	0.0587325	0.00964297	0.000115155	6.40057	257.571	8.06971	5.56255	6.09353
0.490644	0.0589811	1.7905	0.062489	227.343	332.823	678.338	0.465582	0.0689637	3.55889	1.08275	0.444678	45.8147	98.4029	0.0859626	1.30792	2.90552	0.634346	0.139129	0.0167943	0.00842922	0.0560244	637.43	29.4026	4.84911	0.0444003	0.225831	567.44	16357.1	0.104027	1.71154	0.365446	0.00896037	460.419	5.05808	0.0360424	0.056449	0.00946371	8.64E-05	7.65032	10.913	0.0354837	0.0570535	0.00973796	0.000110588	7.65032	319.187	4.97384	4.67916	14.326
0.460264	0.0102445	2.84672	0.0719787	42.906	248.791	540.539	0.476878	0.539792	2.76357	0.183641	58.8029	96.1189	201.559	0.0825057	1.83738	4.64648	0.575339	0.129769	0.0136841	0.00832117	0.0639955	582.194	29.927	3.90908	0.0602002	0.279652	595.192	19890.2	0.0904656	2.22926	0.363565	0.011462	449.105	8.31297	0.0497853	0.0564796	0.00919239	9.62E-05	8.332	4.2837	0.0358232	0.0568819	0.0094436	8.90E-05	8.332	284.575	6.32399	7.05677	29.8126
0.492434	0.774611	7.46966	0.111172	2.82094	630.871	1281.13	0.481123	1.77006	1.99751	0.198602	78.6597	1760.25	3658.64	0.0844819	1.42185	2.91094	0.539066	0.078575	0.0173276	0.00938471	0.0741199	601.284	29.4427	4.33422	0.0589804	0.248696	598.505	18344.1	0.113095	2.2695	0.445592	0.00976207	451.494	5.51938	0.0398175	0.0587814	0.00910376	0.000117453	8.0621	8.52918	0.0452622	0.0600303	0.00902268	0.000112046	8.0621	259.404	6.66556	5.93986	4.19664
0.499335	0.203741	1.94527	0.165142	80.476	206.476	413.502	0.472985	0.644758	3.80312	0.128593	19.7146	149.531	316.143	0.0819093	1.51008	3.57648	0.589325	0.12297	0.0212268	0.0103078	0.0628289	525.201	46.675	3.88973	0.0477194	0.21852	572.295	17001.7	0.099888	2.22676	0.437212	0.00940803	446.646	6.68084	0.0379367	0.0576126	0.00982121	9.26E-05	7.573	16.1843	0.0429018	0.0571114	0.00934648	9.37E-05	7.573	249.212	6.67607	5.95255	2.38545
0.461293	0.0508841	2.70184	0.050222	15.2517	888.307	1925.69	0.472731	0.331106	2.88966	0.238044	1.98766	709.224	1500.27	0.0791381	1.49364	4.30931	0.629959	0.0833506	0.0166017	0.00844778	0.0702173	1139.55	39.218	3.87025	0.0560329	0.258737	618.964	16519.9	0.0907714	2.05853	0.337623	0.0106929	448.099	16.9629	0.0376123	0.0597453	0.00928478	9.12E-05	8.3582	3.36883	0.0463296	0.0586962	0.00944649	0.000100201	8.3582	205.808	5.29385	7.09601	13.352
0.479324	0.280889	0.444923	1.34339	56.4532	11.3668	23.7142	0.474724	1.25116	4.82557	0.0418714	555.823	330.942	697.126	0.0636356	1.52426	4.08288	0.754801	0.116356	0.0148962	0.00839855	0.0651073	406.98	58.1865	3.87296	0.0574532	0.190826	565.414	18086.2	0.107528	1.58326	0.460509	0.0101652	461.075	10.9227	0.0503689	0.058065	0.0093028	0.000116398	8.18689	5.2292	0.0394772	0.0572541	0.00923436	0.000114898	8.18689	249.276	6.17624	7.02708	14.2933
0.475579	1.06576	0.460786	0.10564	1803.47	66662.3	140171	0.482999	0.17685	26.0403	0.00818161	102.476	27.4703	56.8745	0.0674952	1.69336	3.90541	0.626261	0.0807955	0.0146424	0.00889138	0.0474134	911.7	93.2253	3.55805	0.0650722	0.214923	501.515	18860.2	0.0825135	2.18294	0.318568	0.00855567	457.674	10.0417	0.0389614	0.0585567	0.00912095	1.00E-04	9.65676	6.11005	0.0470725	0.0593404	0.00973044	8.57E-05	9.65676	273.136	7.18062	6.6784	20.428
0.479063	0.197414	0.769014	0.334036	439.755	11.8451	24.7257	0.492184	0.10901	1.87896	0.200921	17.8394	1174.44	2386.17	0.066822	1.71814	3.23835	0.6434	0.100846	0.0155363	0.00873502	0.0722657	427.908	54.1044	4.3786	0.0589147	0.302562	537.95	13976.6	0.100207	2.28817	0.398229	0.00854803	485.122	4.95205	0.0460743	0.0568313	0.00899104	9.40E-05	10.7641	7.98293	0.034227	0.0597088	0.00917557	9.05E-05	10.7641	254.047	6.13255	4.13228	15.6846
0.474934	0.545615	2.00937	0.0363465	1600.56	708.404	1491.58	0.496447	0.212311	1.20429	0.929413	3.27432	686.041	1381.9	0.0726574	1.57028	3.40052	0.521194	0.108912	0.0143583	0.00972696	0.0568429	383.043	90.2576	3.57295	0.067723	0.23248	548.126	17047.6	0.11826	2.00718	0.443518	0.0114954	479.774	3.74515	0.0400046	0.058188	0.00920846	0.0001261	5.7494	4.19618	0.0394529	0.0579013	0.00937832	0.00012245	5.7494	276.932	2.85796	3.67211	12.0082
0.496832	0.201622	6.46872	0.340669	46.9433	23.1389	46.5728	0.471701	0.16121	11.1468	0.244846	0.359252	6922.88	14676.4	0.0756567	1.66306	2.53703	0.673012	0.0971372	0.0145563	0.00933683	0.0596999	510.755	25.2531	3.925	0.0477899	0.295852	602.49	16014	0.0973051	1.97443	0.385986	0.0108858	444.994	4.71339	0.0391865	0.0599683	0.00954167	0.000108939	7.52068	8.80888	0.0422622	0.0606016	0.00942791	9.53E-05	7.52068	291.638	3.7101	5.71684	18.3638
0.482205	0.0847794	1.81946	0.169421	12.0106	22829.1	47343.1	0.487709	0.417968	5.73855	0.224698	92.9627	6.86348	14.0729	0.103941	1.29017	3.96693	0.641712	0.0612969	0.0130082	0.00762953	0.0818769	425.416	43.9401	3.67876	0.0599367	0.239025	599.835	19453.7	0.100712	2.67519	0.416282	0.0114183	434.14	13.0446	0.0362571	0.0573158	0.00944879	0.000107002	8.63289	11.2224	0.0406934	0.0569299	0.00925754	9.88E-05	8.63289	189.559	4.3828	4.50722	34.9675
0.486035	0.126236	1.31456	0.157835	4.54724	51.0079	104.947	0.471827	0.316377	3.71124	0.348377	1.27448	7.13743	15.1272	0.0802415	1.28231	2.70232	0.634202	0.0926825	0.012603	0.0098015	0.0726382	725.153	69.2667	3.91141	0.0656048	0.273057	664.756	16381.7	0.126498	2.27319	0.427135	0.00837909	477.645	8.4534	0.0441671	0.059445	0.00954955	0.000112237	12.8442	9.01529	0.0355707	0.0591735	0.00920231	9.38E-05	12.8442	315.287	5.62628	6.08903	21.9856
0.478368	0.889193	0.815714	0.0522586	22.8626	6256.56	13079	0.466617	0.510141	4.50402	0.103786	0.0921673	2097.63	4495.4	0.137293	1.26547	3.42023	0.716219	0.0893992	0.012202	0.00893037	0.0474279	417.492	61.2023	4.89649	0.0566995	0.236507	580.189	18325.8	0.0990291	2.18426	0.422498	0.010278	438.777	4.18112	0.0447563	0.0596339	0.00946274	0.000103806	6.66111	5.98653	0.0503756	0.0590466	0.00950278	0.000110349	6.66111	215.56	4.40754	4.23702	10.3049
0.497076	0.283837	1.06375	0.11688	117.089	133.885	269.345	0.497573	0.25978	9.10879	0.152394	13.7234	67.1118	134.878	0.0915326	1.81829	3.14588	0.709455	0.121896	0.0160833	0.00787146	0.0497555	510.718	31.5637	3.93338	0.0611373	0.239031	590.074	16340.8	0.0942963	2.08463	0.395245	0.00883309	478.434	5.25648	0.0462488	0.057589	0.00917893	8.29E-05	8.29121	7.27178	0.0376229	0.0574847	0.00969773	9.50E-05	8.29121	217.188	4.40465	3.69301	9.78713
0.480139	0.668592	6.04953	1.12514	8.99868	0.98777	2.05726	0.450351	0.226312	3.35136	0.0695609	295.423	10.964	24.3455	0.0783553	2.08338	4.58825	0.647944	0.110765	0.0125508	0.00897104	0.0631551	490.576	39.9702	3.39599	0.0594323	0.288719	567.281	15893.5	0.0869688	1.71944	0.429754	0.0095674	450.083	8.13055	0.036701	0.0577756	0.00963097	8.46E-05	8.85765	4.83402	0.0485153	0.0587877	0.00908544	0.000102334	8.85765	243.736	8.65422	5.02557	38.3724
0.488048	0.0196004	3.81957	0.194019	51.3511	32896.9	67405.1	0.499547	0.202863	5.21015	0.0558055	51.8318	5588.75	11187.6	0.056947	1.64388	4.71933	0.668241	0.0858942	0.0177054	0.00912818	0.0729209	526.599	25.8362	6.41172	0.0529518	0.271585	555.782	17123.6	0.0973668	1.71253	0.398751	0.00872326	456.209	5.30307	0.0370575	0.0562279	0.00983895	0.000101727	7.44696	11.3402	0.0427238	0.0562303	0.00924223	9.23E-05	7.44696	225.423	5.03059	4.01678	34.0959
0.477889	0.0306066	3.01891	1.72107	440.999	3845.71	8047.28	0.484239	0.0911618	4.02236	0.245226	35.8102	2402.28	4960.94	0.0961964	1.98717	3.26321	0.801598	0.0939594	0.0116261	0.00936911	0.0869101	535.296	90.3645	3.55674	0.0525142	0.257513	590.691	15355.8	0.111333	1.97242	0.360625	0.0087392	461.544	10.7881	0.0354382	0.0559187	0.00901195	8.58E-05	7.9921	12.1462	0.0342741	0.0605566	0.00950791	8.66E-05	7.9921	290.875	5.77526	4.78566	35.1511
0.490574	0.249478	3.41809	0.5751	183.323	11832.9	24120.5	0.479079	0.120549	7.71721	0.0348944	4.16683	85.6205	178.719	0.0951445	2.13123	3.83951	0.785913	0.0855637	0.0162876	0.00773877	0.0584417	512.957	32.847	4.5634	0.0522162	0.21834	560.149	19207.9	0.103251	2.33897	0.505381	0.0103116	421.777	4.15874	0.039144	0.0586773	0.00957395	9.26E-05	6.06776	4.03111	0.04034	0.0571469	0.00918911	9.17E-05	6.06776	287.699	5.03644	4.91669	5.33884
0.479353	0.590476	4.80704	0.188885	189.948	1539.22	3211.03	0.478523	1.02064	4.62359	0.368744	230.046	22461.6	46939.5	0.0560895	1.55847	3.22385	0.762866	0.100013	0.0139479	0.00922431	0.048686	623.031	50.9841	3.02	0.05578	0.242055	656.26	15898.2	0.10466	1.51447	0.424928	0.00947861	501.91	5.0728	0.0412089	0.0576081	0.00895121	0.000108933	6.99841	6.07031	0.0447146	0.0584956	0.00970324	9.26E-05	6.99841	294.305	3.96891	6.15906	39.0617
0.480163	0.113247	2.3415	0.161199	30.0367	9473.25	19729.2	0.455307	0.242948	4.75216	0.0312976	0.0579164	135.764	298.181	0.0890261	1.44607	3.36215	0.746374	0.0625057	0.0141473	0.00993402	0.0890636	513.545	104.548	3.50133	0.0587961	0.242575	576.706	15263	0.0994822	2.42422	0.349545	0.0116968	446.342	5.67576	0.0370955	0.0574179	0.00943489	9.96E-05	9.52164	11.4247	0.0296342	0.05786	0.00928768	9.54E-05	9.52164	264.544	5.22528	4.59287	9.42768
0.492625	0.0513058	12.4636	1.43669	118.304	118.949	241.461	0.445873	0.840835	5.2069	0.0914934	3.31397	5561.95	12474.3	0.0634267	1.48066	3.7276	0.522463	0.101416	0.018895	0.0103374	0.0593407	702.652	46.6232	4.26851	0.06448	0.205758	535.838	15610.5	0.11564	2.10654	0.419076	0.01297	469.109	5.45771	0.0407329	0.0595413	0.00924172	0.000100009	10.2874	3.81415	0.0450162	0.0558637	0.00950695	0.000104599	10.2874	254.255	3.50652	3.80281	14.2048
0.466306	0.0403527	10.0174	1.72861	110.552	32777.8	70292.4	0.457002	0.0860913	5.33242	0.425296	0.907718	2421.33	5298.29	0.112068	2.0624	3.40371	0.524619	0.0769994	0.0231293	0.00992686	0.0616506	548.673	40.2673	4.1245	0.0567461	0.265342	637.107	16327.3	0.0804296	1.79949	0.45095	0.00997309	453.747	14.8405	0.0426991	0.0566337	0.0091421	9.48E-05	8.26656	6.33751	0.0442204	0.0598917	0.00935471	9.52E-05	8.26656	289.344	6.92196	4.30428	28.361
0.489123	0.0410028	2.19394	0.188485	48.8549	13.3085	27.2089	0.475913	0.0468134	9.04102	0.185994	11.665	87.5624	183.988	0.12142	1.38458	2.98242	0.596386	0.0682706	0.0143517	0.00856631	0.066173	735.748	65.0184	4.09085	0.0407657	0.332296	589.756	19249.9	0.0915668	2.2702	0.356997	0.00979648	438.338	28.6622	0.0391449	0.0594839	0.00913104	9.11E-05	9.51349	7.90817	0.0390081	0.05765	0.00925296	0.000102703	9.51349	236.687	4.62237	4.56844	8.1427
0.471589	0.152691	8.53548	0.111715	305.102	411.443	872.462	0.469356	0.655458	3.55292	0.0250331	0.725338	76.9344	163.915	0.108985	1.60567	4.65005	0.698924	0.0987753	0.011604	0.00926774	0.0655735	577.721	31.1217	5.47721	0.0554286	0.254314	558.917	20411.9	0.102105	1.99934	0.455272	0.0098115	460.914	7.34136	0.0374135	0.0597119	0.00936081	0.000100383	8.78757	12.606	0.0371637	0.0585897	0.00935348	0.000105989	8.78757	266.078	5.21658	3.67502	3.58503
0.490213	0.0810305	2.75795	0.0320711	16.4581	109.175	222.71	0.486932	0.257298	2.36721	0.357825	150.806	39409.5	80934.3	0.0717271	1.38525	3.78451	0.610355	0.118697	0.0114296	0.00955528	0.0763901	366.932	37.761	3.41138	0.0564377	0.283096	572.064	19512.9	0.117331	2.50446	0.365518	0.010416	452.047	9.50583	0.0354697	0.0587765	0.00967245	9.60E-05	8.80144	23.3974	0.0451627	0.0589488	0.00985116	0.000107539	8.80144	308.36	4.47002	4.14147	3.68348
0.458371	0.0372825	0.732368	0.666532	2.38546	291.358	635.638	0.479642	0.670043	9.02455	0.0362894	37.2853	150.677	314.145	0.111074	1.30271	3.848	0.525325	0.0880823	0.0165162	0.00983111	0.0790034	500.984	47.7156	4.01228	0.048519	0.174162	651.162	13519.9	0.0950288	2.1952	0.292763	0.00945171	490.613	5.5071	0.037303	0.057575	0.0090207	0.000105674	5.85266	6.55831	0.0438712	0.0586581	0.00964342	9.35E-05	5.85266	247.281	6.29318	5.61852	11.4649
0.485171	0.17197	0.834277	0.156886	13.8363	1089.72	2246.04	0.462229	0.0365272	13.069	0.543377	0.424092	3217.42	6960.67	0.0888738	1.35541	4.43657	0.763012	0.0705895	0.0159512	0.00859688	0.0814316	378.383	55.35	4.1355	0.0648033	0.248809	593.171	20494.1	0.0908939	1.72516	0.3728	0.00964377	460.269	8.67449	0.0345632	0.0600117	0.00922982	8.61E-05	7.54494	4.09915	0.0338402	0.058306	0.00943928	8.63E-05	7.54494	283.809	5.38536	3.3452	2.12713
0.445968	0.165523	5.70143	0.0308772	1497.49	719.207	1612.69	0.473062	0.138907	15.8712	0.561515	0.0246542	2.56014	5.41185	0.0683871	1.56714	3.53819	0.492565	0.0878845	0.0126355	0.00900546	0.0600564	366.499	64.574	5.7677	0.0427777	0.234942	627.872	14893.9	0.128946	2.10019	0.34925	0.0106777	463.144	7.02023	0.0418305	0.0570145	0.00924588	8.68E-05	7.89436	13.3006	0.0363331	0.058489	0.00907334	0.000102188	7.89436	290.606	6.2031	4.22254	29.0011
0.495701	0.0352448	2.29889	0.0477737	100.29	66.4453	134.043	0.45721	0.0634474	2.38152	0.457182	0.160739	95.0022	207.787	0.086306	1.3862	3.34135	0.719749	0.12393	0.0153051	0.00930314	0.0661774	513.374	62.5317	4.15226	0.0483811	0.277273	590.632	18861.8	0.103644	1.7363	0.50451	0.00926139	465.814	4.82023	0.0349271	0.0565511	0.0097356	8.26E-05	8.72533	4.11661	0.0468242	0.0571803	0.00939881	0.000125593	8.72533	222.888	6.68858	3.78789	6.06487
0.481506	0.0135892	4.17921	0.226265	2.41951	11394.2	23663.7	0.502272	0.94977	5.17037	1.08587	95.6124	2528.83	5034.78	0.102524	1.69276	3.3062	0.865766	0.120819	0.0170845	0.00902148	0.0781296	628.023	57.0425	4.06942	0.0480312	0.197556	624.939	19517.7	0.0965764	2.39073	0.421353	0.0091349	489.531	4.33369	0.0393815	0.0576901	0.00952526	9.38E-05	7.28169	7.09849	0.0382758	0.0590133	0.0090209	9.17E-05	7.28169	284.551	5.2142	3.7137	34.411
0.498467	0.0247158	2.51385	0.976935	15.675	19.5911	39.3027	0.451912	0.0585053	4.34644	0.431751	0.595086	230.748	510.605	0.0946597	1.18298	3.20062	0.602687	0.126316	0.0168937	0.00847899	0.0656805	485.123	24.6871	4.6386	0.0484794	0.246976	596.545	14798	0.103428	2.1021	0.305995	0.0107855	485.438	12.4149	0.0347944	0.0580312	0.00955694	9.27E-05	8.09853	4.43071	0.038583	0.0545103	0.00947065	0.000110284	8.09853	301.968	4.60552	4.56188	3.52704
0.478811	0.596749	9.43966	0.160252	90.959	5190.96	10841.4	0.484033	0.461743	5.44065	0.388051	87.2608	317.323	655.58	0.101989	1.51671	4.29317	0.71886	0.10564	0.0185002	0.00912876	0.060932	571.83	29.6439	3.53462	0.0369892	0.328741	590.189	15947.6	0.0890604	2.15898	0.40495	0.0107408	433.479	6.11045	0.0438884	0.0579214	0.00963185	0.000101341	9.9076	8.20457	0.047277	0.0594646	0.00905069	0.00010993	9.9076	264.071	3.46865	6.97199	28.8042
0.489027	0.0279539	5.06077	0.0783687	15.7554	489.107	1000.16	0.489395	0.127195	2.04846	0.187929	0.5518	14.8475	30.3384	0.0858954	1.60927	3.56593	0.604269	0.0963845	0.0174875	0.0100497	0.0572225	708.497	68.6368	3.58448	0.0601368	0.241243	608.835	15257.2	0.132114	2.04054	0.454102	0.0103332	435.497	6.91682	0.0468828	0.0566786	0.00957638	9.81E-05	7.08566	10.7801	0.0450007	0.0587239	0.00997199	9.79E-05	7.08566	237.482	5.29976	7.50205	12.4874
0.473811	0.332243	2.51315	0.0515283	16.1435	68.7939	145.193	0.480213	0.3684	6.50119	0.27588	0.00691927	116.321	242.228	0.0752722	1.2362	3.63827	0.713569	0.0804515	0.0162814	0.00843243	0.0664099	532.4	52.0899	3.50067	0.0556228	0.218359	613.429	20860	0.0882599	2.08155	0.386699	0.0110493	465.875	14.5535	0.0381204	0.058164	0.0096056	8.67E-05	6.14176	4.00553	0.0397516	0.0600263	0.00945154	8.46E-05	6.14176	317.493	3.72576	4.26541	36.1825
0.496398	1.17818	9.23903	0.249579	95.9795	2303.8	4641.03	0.498738	0.0351583	0.694549	0.0631382	2.23136	882.715	1769.9	0.0877401	1.16589	3.4635	0.930158	0.086016	0.0162729	0.00912366	0.0510491	528.242	58.9124	4.90427	0.0507886	0.201491	575.391	16437.5	0.0891489	2.01787	0.429754	0.009983	472.72	15.3807	0.0368381	0.0555983	0.00949888	0.000108043	8.47587	9.60677	0.0491607	0.0568922	0.0092525	0.000111149	8.47587	294.334	4.67926	2.75548	22.8513
0.47793	0.363435	2.11126	0.726342	98.303	611.081	1278.6	0.455126	0.138068	5.88528	0.148244	2189.44	2031.77	4464.18	0.105566	1.2896	3.68806	0.893448	0.0742245	0.0149897	0.0099814	0.0839269	539.908	51.0115	4.56687	0.0520964	0.272709	654.482	17775.9	0.109063	2.02511	0.404039	0.0104598	455.929	2.85834	0.039034	0.0565182	0.00924252	0.000115486	7.84527	11.8138	0.0404058	0.0581778	0.00944855	0.000103974	7.84527	220.576	2.81974	7.35746	21.642
0.484255	0.0627872	10.0379	0.305348	5.76935	29768.7	61473.1	0.448791	0.0832169	2.15848	0.106985	0.65903	427.414	952.368	0.1029	1.3286	3.68276	0.615129	0.110195	0.0142962	0.00847362	0.082819	700.903	31.8832	3.96324	0.0432361	0.256347	595.235	16151.5	0.092992	1.95283	0.424863	0.0104468	437.32	6.81979	0.0464741	0.0583566	0.00917781	0.000101412	10.1339	5.01575	0.0456886	0.0571033	0.00936716	0.000134668	10.1339	301.361	5.45385	6.54675	1.09953
0.486247	0.181496	5.76537	0.711842	226.58	409.951	843.091	0.474396	0.0854794	0.328374	0.0880298	2.76232	34275.5	72250.8	0.112534	1.22358	2.77238	0.834425	0.0646722	0.0143521	0.0102007	0.0698528	816.526	32.879	3.99719	0.0571895	0.28824	597.21	18282.3	0.0990921	2.63645	0.425832	0.00888284	445.583	8.2463	0.0336371	0.0553605	0.00970111	9.41E-05	6.31429	9.38428	0.0488906	0.0570148	0.0095104	0.000105724	6.31429	343.511	4.11047	5.31738	15.1769
0.486996	0.180124	3.06436	0.053056	8.13811	97.8974	201.023	0.453837	3.17824	8.00153	0.278193	0.176621	2132.45	4698.71	0.0868782	1.48258	3.99	0.861872	0.0990621	0.0151097	0.0106631	0.0743146	1158.87	52.7347	4.89483	0.0467073	0.260317	567.343	17300.1	0.105159	2.11801	0.386101	0.0117469	449.695	12.8925	0.0372051	0.0578304	0.00950731	0.000107187	7.5139	7.70558	0.0348358	0.0578041	0.00931994	0.000116285	7.5139	200.543	5.94397	6.86082	22.812
0.470227	0.454626	5.7318	3.99697	769.025	244.44	519.834	0.471571	1.16405	10.1665	2.03764	1.14317	8543.56	18117.2	0.0863274	1.02671	2.65896	0.871856	0.106943	0.0126605	0.00872371	0.0664257	520.813	54.3133	4.75878	0.0669983	0.200623	659.992	16965.2	0.103587	1.46896	0.389557	0.0106158	487.617	4.94585	0.0396945	0.0561674	0.00920873	8.72E-05	8.35038	3.05882	0.0416951	0.0593963	0.00924718	9.28E-05	8.35038	182.583	4.17677	3.74024	17.3659
0.479737	1.66798	2.78136	0.0715888	535.147	108132	225397	0.503766	0.114005	4.57068	0.0966399	20.091	952.463	1890.69	0.0804653	1.27371	3.43325	0.744933	0.121286	0.0114752	0.00796165	0.0736496	733.994	59.3339	3.94787	0.0490116	0.261351	597.993	16171.7	0.102566	1.79052	0.390757	0.0110615	458.116	9.65051	0.0302323	0.0565145	0.00940058	0.000110574	9.35115	13.7294	0.0372381	0.0595972	0.00937865	0.000101594	9.35115	290.71	8.11524	4.71583	7.54143
0.47745	0.259297	2.36891	0.190468	9.26797	19836.8	41547.3	0.474706	0.0526064	8.72629	0.0223582	1.51634	4099.9	8636.71	0.100366	1.76056	4.72194	0.705426	0.074737	0.0132757	0.00756291	0.0564185	734.61	48.7506	3.62358	0.0485192	0.234104	582.371	14320.1	0.0919907	2.11904	0.3857	0.00899658	437.468	6.23991	0.036954	0.0589212	0.00901348	0.000115186	7.8228	9.95261	0.037328	0.0576014	0.00933257	0.000108536	7.8228	272.151	3.06534	6.05786	23.5731
0.472581	0.119551	2.99407	0.336266	43.367	2196.67	4648.24	0.464602	0.192089	14.3899	0.114328	160.159	1127.18	2426.12	0.0863374	1.28989	4.05455	0.581808	0.0897614	0.0201273	0.00867064	0.0606114	866.188	26.1825	3.15683	0.0539414	0.205704	540.237	16119.7	0.103813	1.81421	0.366713	0.00981282	417.512	4.45579	0.0413018	0.0583202	0.00931591	9.86E-05	7.79743	5.09043	0.0364784	0.0549047	0.00928641	8.78E-05	7.79743	394.14	5.30771	4.63799	37.1822
0.492435	0.177073	9.70004	0.0875899	9.02995	1686.23	3424.28	0.476933	0.0112851	9.03504	0.915917	0.0153078	2199.14	4611	0.0757907	1.5315	3.07142	0.69952	0.109755	0.0176986	0.00894259	0.0513052	739.395	114.52	3.65195	0.0559836	0.221656	609.94	16797.5	0.113129	2.56699	0.504564	0.010411	517.885	5.30401	0.0322826	0.0561963	0.00951027	9.75E-05	7.83938	5.83754	0.0347688	0.0582439	0.00920546	0.000102337	7.83938	245.863	4.04423	4.60658	33.8567
0.463334	0.0202668	7.29931	0.0873379	412.565	1084.64	2340.93	0.488759	0.546084	4.56125	0.109716	3954.07	5406.49	11061.7	0.0815775	1.66406	4.80819	0.605397	0.0792647	0.0148004	0.00948333	0.0692906	375.977	36.4321	4.18066	0.0499893	0.227353	650.394	16363.7	0.119324	2.18923	0.320416	0.00776618	457.518	5.30808	0.0468393	0.055795	0.00953683	0.000113019	8.67915	13.2145	0.0378131	0.056698	0.00935244	0.000116886	8.67915	274.807	5.08997	5.45339	38.9629
0.48311	0.0476395	0.50634	0.0840832	177.471	145.142	300.433	0.477442	0.418914	1.84472	0.015957	43.488	7616.7	15953.1	0.0681708	1.18686	3.52118	0.64501	0.109632	0.0177297	0.00904363	0.0726304	337.896	58.5775	4.50426	0.0529264	0.189578	540.084	19434.6	0.0897574	1.59266	0.425376	0.0113465	471.131	5.97744	0.0442478	0.0564301	0.00943327	6.42E-05	8.63355	8.9168	0.042701	0.0559083	0.00947058	7.62E-05	8.63355	314.967	6.69955	6.49525	35.0465
0.448799	0.290196	1.77791	0.278415	246.03	130.311	290.356	0.489801	0.537055	5.4762	0.179863	2.81426	477.516	974.919	0.0872173	1.96134	3.32118	0.908778	0.0919551	0.0152913	0.00834795	0.0843224	398.539	38.9531	4.60315	0.0572409	0.275216	610.899	17520.7	0.101471	1.86329	0.373583	0.00961531	444.466	11.696	0.038324	0.0571224	0.00946497	0.000104907	7.66023	7.37912	0.0418056	0.0578642	0.00972848	9.44E-05	7.66023	251.48	4.49574	5.26067	32.4618
0.471229	1.07827	1.04668	1.21719	74.6831	8067.72	17120.6	0.487566	0.0553529	6.83814	0.601106	0.0054219	51.2041	105.02	0.0725298	1.61265	3.48666	0.708703	0.0986906	0.016262	0.0088784	0.0714616	684.291	79.9736	3.12891	0.062424	0.245325	540.09	16379.5	0.0923051	2.09366	0.468342	0.00927408	425.978	6.74972	0.0395484	0.0576394	0.00923181	8.94E-05	7.96456	3.73002	0.0352243	0.0576376	0.00923363	7.95E-05	7.96456	260.7	5.32646	5.75263	30.1388
0.48312	0.255859	1.38766	0.250055	0.588801	66.805	138.278	0.465989	0.634563	1.20334	0.678712	14.5948	2189.31	4698.21	0.0886933	1.07385	3.81267	0.722647	0.120285	0.014307	0.0090806	0.0523653	382.822	63.5613	3.49349	0.0457757	0.287135	630.317	18373.2	0.0800241	1.90996	0.417269	0.00769611	434.71	6.96825	0.0384534	0.0581614	0.00937825	8.93E-05	8.00788	9.25181	0.0410344	0.059138	0.00949103	8.86E-05	8.00788	242.612	6.06688	4.66521	12.0021
0.474986	0.146929	3.90114	0.0197017	51.8087	587.951	1237.83	0.477478	0.0489336	5.78881	0.239107	1.28107	14677.4	30739.4	0.0753173	1.31788	4.18818	0.61552	0.0926519	0.0159137	0.00948661	0.0566316	406.956	61.298	4.24367	0.0542036	0.302313	633.651	17996.4	0.127881	1.79178	0.374367	0.0111957	492.193	5.90142	0.0412493	0.0576102	0.00933929	0.000102915	8.76088	8.84428	0.0457103	0.0602433	0.0094608	8.76E-05	8.76088	282.345	4.43463	6.07396	10.8274
0.491046	0.286701	6.03165	0.0441446	1249.92	2535.9	5164.28	0.512097	0.249772	1.70235	0.23542	10.7182	45703	89246.8	0.0950882	1.31869	3.85385	0.663419	0.0771941	0.0158597	0.00909122	0.0588092	513.625	56.0976	4.42915	0.0505385	0.22465	593.917	16069.1	0.0710208	2.15847	0.421034	0.0118548	466.079	5.52855	0.0429931	0.0576226	0.00959532	9.61E-05	7.77272	3.6862	0.0320659	0.0580331	0.00931026	0.000102574	7.77272	384.296	4.17089	3.45518	8.81379
0.505206	0.2732	2.09136	0.223719	631.245	30.3595	60.0934	0.481977	0.161746	7.42592	0.422036	7.85246	162.831	337.841	0.0983416	1.67094	3.79058	0.55383	0.0999151	0.0158624	0.00917153	0.0744759	518.458	29.3315	3.62807	0.061807	0.211889	580.433	17767.9	0.0886993	2.0132	0.327178	0.00864171	461.446	4.67807	0.0372239	0.0559959	0.00951012	9.65E-05	6.9817	7.58769	0.0406298	0.0592169	0.00989655	8.39E-05	6.9817	304.546	5.13946	5.53351	33.4576
0.497539	0.554724	5.89924	0.0656899	320.018	13.1196	26.369	0.451588	0.238143	3.4393	0.351272	10.4231	248.187	549.588	0.0700239	1.33473	2.55589	0.615745	0.094615	0.0139974	0.00938086	0.0627994	404.207	19.4685	4.99853	0.0634925	0.282131	566.524	15249.7	0.104158	1.75264	0.31222	0.0100176	458.303	6.42316	0.0398023	0.0571784	0.00927282	9.78E-05	9.18925	3.87186	0.0432223	0.0571474	0.0096931	9.91E-05	9.18925	275.134	4.69563	3.8595	26.7286
0.478996	6.21901	1.17523	0.0457162	2786.81	293.38	612.49	0.471441	0.351553	3.91107	0.110503	0.78947	1056.99	2242.04	0.0601235	1.33881	3.16156	0.68551	0.104226	0.017818	0.00928201	0.0606704	668.532	28.3847	4.23504	0.0515681	0.214874	626.955	16562.9	0.0888446	2.12185	0.40766	0.0102288	438.172	8.27271	0.0446256	0.0577439	0.00980365	0.000110616	9.96658	6.26159	0.0473976	0.0565961	0.00953217	7.83E-05	9.96658	265.087	3.87642	6.86592	12.3979
0.488906	0.767487	7.36018	0.114196	5.69458	33088.5	67678.6	0.483483	0.219231	7.6443	0.0950738	22.2529	24.5421	50.7611	0.098017	1.62184	4.96781	0.531133	0.108555	0.0148254	0.00776574	0.0543401	562.38	44.4901	4.03368	0.0634771	0.208519	585.217	16595.2	0.0890228	2.21874	0.364752	0.0105132	453.02	14.1342	0.0415493	0.0574127	0.00935273	9.49E-05	8.85358	5.98023	0.0354426	0.0576824	0.00938498	8.11E-05	8.85358	299.478	3.63027	7.01045	16.1472
0.494975	0.0909715	4.13433	0.115995	282.071	2044.62	4130.76	0.489475	0.0479676	2.27832	0.128317	10.9792	983596	2.01E+06	0.0855673	1.49443	3.75187	0.723807	0.0889295	0.0125933	0.00931343	0.0707458	462.307	75.702	3.85813	0.0602007	0.239574	534.21	17899.1	0.0950271	1.96339	0.42918	0.0124444	465.345	6.61133	0.0318554	0.0568032	0.00966605	0.000106095	10.173	7.67156	0.0398848	0.059601	0.00941768	9.71E-05	10.173	184.613	4.71507	4.74493	7.90702
0.466477	0.388994	2.43158	0.426989	122.533	44.7879	96.013	0.494155	0.0914973	6.988	0.0283181	153.134	1268.14	2566.29	0.100983	2.28206	4.794	0.602934	0.102975	0.0155816	0.00933094	0.0771475	616.647	31.1374	4.84824	0.0530514	0.226623	592.899	16577.2	0.0970043	2.01939	0.423982	0.00811942	481.216	13.1009	0.0342524	0.058485	0.0091587	0.000104626	7.22521	5.43327	0.0465999	0.0568601	0.00938046	0.000121758	7.22521	340.167	3.46752	4.21093	38.2447
0.476322	0.299817	1.79586	0.241458	94.9502	1015.64	2132.25	0.485706	0.0919499	1.03022	0.974783	2.5028	546.414	1124.99	0.0822819	1.91339	5.6489	0.620859	0.0905905	0.0157394	0.00814918	0.073041	659.826	22.9124	3.20255	0.0570178	0.263067	589.997	14827.1	0.0864121	1.88175	0.424205	0.0103959	457.38	4.40885	0.0462707	0.055892	0.00954123	9.80E-05	8.50399	9.16773	0.0390267	0.058071	0.00971598	9.92E-05	8.50399	254.412	3.48443	3.25376	1.4415
0.499412	0.0446549	5.07452	0.37855	718.809	959.333	1920.93	0.47088	0.118453	3.6967	0.284632	4.36053	74003.5	157160	0.071708	1.20592	3.22564	0.669458	0.0769525	0.0176315	0.00871279	0.0600736	510.332	61.7258	3.51107	0.0496172	0.337769	661.433	15647.2	0.0976428	2.10344	0.463682	0.00961055	412.189	5.00331	0.039059	0.0576022	0.00954855	0.000104778	7.48102	16.0182	0.0372093	0.0593834	0.00916986	9.88E-05	7.48102	207.313	7.5992	3.83264	24.1735
0.475385	0.0937536	6.30601	0.0159152	266.728	92.5875	194.763	0.505286	0.0403589	0.910101	0.129563	13.0596	7692.1	15223.3	0.0890887	1.28923	3.40197	0.791311	0.0764769	0.0150222	0.00829511	0.0853156	959.147	70.9923	4.38926	0.0408697	0.190615	590.693	17610.3	0.0985583	2.08228	0.425909	0.00808469	467.039	10.0749	0.0395156	0.0591222	0.00976927	9.26E-05	9.41128	8.17422	0.0288311	0.0545707	0.00989945	0.000103141	9.41128	230.716	8.28367	5.72218	18.1921
0.487811	0.0337421	2.18459	0.131033	136.679	55.6871	114.157	0.470462	0.129573	2.01264	0.290462	5923.31	5269.02	11199.7	0.108215	1.53813	5.10848	0.719664	0.110776	0.0168026	0.00897185	0.0648571	590.07	71.3883	3.79794	0.059306	0.28693	613.212	18967	0.0969758	2.23329	0.387189	0.0102334	446.337	9.97204	0.0400099	0.0571968	0.00972053	9.96E-05	8.24339	6.20025	0.0461017	0.0574668	0.00945351	0.000109489	8.24339	306.189	6.15794	7.50916	25.6754
0.495612	0.0449186	3.15172	0.775994	23.1611	5.61246	11.3243	0.490892	0.177893	1.62713	0.0442556	13.1426	96.1568	195.882	0.0991272	1.3954	3.07614	0.615612	0.133281	0.0147166	0.00829523	0.0601119	581.789	62.6529	3.30318	0.0497061	0.261098	560.614	15642.4	0.118836	2.21923	0.403735	0.0101945	430.228	6.53886	0.0377972	0.0589506	0.00913029	8.30E-05	8.92089	11.6736	0.0398077	0.0604202	0.00904032	0.000155549	8.92089	237.511	10.8156	4.65564	6.97429
0.476653	0.0877463	0.715972	0.387474	498.623	1275.54	2676.02	0.465399	0.570779	6.10194	0.0747146	0.21138	196.751	422.758	0.104601	1.63276	3.81386	0.867686	0.11116	0.0168141	0.00760979	0.0762824	588.59	72.2566	4.66182	0.0616501	0.251053	592.986	14733	0.0709253	1.75591	0.330229	0.00832728	480.789	24.417	0.0382584	0.05991	0.00920516	9.90E-05	7.50755	7.19022	0.0500551	0.0556417	0.00936606	0.000113192	7.50755	271.88	7.08963	4.24585	20.3508
0.460457	0.113441	3.83618	0.0675339	8.14472	36.6157	79.5203	0.468967	0.404319	5.57618	0.200857	5034.94	79.9661	170.516	0.0734742	0.976107	3.727	0.501204	0.0892995	0.0140077	0.00920508	0.072883	688.233	54.881	4.67275	0.0567677	0.227933	632.207	16968.3	0.11531	2.2925	0.368399	0.00732914	479.913	16.8308	0.0492324	0.0574586	0.00932211	9.66E-05	8.36948	10.1518	0.0374629	0.0571399	0.00949477	0.000106491	8.36948	261.292	5.70686	6.76779	7.88677
0.498699	0.127286	1.56435	0.384651	26.0413	1131.22	2268.35	0.454004	0.427513	13.793	0.771766	2.20694	3914.95	8623.17	0.11085	1.72048	3.76539	1.13421	0.0701722	0.0177161	0.00833593	0.06515	633.182	63.1198	3.45934	0.0571642	0.233524	620.286	16210.7	0.101354	2.39895	0.417887	0.0100899	455.713	10.1022	0.0437203	0.0615184	0.00931912	0.000122078	7.32667	4.03359	0.0419277	0.0592525	0.00927626	0.000116218	7.32667	320.022	5.30626	4.35367	9.63222
0.484594	0.698401	0.995244	0.045876	2.50141	3609.87	7449.26	0.505801	0.499612	2.16697	0.0329828	5.57903	11.1745	22.0926	0.0960941	1.38573	3.39323	0.628451	0.0795515	0.0161272	0.00957444	0.0541781	639.457	26.8357	4.00735	0.0448786	0.276612	609.151	15996.4	0.122747	2.07797	0.435046	0.0106071	444.389	7.26762	0.0409046	0.0604943	0.0095395	8.86E-05	9.1467	4.26619	0.0429269	0.0566486	0.00946052	0.000108712	9.1467	350.462	4.67994	4.65379	4.28351
0.489798	0.0582557	1.90853	0.918736	1225.78	577.279	1178.61	0.468125	0.272766	4.92996	0.0451495	14.8311	22.8495	48.8107	0.120112	1.3188	5.72146	0.724499	0.123613	0.0143929	0.00972673	0.0736911	590.742	67.5341	3.32427	0.0594403	0.284242	570.271	19041.4	0.10856	1.98035	0.392782	0.00966661	446.941	5.07429	0.0403	0.0575633	0.00972198	0.000120534	9.49077	4.82226	0.0361644	0.0571152	0.00968268	9.66E-05	9.49077	201.229	4.19667	3.78946	5.9182
0.491186	0.170608	7.19978	0.0500298	177.679	90.6212	184.495	0.468322	0.796465	2.19845	0.0375845	0.0188397	749.271	1599.9	0.105884	1.40484	4.12443	0.649831	0.0662003	0.0107524	0.00834343	0.0644438	597.748	42.3047	3.51933	0.0550369	0.27652	564.356	17574.8	0.101421	1.85794	0.289379	0.0101702	480.527	19.2277	0.0403524	0.0573509	0.00931488	9.15E-05	8.84091	3.00848	0.0414775	0.0584253	0.00941597	8.76E-05	8.84091	293.522	3.81562	6.66942	17.3555
0.488062	0.134061	1.13132	0.135383	5.01099	246.296	504.64	0.506655	0.224863	4.04934	0.0645448	16.8424	24.3373	48.0353	0.11894	1.44258	5.02463	0.804786	0.103986	0.0135399	0.00969783	0.0734874	953.71	66.8915	3.70601	0.0713914	0.209136	577.732	17851.8	0.116195	2.49807	0.511359	0.0129419	437.698	8.60762	0.0374351	0.0563487	0.00950412	0.000112526	9.91945	4.91301	0.0374778	0.0615321	0.00944746	0.000102043	9.91945	299.829	4.7483	4.80076	16.9592
0.487934	0.0536236	3.63771	0.323684	16.4594	420.583	861.968	0.5007	0.283147	0.646696	0.0589066	0.0299355	193.363	386.185	0.101297	1.53674	2.95287	0.660467	0.107885	0.0159698	0.00957724	0.0780205	637.558	30.1697	4.16821	0.0521066	0.239614	575.21	16813	0.110023	2.08738	0.454678	0.0099749	435.159	8.27049	0.0365379	0.0579578	0.00958194	0.000101748	6.21897	8.45735	0.0384984	0.0598303	0.00946213	9.73E-05	6.21897	287.955	4.69663	5.5706	20.5387
0.48839	0.0148223	0.402625	0.0148422	6754.46	128.866	263.859	0.489133	0.413735	3.53925	0.489432	306.968	293.982	601.027	0.0511771	1.19358	4.57698	0.640774	0.128959	0.015606	0.0109808	0.0731564	701.02	81.9081	4.33994	0.0798893	0.274098	613.278	18838.9	0.112779	2.0402	0.475024	0.0119888	495.18	3.43538	0.0414441	0.0551743	0.00948562	8.38E-05	7.4722	5.85769	0.0344239	0.0592055	0.00936166	8.83E-05	7.4722	261.535	4.22016	3.85532	22.7111
0.46421	0.384617	2.19402	0.21366	1240.48	253.545	546.187	0.491475	0.729721	5.53683	3.15076	0.0510737	5151.64	10482	0.0957373	1.64102	6.83638	0.836192	0.0958064	0.0152144	0.00899742	0.0599637	490.395	46.2218	5.82875	0.0509544	0.19831	595.951	18080.1	0.0955764	1.71552	0.369118	0.00867618	433.525	8.2697	0.0471481	0.057617	0.00956034	9.24E-05	5.07905	3.07217	0.0420307	0.0566447	0.00918336	1.00E-04	5.07905	245.587	3.68229	3.00768	7.32414
0.479542	0.278939	7.11673	0.688131	5590.1	18.5178	38.6157	0.463989	0.516607	3.70074	1.14978	3.29695	6.66558	14.3658	0.103154	1.62807	3.61854	0.923386	0.110827	0.0137918	0.00842703	0.0762199	911.358	54.5374	4.38325	0.0630121	0.220704	625.807	17427.1	0.132823	1.78433	0.392702	0.0119121	452.852	5.15822	0.0450212	0.0598839	0.0094112	0.000108831	8.95418	6.2646	0.03981	0.0576847	0.0091582	9.47E-05	8.95418	252.622	5.64763	3.70866	16.5879
0.460226	0.0286086	14.7044	0.653292	3.20946	26546.3	57681.1	0.477954	0.0770762	1.91355	0.12812	1250.3	1493.56	3124.9	0.0794579	1.27964	4.8386	0.575145	0.0938115	0.0124262	0.0100716	0.0763064	564.595	56.2703	3.87554	0.0579288	0.242609	622.319	14812.5	0.0922817	2.36214	0.391769	0.00829621	441.107	5.68185	0.0434778	0.0572472	0.00931844	8.95E-05	7.90657	6.43668	0.0376983	0.0545152	0.00957177	9.25E-05	7.90657	301.165	4.29248	3.42456	22.2202
0.47266	0.038381	5.20926	0.114505	517.139	98.7618	208.949	0.46759	0.0879944	2.98548	0.0756755	584.155	284.949	609.401	0.0796984	2.1301	4.92182	0.759828	0.0955388	0.0205035	0.0096282	0.0866859	582.821	36.1605	5.04627	0.0751192	0.251052	645.148	17265.1	0.087871	1.95777	0.357307	0.00963094	494.995	9.05326	0.0416123	0.058613	0.00942157	9.08E-05	10.5219	10.2107	0.0357453	0.0585211	0.00940841	9.71E-05	10.5219	273.029	5.47251	6.77151	22.5287
0.492105	2.29995	4.70021	0.0535906	23.2969	16276.8	33076	0.467358	0.0924472	72.9853	0.585054	244.011	325.141	695.701	0.0757374	1.03845	3.58403	0.5834	0.093478	0.0139781	0.00885442	0.0581117	564.527	55.5969	4.63806	0.0697714	0.263256	605.144	15827.6	0.109469	1.7751	0.438816	0.0107629	512.061	4.84314	0.038742	0.0584513	0.00938226	0.000105562	12.6121	16.4926	0.0407857	0.0582482	0.00920782	0.000106604	12.6121	262.316	5.30037	4.78589	25.6079
0.464058	0.298405	6.50662	0.187695	1107.11	147.744	318.375	0.475004	0.343122	5.64713	0.0598541	1.72726	1211.17	2549.82	0.0696125	1.77502	3.63637	0.76066	0.0860108	0.0151006	0.00875932	0.054548	625.817	51.7655	3.46167	0.0564961	0.258412	555.435	15954.9	0.12051	2.24359	0.388853	0.0129528	425.593	2.96306	0.0398769	0.0619752	0.00918429	8.16E-05	9.90264	4.39084	0.0289595	0.0572453	0.00946697	0.000115526	9.90264	240.96	5.69458	3.86836	12.407
0.499999	3.35207	6.97598	0.191986	387.482	1525.87	3051.74	0.462882	0.23349	3.1457	0.0896419	12.0954	47.1154	101.787	0.0596506	0.900791	3.75553	0.622959	0.114771	0.0195093	0.00945603	0.079204	515.138	40.9646	4.13749	0.0749468	0.247238	540.596	18514.1	0.0956558	1.92939	0.475369	0.0105994	477.998	6.09648	0.0404624	0.0586284	0.00914532	9.54E-05	9.65646	11.7366	0.0392386	0.0591308	0.00950367	0.000124189	9.65646	209.157	4.13251	6.27373	9.72016
0.482985	0.101871	5.408	0.195024	2069.69	782.596	1620.33	0.504256	0.119351	0.699316	0.0437733	1.33716	16912.7	33539.9	0.107349	1.05629	4.51397	0.747536	0.0831132	0.0121291	0.00939824	0.0729518	655.602	59.1833	4.03911	0.0595894	0.213311	609.891	16338.3	0.100926	2.20603	0.482637	0.00774184	456.417	5.15849	0.0510954	0.0586437	0.00922758	0.000114278	9.24017	5.05848	0.0445366	0.0591512	0.00975645	8.58E-05	9.24017	271.215	3.38194	6.47459	30.3941
0.48605	0.525142	9.55669	0.20516	264.821	690.852	1421.36	0.483839	0.285029	3.33376	0.42356	0.550919	3685.71	7617.63	0.0854681	1.67661	3.76975	0.575851	0.0900699	0.0146529	0.00917204	0.0607631	566.817	56.8078	4.46588	0.0561754	0.253547	630.85	16779.7	0.104037	2.45089	0.413357	0.0121606	470.513	6.77137	0.0533754	0.0567697	0.00933597	0.000110514	8.0391	8.49433	0.0476429	0.0569746	0.00944397	0.000103613	8.0391	293.961	5.27505	4.23822	8.89901
0.486447	0.371463	1.98258	0.239655	562.73	129.967	267.176	0.459918	0.185152	3.11067	0.522544	357.382	406.115	883.017	0.0810561	1.50997	3.1941	0.478793	0.128816	0.0137744	0.00850096	0.0673823	482.97	28.9775	3.63242	0.0491918	0.257813	577.688	19657.4	0.0888036	1.8497	0.408954	0.00921555	447.054	6.88575	0.0405509	0.0582595	0.00918889	0.000111495	9.69725	6.85122	0.0387899	0.0596994	0.00947121	0.00012728	9.69725	218.753	8.97687	3.89819	25.7341
0.492962	0.919797	5.05091	1.13899	142.617	298.046	604.602	0.49714	0.0818883	17.9522	0.165261	509.324	375.568	755.458	0.0643038	1.57698	4.01973	0.64061	0.113379	0.0130951	0.00805109	0.0595401	699.772	37.7622	4.04761	0.0411936	0.239058	588.849	15439.8	0.106934	1.73344	0.40394	0.0114022	460.715	5.62673	0.0379322	0.0562637	0.00907768	0.000104135	12.1345	8.15991	0.0378205	0.0583921	0.00949511	0.000111711	12.1345	290.065	3.46393	5.90819	32.3268
0.477862	0.16799	11.554	0.106251	481.194	1433.75	3000.33	0.485905	0.253606	3.5685	0.297456	30.9991	114.322	235.277	0.103536	1.37974	3.26533	1.01544	0.0884768	0.0147311	0.00890608	0.0545509	673.074	73.5289	5.08956	0.0542445	0.25633	658.299	13885	0.0929046	2.06605	0.365995	0.0102593	483.584	6.81817	0.0322798	0.056684	0.00940128	0.000105837	12.315	5.62747	0.0417706	0.0565745	0.00950145	0.000119754	12.315	212.534	5.23469	4.94847	1.19392
0.508868	0.868197	1.26771	0.550219	0.930377	2364.79	4647.16	0.468636	0.183488	7.06948	0.230795	1.70288	103.098	219.995	0.100785	1.43183	2.74183	0.919539	0.0875894	0.0156716	0.00764086	0.0910347	484.858	43.0715	3.7782	0.0396108	0.23885	663.476	17484.2	0.087225	1.89541	0.420006	0.0115292	462.394	7.13987	0.0445054	0.0584563	0.00942452	9.87E-05	8.20078	4.33013	0.0390515	0.0576322	0.0093577	8.73E-05	8.20078	325.748	6.88967	5.24374	8.58842
0.469341	0.823278	43.1317	0.089356	961.784	766.357	1632.84	0.457624	0.0132777	7.99406	0.362045	7.50541	5502.97	12025.1	0.0874773	1.71272	4.29095	0.902058	0.104767	0.0139384	0.00839074	0.0707966	492.77	43.3782	4.56507	0.0482142	0.165515	558.854	14158	0.0911677	1.91757	0.341777	0.0098584	452.135	5.85715	0.0453153	0.055761	0.00948574	0.000108631	8.74349	5.58266	0.0335239	0.0592334	0.00944397	0.000105449	8.74349	262.857	4.10964	5.23111	19.4136
0.520505	0.377705	4.06422	0.0836932	65.966	11864.9	22795	0.471112	0.163755	3.02774	0.309749	3120.12	447.721	950.348	0.0993836	1.18849	3.49624	0.630514	0.107646	0.0155045	0.00894247	0.0721801	425.737	27.4533	3.93087	0.0447672	0.294487	628.402	18488	0.100659	2.09905	0.457661	0.0101891	439.164	6.07982	0.0459784	0.0597986	0.00946641	0.000120926	8.73924	3.08666	0.0381174	0.0548159	0.00958657	0.000112855	8.73924	231.871	7.72083	5.40949	7.41477
0.505286	0.335064	2.54644	0.263602	337.796	14.749	29.1894	0.489564	0.251285	4.14581	0.0213572	20.2178	59.4652	121.466	0.0670716	1.77197	3.77233	0.551933	0.106308	0.0160616	0.0082942	0.0707691	519.879	47.9412	3.32308	0.0479065	0.231757	593.132	17473.3	0.0954972	1.6026	0.506964	0.00896164	471.819	6.27976	0.0512377	0.0569734	0.00942005	9.16E-05	7.00382	13.4274	0.0341875	0.0601295	0.00903713	0.000115099	7.00382	287.881	6.45278	4.8625	34.6003
0.48203	1.26096	1.24432	0.128119	4024.26	65.0215	134.891	0.465601	0.229474	0.923776	0.215807	3.48312	455.737	978.814	0.0595585	1.45798	3.92209	0.676085	0.111618	0.0132776	0.00917305	0.065617	807.872	72.0423	3.88991	0.0590662	0.22594	582.18	15217.3	0.100936	1.72483	0.483712	0.00909042	423.791	4.29517	0.0376382	0.0572064	0.00934842	9.68E-05	7.50612	11.2967	0.0376534	0.0575359	0.00984525	9.65E-05	7.50612	235.509	5.32577	4.155	16.5281
0.495026	0.0490021	1.54924	0.196113	150.539	213.926	432.152	0.476144	0.451984	3.87393	0.0335342	4.88092	280.449	588.999	0.0753778	1.71989	3.77425	0.666749	0.136198	0.0145512	0.00855145	0.0724044	684.211	21.6821	4.59499	0.0609738	0.219629	629.714	17291.7	0.106219	1.91575	0.479193	0.0115881	489.281	7.73304	0.0395551	0.0581906	0.00907595	8.20E-05	10.0194	9.29095	0.0359883	0.058732	0.00917202	0.000118494	10.0194	268.378	5.7656	4.57461	17.2484
0.476912	0.833186	3.87821	0.229379	164.437	216.322	453.588	0.469786	0.04091	2.33953	0.16679	64.2774	234.544	499.256	0.101047	1.89104	4.07783	0.573417	0.0874597	0.0171644	0.0103167	0.0891821	574.552	37.207	3.97225	0.0466599	0.28583	562.64	18684.7	0.0969733	1.89807	0.403008	0.00767602	449.804	8.46829	0.0372112	0.0577895	0.00932036	9.55E-05	8.55942	6.38821	0.0339279	0.0582044	0.00969032	9.23E-05	8.55942	215.571	6.9668	4.18441	21.4335
0.478142	0.131531	13.406	0.45782	132.549	25.6272	53.5975	0.470616	0.438985	3.07511	0.238486	5.43576	125.311	266.27	0.085681	2.18942	2.42693	0.91359	0.117884	0.0185831	0.00782208	0.0606463	626.376	62.1878	4.0474	0.0439227	0.267618	624.741	18012.9	0.116287	2.37946	0.397208	0.0116464	442.256	5.89608	0.0393925	0.0582488	0.0090558	0.000112536	10.1221	5.97602	0.0399702	0.0569993	0.00941048	1.00E-04	10.1221	308.154	5.97164	3.8737	30.1124
0.48002	0.173237	6.67178	0.0553511	70.2721	1351.06	2814.59	0.475075	0.127616	3.6174	0.0557285	1.32683	1945.99	4096.18	0.0568386	1.25206	3.98178	0.612125	0.124585	0.014827	0.00916604	0.0678665	358.765	53.5218	4.70721	0.0462155	0.332073	591.907	18735.7	0.109117	2.4297	0.341966	0.00823312	454.655	11.0993	0.0342457	0.0578593	0.00915112	0.000111139	8.90319	3.25226	0.0422481	0.0579561	0.00914669	8.31E-05	8.90319	294.564	5.24395	6.83467	18.9064
0.495349	0.179109	2.47939	0.195262	47.1834	215.844	435.74	0.474384	0.0769152	3.97361	0.390394	234.922	117.95	248.638	0.0809558	1.59716	4.36443	0.680775	0.0834305	0.0162536	0.00812307	0.0574247	634.742	76.4586	4.13342	0.0509425	0.313446	698.976	18333.2	0.0989271	1.83418	0.355481	0.00907399	456.746	10.1522	0.0397679	0.0582909	0.009567	9.24E-05	8.04559	4.78327	0.0394121	0.0582289	0.00928002	9.63E-05	8.04559	231.105	4.9324	5.3585	15.1094
0.46178	0.556113	2.30958	0.0742192	59.6661	186.326	403.495	0.493681	0.759101	1.77317	0.0810686	209.561	508458	1.03E+06	0.0953565	1.35824	2.67428	0.831765	0.0810972	0.0158588	0.00852193	0.065763	372.412	28.913	3.85226	0.045294	0.200512	644.572	16703.5	0.0909108	1.99003	0.366395	0.00990916	456.5	12.0445	0.0313604	0.0582672	0.00945463	0.000106892	8.65326	6.05535	0.03604	0.0584408	0.00942828	0.000107321	8.65326	192.437	5.06717	5.40467	37.4545
0.465808	0.249315	1.31271	0.0642842	347.185	59.3861	127.491	0.466309	0.410381	5.66711	0.147243	6.48219	123.171	264.139	0.0633141	1.52926	3.09864	0.667726	0.125075	0.0146081	0.00883471	0.0776511	588.043	50.9631	4.89057	0.0555886	0.205178	595.013	19275.3	0.0922655	2.25225	0.423038	0.00785004	475.837	8.92989	0.036358	0.0567714	0.00938687	9.10E-05	7.66628	4.42611	0.040374	0.0574017	0.00932224	8.83E-05	7.66628	271.729	6.63308	5.37626	25.7049
0.489296	0.294783	5.08083	0.994717	89.4166	863.098	1763.96	0.470268	0.115656	2.11224	0.115488	0.0940201	9411.87	20013.9	0.0858965	1.63357	3.36119	0.889408	0.0936395	0.0114569	0.0110398	0.0828049	572.029	40.5622	4.09607	0.0563967	0.219226	633.766	17565.8	0.111538	2.2681	0.384325	0.01214	471.292	4.679	0.0359883	0.0573869	0.0095551	8.78E-05	7.64095	10.5482	0.0346193	0.0585653	0.00914959	9.45E-05	7.64095	260.137	4.23177	5.63812	1.91643
[truncated: 102 more rows]
[truncated: 120 more columns]
