# Supplementary material for: Handling Uncertainty in Dynamic Models: The Pentose Phosphate Pathway in Trypanosoma brucei
Source: PLoS Comput Biol. 2013 Dec 5;9(12):e1003371. doi: 10.1371/journal.pcbi.1003371 (PMC3854711; doi:10.1371/journal.pcbi.1003371)
Supplement: Dataset S3 — Parameter sets used for simulations of models Cfru and Dfru. Sets of parameter values as sampled from the distributions described in Text S1, as used for simulations of models Cfru and Dfru. (CSV) [file pcbi.1003371.s003.csv]

AK_c_Keq;AK_c_KmADP;AK_c_KmAMP;AK_c_KmATP;AK_c_Vmax;AK_c_k1;AK_c_k2;AK_g_Keq;AK_g_KmADP;AK_g_KmAMP;AK_g_KmATP;AK_g_Vmax;AK_g_k1;AK_g_k2;ALD_g_Keq;ALD_g_KiADP;ALD_g_KiAMP;ALD_g_KiATP;ALD_g_KiGA3P;ALD_g_KmDHAP;ALD_g_KmFru16BP;ALD_g_KmGA3P;ALD_g_Vmax;ATPu_c_k;ENO_c_Keq;ENO_c_Km2PGA;ENO_c_KmPEP;ENO_c_Vmax;FruT_c_KmFru;FruT_c_Vmax;FruT_c_alpha;FruT_g_k1;FruT_g_k2;G3PDH_g_Keq;G3PDH_g_KmDHAP;G3PDH_g_KmG…
0.484547;0.121479;2.67688;0.108774;1167.03;8016.14;16543.6;0.454969;0.271674;2.53307;0.124465;11.0836;27.664;60.8042;0.0824671;1.15035;2.94305;0.579093;0.119943;0.0144157;0.00955685;0.0600738;500.363;60.9243;4.1707;0.0581609;0.213512;692.409;2.32105;62.4807;0.857502;315586;243150;17241.8;0.0979696;1.88064;0.447495;0.0106125;456.27;11.2718;0.0439035;0.0571356;0.00948005;0.000121387;8.36322;4.66289…
0.490422;0.0631661;2.21277;0.263835;223.897;10418;21242.9;0.495237;0.0367385;5.58687;0.198831;0.614242;69.4867;140.31;0.0675241;2.23463;4.76857;0.663456;0.114864;0.015063;0.00921513;0.0697147;774.153;47.7991;5.63121;0.0439231;0.23976;576.621;4.25106;60.1295;0.276164;329518;193647;18726;0.0824524;1.84447;0.403391;0.00912147;417.307;7.097;0.0449748;0.0578826;0.00897385;9.44E-05;10.5636;5.4372;0.038…
0.474185;0.491478;37.5511;0.411076;11.3407;3352.13;7069.24;0.50167;0.0324509;2.3304;0.0853259;25.1384;116.342;231.909;0.0731991;1.61299;5.27542;0.530457;0.0781009;0.013694;0.00975368;0.0599864;787.004;46.7125;4.41658;0.0471006;0.272601;622.364;4.18305;78.5648;0.727506;221318;301527;16033;0.0972669;2.60805;0.433364;0.010623;517.164;7.39387;0.0406328;0.057579;0.00903504;0.000105298;8.62048;18.831;0…
0.480149;0.471774;1.14915;1.70421;31.6571;1580.26;3291.18;0.497592;0.0630862;16.0775;0.0499713;4254.95;451.367;907.103;0.0534152;1.55505;3.4227;0.663702;0.0637909;0.013992;0.00947794;0.0655861;528.024;53.1496;4.12602;0.0567457;0.267716;595.449;4.75599;69.532;0.88041;277051;457433;17137.9;0.0919719;2.11392;0.417037;0.00903283;428.542;4.78454;0.0411426;0.0575852;0.00962342;9.73E-05;7.94489;2.60023;…
0.490697;0.100624;3.64763;0.0147816;1403.46;5.21498;10.6277;0.513382;1.30587;7.34352;0.112115;0.702286;537.821;1047.6;0.0700564;1.75192;3.68702;0.903204;0.0914747;0.0175363;0.00904612;0.0674175;523.395;59.7368;3.83478;0.0531644;0.236311;586.029;2.514;68.3135;0.837758;269645;353321;16058.9;0.0764423;1.96809;0.278309;0.00825495;472.975;3.00847;0.0484009;0.0580305;0.00957063;0.000114111;7.71968;5.17…
0.476451;0.242858;4.47632;0.12191;7.9023;63.9583;134.239;0.485446;0.119252;2.48529;0.0220404;20.5184;1687.74;3476.68;0.0950293;1.51982;3.6677;0.581147;0.125175;0.0174586;0.00944359;0.0686908;641.664;27.739;4.28629;0.0766627;0.199505;597.5;4.9532;69.4857;0.744068;191932;229211;21604.1;0.109239;1.69586;0.354787;0.00982656;459.731;2.14661;0.0403557;0.0590638;0.00910013;9.86E-05;8.43637;3.17369;0.045…
0.507845;0.265386;0.83651;0.386252;152.59;1053.13;2073.73;0.499747;0.0642454;5.50198;1.18726;1.85234;65.037;130.14;0.0794629;1.25402;3.50397;0.881085;0.0882905;0.0169072;0.00942954;0.0600655;447.67;66.6304;4.4879;0.0618265;0.246975;678.924;2.93358;72.4257;0.901213;308144;570838;17691.6;0.10687;1.82091;0.499729;0.010568;431.022;2.50658;0.0320754;0.0560618;0.00942177;9.82E-05;12.4137;5.71171;0.0411…
0.469376;0.0621623;8.40392;1.06391;153.294;15819.9;33704.2;0.463474;0.285086;3.46287;0.61909;23.5814;242.211;522.599;0.0979988;1.2084;4.26064;0.648239;0.106951;0.016464;0.0101178;0.0839995;349.018;66.2271;4.52276;0.0771254;0.292332;610.422;3.55592;65.4143;0.640226;276573;295085;15734.4;0.122285;1.70256;0.416218;0.0137868;456.341;7.60827;0.046949;0.0578069;0.00963426;9.78E-05;9.70795;17.5139;0.039…
0.474946;0.049781;0.228177;0.11369;660.829;7.69156;16.1946;0.500307;0.136078;4.60451;0.576288;19.5802;1270.43;2539.3;0.0901658;1.68765;4.37165;0.691197;0.105286;0.0149831;0.00838713;0.0687012;477.345;34.1997;4.81999;0.0445901;0.23017;604.805;2.63445;64.3963;0.792872;284456;267883;15544.5;0.107459;1.61446;0.358742;0.0117096;440;4.47567;0.0309124;0.056568;0.00954949;7.33E-05;8.73791;12.2438;0.03995…
0.512714;0.100712;4.75162;0.469597;477.285;196.567;383.385;0.452267;0.185049;4.60154;0.513361;2638.52;43454.7;96081.8;0.0819308;1.87676;3.1313;0.622986;0.112811;0.0173863;0.00942035;0.0696177;711.313;60.2032;3.55687;0.0501624;0.236701;634.031;3.92632;75.0538;0.629364;232780;298019;17622.3;0.0888331;2.94146;0.283209;0.0120667;438.411;5.60778;0.0387893;0.058452;0.00974805;0.000112392;9.43715;4.6209…
0.468553;0.234328;8.39809;0.0439291;26.2856;6.25125;13.3416;0.476669;3.86951;1.77247;0.3605;0.871112;268.602;563.497;0.0942317;1.52724;3.22467;0.675923;0.0744064;0.0153315;0.0107997;0.0698019;680.164;37.3397;3.68097;0.0527941;0.268158;609.452;5.08661;67.0562;0.744797;285397;290568;15648.5;0.117483;1.93952;0.384611;0.00971147;479.443;6.14391;0.0448481;0.0560895;0.00929867;9.58E-05;9.99424;20.2972;…
0.479096;0.117948;1.93082;0.037414;172.052;601.799;1256.11;0.492583;0.235156;0.837747;0.160772;0.0914656;1.39175;2.8254;0.0873927;1.14673;4.19921;0.617014;0.10497;0.0167544;0.00970702;0.0652082;544.043;58.5376;4.03956;0.0462784;0.264921;594.541;3.50818;68.6742;0.966299;259417;117801;19210.7;0.0883306;1.94545;0.51793;0.0120725;434.716;6.08317;0.0363435;0.0600045;0.00928829;8.64E-05;9.28002;13.8642…
0.487197;0.540935;1.06926;0.141718;199.647;3321.49;6817.54;0.464178;0.136201;2.55837;0.405217;12.0033;8.96966;19.3237;0.116447;2.08644;4.47426;0.683615;0.144844;0.0129052;0.0110998;0.0722495;465.071;41.5779;4.15297;0.0551361;0.250974;623.558;5.77459;69.7126;0.706383;158160;291558;17107.2;0.092193;2.06152;0.42066;0.0111994;470.525;7.63636;0.0347132;0.0571736;0.00884384;9.75E-05;9.74748;5.54879;0.0…
0.454162;0.045324;4.20038;0.153258;94.6797;311.448;685.765;0.474515;0.148936;4.83013;0.0350344;280.162;394.431;831.231;0.110498;1.98792;4.49398;0.659642;0.0791667;0.0166581;0.00895149;0.0758273;540.119;39.9786;3.04875;0.054367;0.22398;579.675;2.59538;68.5628;0.805542;202900;244863;16519.3;0.11182;2.19211;0.327357;0.0118438;497.027;4.84421;0.0422282;0.0571484;0.00907531;0.000139067;7.66069;6.13146…
0.498242;0.380472;5.3005;0.115383;371.474;167.257;335.693;0.483122;0.0928218;1.06781;0.726222;74.5058;3186.78;6596.22;0.0680313;1.88328;4.01347;0.585726;0.0793662;0.012153;0.00810886;0.0676409;512.277;44.1868;3.70784;0.0571546;0.240831;588.678;3.47099;73.3091;0.91053;244305;291086;18148.7;0.11559;1.6273;0.392681;0.00885908;458.939;3.06075;0.0409126;0.0574331;0.00979619;0.000129568;6.88096;2.92041…
0.482069;0.87173;7.43473;0.164158;137.464;50.0248;103.771;0.484872;0.202381;1.6223;0.229412;0.034455;30997.2;63928.5;0.0711532;1.643;2.3477;0.799316;0.0845276;0.0132556;0.00835371;0.0595203;664.352;80.9603;6.51983;0.052444;0.222956;552.962;4.46069;63.7375;0.910878;177681;349283;20348.9;0.116638;1.71296;0.511269;0.0114957;427.895;2.84557;0.0399105;0.0551219;0.0095908;0.000104401;9.70247;7.49494;0.…
0.453412;0.583475;1.10591;1.6165;61.093;138.253;304.916;0.461687;0.134807;5.04709;0.17249;0.910618;170.249;368.754;0.0772218;1.33167;3.24409;1.01078;0.0986681;0.0153129;0.00951114;0.0886253;432.365;37.1979;5.8123;0.0508182;0.241905;647.736;3.26652;54.3357;0.838452;290990;402518;15347.1;0.0907049;2.00939;0.544606;0.0147836;442.401;17.5014;0.0349367;0.0587806;0.00917206;0.000102871;6.60925;3.72853;…
0.518478;0.318952;12.4202;0.148333;11.5978;20.0687;38.7069;0.502286;0.645103;2.17206;0.874316;1868.07;0.756718;1.50655;0.0987978;1.33222;3.22422;0.846684;0.0896628;0.014416;0.00980301;0.0619986;566.489;56.7281;2.85438;0.0512054;0.242099;585.234;5.27896;69.129;0.959523;216946;324614;16229.2;0.0830413;2.4176;0.3675;0.0105803;435.324;13.1151;0.0325765;0.0576483;0.009311;9.03E-05;6.66701;8.30234;0.04…
0.465037;2.19978;1.59184;4.46179;171.279;176.993;380.601;0.482844;1.54351;0.769142;0.792408;120.044;145.547;301.436;0.0751626;1.64859;3.64928;0.536965;0.0986637;0.0192126;0.00925192;0.066579;544.011;45.7003;3.32853;0.0422409;0.229356;598.132;4.00591;73.1828;0.84906;247066;120909;14425.3;0.087348;2.29684;0.476855;0.0102102;471.631;11.5002;0.0408625;0.0597215;0.00908637;0.000113223;6.30763;5.11544;…
0.48063;0.17451;0.972105;0.982902;237.746;40841.5;84974.9;0.47801;0.498516;3.30299;0.245344;79.7001;7.15648;14.9714;0.0822807;1.64442;3.75968;0.64737;0.0962926;0.0162119;0.00863119;0.0783377;580.528;30.9958;3.76983;0.0622593;0.306128;616.93;3.14185;79.7537;0.70105;180521;197702;15512.8;0.109914;1.9607;0.327917;0.0109088;457.291;4.85139;0.0414431;0.0568138;0.00906962;9.92E-05;7.16399;8.04201;0.041…
0.465798;0.226852;2.70697;0.211452;593.334;50.8449;109.157;0.488255;0.0248376;2.39235;0.377763;36.3005;33.7104;69.0425;0.0884124;1.33775;3.06823;1.15883;0.0748348;0.0163612;0.00899451;0.0662268;455.55;44.3176;3.70916;0.0448795;0.268325;587.592;3.31047;68.2502;0.730541;207151;80629.8;18622.3;0.139005;2.31242;0.35736;0.00970288;465.729;3.73527;0.0355511;0.0572031;0.00903631;9.66E-05;4.44174;9.24039…
0.493636;0.198601;2.39004;0.125365;31.7216;3862.03;7823.63;0.500255;0.0504682;10.5952;0.0885806;627.489;5316.58;10627.7;0.0883988;1.24083;3.18238;0.672419;0.101593;0.0155259;0.00821127;0.0526754;735.003;38.0574;3.61983;0.051995;0.230866;586.845;2.69006;76.2817;0.810531;183498;175222;17871.5;0.0818292;1.8383;0.423265;0.00967892;475.486;11.0267;0.04211;0.05664;0.00970467;9.31E-05;9.97503;23.0436;0.…
0.456228;0.111658;1.4436;1.52972;4.64634;191.366;419.453;0.447074;0.0990358;1.57724;0.62703;216.407;2231.11;4990.46;0.0721048;2.39744;3.54046;0.83017;0.0840519;0.0147053;0.00999711;0.0506249;515.306;96.3006;4.16464;0.063405;0.259425;596.546;3.13543;72.6016;0.985429;300670;433354;14180.3;0.12148;1.96305;0.357864;0.0116614;454.346;38.8093;0.0428397;0.0542248;0.00936043;8.71E-05;11.2444;2.98285;0.04…
0.483026;0.265823;4.21557;0.267433;20.3601;35.7739;74.0622;0.483927;0.612049;2.30574;0.104697;0.783233;4795.66;9909.89;0.0655379;1.54647;3.06111;0.509311;0.0717485;0.0158024;0.00986721;0.0629521;673.359;66.9146;3.73725;0.0483274;0.269319;605.872;4.40022;61.5903;0.894921;238109;122641;16532.8;0.118975;2.00297;0.436743;0.00935277;466.912;8.99752;0.0399652;0.0559257;0.00973881;9.83E-05;8.49024;9.402…
0.461709;0.209264;3.37503;0.344559;7859.56;7501.67;16247.6;0.479496;0.0944071;0.657011;0.111144;10.9241;1718.96;3584.92;0.0946841;1.51653;2.45915;0.761759;0.0931406;0.0152096;0.00799889;0.0609322;413.397;63.2549;4.71353;0.0616965;0.28953;615.498;4.04551;70.7968;0.963027;278493;240413;19441.1;0.0883901;2.29191;0.516134;0.00879417;467.901;9.69295;0.0439998;0.0592684;0.00952914;7.24E-05;6.20464;3.72…
0.475614;0.202244;1.7783;0.0589937;346.364;6046.94;12714;0.476505;0.585487;1.90256;0.0894507;150.679;182.136;382.233;0.0760123;1.45844;5.11105;0.877286;0.102547;0.0143404;0.00771495;0.0641359;523.951;52.4321;5.02755;0.054756;0.244452;604.87;4.79208;60.5197;0.833959;382338;162010;16575.6;0.105084;1.94175;0.475751;0.0119336;462.429;15.1978;0.0394942;0.0574092;0.00935693;0.000111478;9.74705;10.165;0…
0.481265;0.546734;0.879805;0.233529;168.232;2.49651;5.1874;0.486551;3.34883;2.60703;0.65955;11.6196;80.1374;164.705;0.0835028;1.60249;4.53607;0.689605;0.0760468;0.0142436;0.00894934;0.0677577;783.711;34.9488;4.56067;0.0579305;0.290143;612.822;3.49018;60.9198;0.891953;227862;458347;14072.8;0.098769;2.93552;0.450699;0.00934813;437.751;5.33174;0.0327595;0.0567752;0.00949634;8.95E-05;7.62425;7.48421;…
0.480863;0.0675303;8.81415;0.288432;134.898;2128.88;4427.21;0.482269;0.0507083;11.6789;0.0486577;19.4851;1458.09;3023.39;0.0710095;1.07466;4.08106;0.752726;0.101234;0.0121414;0.00910152;0.0856492;516.263;67.6562;3.93388;0.0420642;0.243105;600.288;4.12045;72.3374;0.852342;362752;116907;14585.7;0.109379;2.66502;0.38798;0.00976709;467.752;6.39957;0.0408017;0.0606945;0.00994311;0.000128849;6.11341;24…
0.497565;0.119186;8.67327;0.0516561;4.81441;6667.2;13399.7;0.475829;0.608474;3.03175;0.177604;22.1539;4164.24;8751.55;0.0921119;1.80505;3.60048;0.630506;0.0906781;0.0191536;0.00815097;0.0929579;457.888;54.8255;4.3896;0.0499979;0.32376;548.605;5.36002;75.6501;0.792539;464406;248657;16549.6;0.0868855;1.85894;0.480401;0.0105073;466.196;5.2109;0.0380314;0.0577442;0.00950049;0.00010832;6.62566;3.3699;…
0.500568;0.560331;7.6122;0.115232;6.84453;38.0402;75.9941;0.486214;0.383406;2.03897;0.472524;21.8205;11166.2;22965.5;0.100331;1.33458;3.46137;0.734256;0.0864333;0.015788;0.00924765;0.0660947;530.149;50.9743;3.11125;0.0505666;0.247307;532.403;3.05718;63.5148;0.917567;173448;415091;18022.3;0.0976859;1.94695;0.422768;0.00869472;467.171;15.5247;0.0432919;0.0566927;0.00884489;8.14E-05;8.47092;4.91193;…
0.457744;0.327497;5.95749;0.371503;118.468;15.7573;34.4238;0.475804;0.0950237;1.61472;1.37366;29.84;1526.9;3209.1;0.0743885;1.62722;4.06793;0.718299;0.102192;0.0141318;0.00888011;0.0742964;565.573;62.7926;4.19125;0.0498596;0.253853;667.668;5.65979;74.2755;0.920625;181122;172880;15138.9;0.0804802;2.02481;0.478152;0.00795355;471.257;3.19841;0.0481899;0.0585593;0.00925523;8.10E-05;10.7076;8.91532;0.…
0.483049;0.69169;0.92605;0.193864;16.8064;10.8496;22.4606;0.461101;0.0962322;2.63135;0.133378;7.96298;430.25;933.093;0.0766752;1.52107;3.67928;0.586501;0.120064;0.012339;0.00935591;0.0823334;395.429;47.9001;4.03012;0.0564172;0.234307;560.416;4.20375;67.166;0.780936;274030;177552;16072.3;0.101235;1.76842;0.385034;0.00815676;457.409;8.12067;0.0353435;0.0567994;0.00950002;9.83E-05;7.6329;10.9319;0.0…
0.485317;0.507255;1.63975;0.225103;4002.28;279.941;576.821;0.474916;0.0529257;10.172;0.19193;1461.9;1063.77;2239.91;0.0665624;1.20491;5.61086;0.625945;0.0875159;0.0150911;0.00933559;0.0759089;609.163;25.4274;4.39251;0.0611601;0.216215;599.57;4.73182;61.3024;0.474028;233673;360969;17075.1;0.108057;2.12671;0.426417;0.0126414;473.64;12.0127;0.0428631;0.0590508;0.00968955;8.83E-05;5.83354;4.03177;0.0…
0.465384;0.070111;4.36506;0.040269;25.6038;203.554;437.39;0.474951;0.127935;1.8234;0.0209707;5201.23;67.4512;142.017;0.0700855;1.28086;3.19984;0.543804;0.0856273;0.0099155;0.0102225;0.0563424;378.802;43.6754;3.07294;0.0652387;0.216918;610.878;4.86122;89.407;0.619407;362163;303309;18364.2;0.114928;2.6196;0.374654;0.0101119;489.227;4.89283;0.0412375;0.056955;0.00956134;9.27E-05;7.36462;6.9073;0.050…
0.475906;1.15491;3.5779;0.0971686;930.845;725.995;1525.5;0.472612;0.165489;0.538664;0.230545;2.40655;1.66183;3.51626;0.0743984;1.20448;3.01239;0.735207;0.101021;0.0153983;0.00901865;0.0545406;615.234;79.772;3.96861;0.0522385;0.214001;599.942;4.734;73.9114;0.570795;373581;463736;18505;0.103644;2.33474;0.474341;0.00932117;449.059;4.90986;0.0446395;0.0557519;0.00929569;9.86E-05;6.81106;8.32582;0.041…
0.495228;0.138166;7.40901;0.0771864;60.7943;5705.95;11521.9;0.480017;0.0578283;4.92557;0.114947;31.5061;103.385;215.377;0.0780817;1.301;3.24875;0.868638;0.088232;0.0151434;0.00749432;0.0646109;412.527;68.1082;3.12803;0.0551432;0.216806;580.404;3.87374;62.2302;0.753078;563191;350647;17843.4;0.104587;1.75697;0.319055;0.0104617;490.736;5.66509;0.0467015;0.0589171;0.00930732;0.000111003;8.9492;8.0314…
0.472405;0.389431;4.31114;0.164651;554.875;267.687;566.647;0.462676;0.138045;9.45433;0.818515;48.481;149.434;322.979;0.0910196;1.77181;2.881;0.629579;0.0818114;0.0166567;0.00770575;0.067261;658.446;25.7825;3.96218;0.06355;0.243447;572.477;2.79815;63.5696;0.777058;301200;213372;17865.6;0.113367;2.34021;0.401427;0.0121902;482.449;7.14044;0.0361583;0.0609578;0.0095089;8.98E-05;8.46886;24.0967;0.0427…
0.469618;1.51954;3.8748;0.124632;162.047;320.58;682.64;0.456514;0.104753;5.84482;0.0408175;2.55067;969.302;2123.27;0.115005;1.32928;3.01904;0.627742;0.10548;0.0144599;0.00891507;0.057728;531.557;63.5634;4.95039;0.0593033;0.288042;621.749;2.07088;72.5048;0.838586;338142;312139;17682.8;0.0828892;1.71199;0.364471;0.0094611;457.357;24.5958;0.0450153;0.0574285;0.00947672;0.000120652;8.67308;6.67876;0.…
0.487936;0.185141;4.44852;0.0322278;42.1651;8.49773;17.4157;0.468279;0.0100612;2.3516;0.164489;19.5957;95.5104;203.961;0.0822416;1.62586;5.66008;0.708454;0.115577;0.0161865;0.00878483;0.061017;531.07;68.8025;4.62104;0.0609625;0.209319;607.143;2.52842;68.6028;0.847647;316032;311771;19953.5;0.108457;2.32052;0.37598;0.00857372;442.982;15.5085;0.0445801;0.0594399;0.00938244;7.88E-05;9.74376;7.19306;0…
0.485906;0.211225;29.7877;0.0392574;85.671;23726.2;48828.8;0.486917;0.92487;8.72008;0.318208;0.0825352;1665.69;3420.89;0.0729016;1.11591;3.811;0.588427;0.0854485;0.0124214;0.00883723;0.0530491;550.81;67.3956;3.67593;0.0517061;0.226398;565.381;8.69735;72.8554;0.868974;200105;91665.8;17485.4;0.104726;1.99896;0.343475;0.00911249;450.289;3.80265;0.0383199;0.0602537;0.00954888;7.47E-05;8.68386;6.4871;…
0.483707;0.0114903;2.61062;0.109237;47.5403;777.162;1606.68;0.474028;0.292188;2.8049;0.192231;626.215;1313.77;2771.5;0.0705371;1.59186;4.30241;0.558128;0.109979;0.013526;0.00981588;0.0564749;809.973;46.9861;4.4515;0.0524991;0.231393;572.911;5.85002;77.1864;0.929182;84562.8;178940;16159.5;0.103007;2.23754;0.40391;0.00939188;424.965;7.22353;0.0508601;0.057453;0.00941839;0.000100153;6.41049;9.1088;0…
0.477693;0.101419;3.96381;0.0579835;1252.8;32.4222;67.8724;0.457852;0.183568;8.13806;0.0924754;140.301;9908.04;21640.3;0.0798483;1.69244;3.62617;1.07232;0.0866585;0.0142576;0.00998009;0.0577986;665.996;33.8804;3.79355;0.0547456;0.21775;586.588;9.18386;65.5293;0.929372;177483;95523.6;17062.7;0.104535;2.09571;0.446983;0.00979389;451.445;3.13398;0.0358063;0.0587471;0.00926698;0.000106402;7.53614;5.7…
0.472814;0.217264;7.43779;5.82536;12.0808;480.525;1016.31;0.486983;0.0586209;8.15261;0.442183;0.0512862;74.0702;152.1;0.0917804;1.78875;3.55187;0.563911;0.0856725;0.0154084;0.00887376;0.058888;815.254;51.8379;3.56481;0.0594301;0.227036;619.214;4.44348;73.8431;0.507958;299646;195261;17908.6;0.101916;2.05404;0.375131;0.0110852;496.95;9.47272;0.0461593;0.0575548;0.00984514;9.27E-05;8.59562;5.5933;0.…
0.481798;0.525887;2.27668;0.0569701;163.279;7760.79;16108;0.479716;0.0659465;5.4699;0.1157;55.0224;15456.9;32220.9;0.0701836;1.4579;3.2566;0.734878;0.106127;0.0131116;0.0097209;0.0650589;582.95;36.1977;4.56962;0.0514447;0.29421;617.355;4.17513;64.9331;0.831979;483581;401983;19952.1;0.0901429;1.93631;0.416812;0.0102348;469.636;5.31257;0.0466152;0.0578243;0.00936264;0.000125453;8.10658;16.3365;0.03…
0.480495;4.30216;7.36645;0.185956;72.0569;640.681;1333.38;0.476769;0.265727;0.722293;0.733882;1553.05;104.633;219.462;0.110574;2.54605;2.37334;0.92714;0.132327;0.0192542;0.00857231;0.0662113;533.639;93.5342;3.35176;0.0450347;0.266327;602.806;5.22518;66.1805;0.788909;344254;138521;16948.1;0.111104;2.04907;0.457256;0.010922;459.465;3.99466;0.0352162;0.0571165;0.00938162;9.52E-05;7.1205;6.33778;0.04…
0.456455;1.00655;3.00799;0.268034;21.128;4258.93;9330.45;0.484663;0.347482;0.791217;0.0287767;0.0890101;38.9762;80.4193;0.0771169;2.37184;5.16956;0.78061;0.126585;0.0168241;0.00903299;0.0582767;844.344;72.8775;3.83957;0.0517841;0.246125;543.532;2.72094;72.5306;0.816379;284169;224863;17852.9;0.110282;2.12347;0.37596;0.0116637;458.946;5.69618;0.0376079;0.0568633;0.00933932;0.000121684;7.42354;19.34…
0.46262;0.423877;2.31525;0.0434112;160.989;6599.78;14266.1;0.497358;0.448856;4.15607;0.0374336;3205.39;187.452;376.895;0.0871321;1.15761;3.28449;0.877185;0.112717;0.0184354;0.00809127;0.0691851;720.934;59.4874;3.32426;0.0434397;0.203377;558.9;4.83007;65.6976;0.944275;521719;112195;15573.6;0.0886637;2.66396;0.425138;0.0102961;458.42;4.43115;0.0446929;0.0589198;0.00928595;0.000101205;8.78073;8.8624…
0.485572;0.0414005;0.582937;0.191698;1835.83;2159.99;4448.34;0.457634;0.032837;3.26368;0.102009;0.257037;40.3923;88.2634;0.0947381;1.51006;2.96225;0.8134;0.0666562;0.018033;0.00935816;0.061315;429.145;87.3299;3.82272;0.0551918;0.217677;583.922;4.24224;60.1195;0.791395;210041;258131;16914.4;0.0960505;2.04192;0.425607;0.00898712;423.706;12.063;0.035566;0.0587128;0.00949817;0.000107997;7.80157;5.271…
0.466321;0.73234;0.980727;0.695428;77.0332;413.122;885.918;0.462919;0.229774;0.436212;4.50171;17.5743;9650.49;20847.1;0.0733195;1.99892;4.13351;0.774701;0.101736;0.0148229;0.0086111;0.0722226;438.565;62.35;3.79307;0.0516277;0.234334;532.453;5.53663;63.1374;0.816228;287542;151752;17655.8;0.122071;1.884;0.415714;0.00859011;469.437;3.14381;0.0467495;0.0580716;0.00931473;0.000106455;7.38521;9.37654;0…
0.489269;0.1403;4.92413;0.528361;33.2394;817.261;1670.37;0.494734;0.0966536;6.90924;0.172153;0.0342614;6132.1;12394.7;0.0943437;1.21701;3.08284;0.573585;0.106347;0.0152966;0.0096834;0.0686212;466.008;57.9288;4.54227;0.0566032;0.210258;589.012;4.03314;74.252;0.424829;184717;283951;16850.4;0.0922291;2.42294;0.434773;0.0104252;432.344;2.94715;0.0358993;0.0592956;0.00940016;0.000119817;8.22965;4.4248…
0.487118;0.423006;1.79742;0.0541794;615.915;247.775;508.655;0.469475;0.722626;1.93611;0.152508;39.4218;461.246;982.472;0.0916519;1.30108;3.64612;0.784535;0.118229;0.0123597;0.0082971;0.0582647;793.836;50.5594;4.50608;0.0511245;0.20711;602.918;6.72668;61.7683;0.936445;190155;318166;17150;0.0993428;2.4909;0.343068;0.00896267;480.819;5.1501;0.0343766;0.0586103;0.00916691;9.04E-05;10.3671;11.5929;0.0…
0.457988;0.535929;12.4741;0.575781;22.8594;1324.77;2892.59;0.492049;0.357445;3.33915;0.144294;118.158;1.93609;3.93475;0.0662091;1.30294;2.90854;0.533691;0.10529;0.0140434;0.00753166;0.079087;657.816;70.151;5.96457;0.0553798;0.255519;650.233;5.10007;73.9361;0.916317;124316;366679;18141.4;0.120293;1.64026;0.38565;0.0100982;495.954;2.24173;0.0367181;0.060219;0.00914735;8.96E-05;8.92487;10.3569;0.038…
0.488836;0.617206;2.84419;0.0612778;106.304;1618.31;3310.55;0.483457;0.131276;2.59033;0.120581;360.998;48.5399;100.402;0.0762693;1.19672;3.19003;0.609187;0.0859951;0.015739;0.00901468;0.0648416;721.112;42.7794;3.45825;0.0559483;0.237735;577.274;5.01792;70.4176;0.796129;274650;222205;17734.4;0.116877;2.03157;0.419811;0.0111366;443.339;6.39485;0.055717;0.0587171;0.00944913;8.34E-05;9.82083;7.89331;…
0.488599;0.055504;1.772;0.599754;99.4926;433.333;886.89;0.462656;0.264519;5.62191;0.207571;1378.74;26667.6;57640.3;0.0741224;1.22008;5.61968;0.943483;0.0842628;0.0150748;0.0088008;0.0745391;737.195;39.3199;4.39022;0.0522048;0.245617;573.597;3.71863;59.9681;0.759288;311635;266550;15986;0.106892;1.64831;0.350263;0.00958741;463.215;5.25996;0.0289415;0.0608709;0.00962008;0.000103042;8.70342;5.18725;0…
0.474441;0.048107;4.0422;0.0425228;21.5168;203.658;429.258;0.496932;0.134299;2.15509;0.135898;57.3807;1723.71;3468.7;0.0711551;1.34131;4.19526;0.957398;0.114794;0.0195612;0.00880835;0.066403;550.099;34.7112;3.81431;0.0495717;0.237721;569.244;4.28682;67.9555;0.51416;452551;267726;17113.8;0.10266;1.94283;0.400384;0.011349;473.683;3.43131;0.0436338;0.0557976;0.00922457;8.34E-05;6.85644;10.3676;0.035…
0.493318;0.101625;7.14931;0.154788;258.461;134.579;272.805;0.496885;0.0627542;14.4776;0.0794813;148.951;8420.78;16947.1;0.153924;1.09835;2.40646;0.723802;0.0919123;0.0137874;0.00870859;0.0681855;672.129;42.7913;3.92601;0.0580888;0.263313;627.047;3.23169;80.4536;0.898251;366599;413622;19672.5;0.104471;1.57345;0.367424;0.00837089;457.79;7.14475;0.0436966;0.060435;0.00981339;0.000119882;9.23245;5.21…
0.463821;0.440654;11.6491;0.717588;11.0534;203.1;437.884;0.462647;0.270614;3.56795;0.282262;7.10379;246.459;532.715;0.0534348;1.36696;3.81278;0.616038;0.119954;0.0134386;0.00879751;0.0667592;733.93;52.05;4.72235;0.0511658;0.268574;690.789;7.42085;62.7274;0.745686;144552;136917;15624.3;0.0765887;1.94957;0.433335;0.0119637;471.968;30.4468;0.045974;0.0569582;0.00947062;9.32E-05;9.93914;9.08577;0.038…
0.483385;0.0489121;10.954;0.224746;8.05851;34.3988;71.1624;0.460101;0.199964;4.11918;0.187466;177.181;17457.5;37942.8;0.0891878;1.09736;3.89876;0.662827;0.0912091;0.012831;0.0083077;0.0570137;956.668;33.6712;3.50817;0.0641754;0.210572;559.232;5.08418;70.0432;0.654721;168953;198307;18035.4;0.0965643;1.83145;0.363968;0.0134589;443.213;8.18829;0.0448693;0.0558062;0.00948194;0.000102104;8.92953;4.257…
0.504123;0.0261932;6.65923;0.415421;10.0699;35.0227;69.4725;0.486517;0.131198;4.70658;0.738302;0.475501;93.6191;192.427;0.085801;1.4962;3.62223;0.557671;0.0988341;0.0133833;0.00888964;0.062711;712.397;41.826;4.17142;0.0551107;0.212442;637.448;3.20343;82.7029;0.692343;296378;394956;17764.5;0.0893801;2.08137;0.301599;0.00890708;450.039;8.87725;0.0422627;0.0589673;0.00943537;0.000136702;8.8968;4.847…
0.498137;0.614457;3.00591;0.204989;3057.78;402.384;807.778;0.463917;0.142218;3.26038;0.135349;7.95062;72.1673;155.561;0.0590807;1.84333;3.58754;0.702511;0.0990116;0.0142407;0.00928079;0.0694252;493.179;62.1742;4.92275;0.0604054;0.286674;644.913;3.91107;69.4806;0.862293;188818;199977;18589;0.0959198;1.36658;0.391851;0.0109602;480.994;17.2476;0.0389433;0.0591626;0.00939906;9.74E-05;9.3699;5.43379;0…
0.455594;0.263753;4.96854;0.0624439;115.47;411.506;903.229;0.497422;0.928901;0.971346;0.0636429;0.298691;12914.1;25962.1;0.111294;1.20837;3.89955;0.445255;0.0950699;0.0136146;0.00775697;0.0517275;544.801;75.2686;4.9282;0.0539853;0.289659;580.145;10.8682;70.2811;0.959423;248757;229560;18759.1;0.100284;2.23497;0.415751;0.00855308;493.768;7.7238;0.0487025;0.0581798;0.00942233;9.39E-05;8.08222;3.7770…
0.486681;0.0386022;3.28382;0.0624445;999.55;170.243;349.805;0.459684;0.232052;3.62508;0.110994;10.415;562.03;1222.65;0.0898767;1.83532;3.42799;0.649548;0.0986075;0.0157651;0.00955729;0.0581199;737.663;55.5364;4.42062;0.0522017;0.264519;665.635;5.10897;69.2135;0.872889;255020;333584;17203.9;0.0982131;2.36934;0.40392;0.00863553;498.293;3.558;0.0321176;0.0576544;0.00949673;9.21E-05;6.45812;3.14882;0…
0.503265;0.463177;1.79166;1.117;234.173;4537.37;9015.88;0.501692;0.145898;7.80858;0.0157799;0.324035;44.8265;89.3507;0.0816742;1.56256;3.90878;0.5684;0.0980012;0.013407;0.00960489;0.0718539;482.387;63.2638;3.83706;0.0447903;0.233226;598.636;3.72338;65.3611;0.977003;211226;193982;17813.2;0.0971653;2.19021;0.465832;0.010918;474.907;5.25332;0.038814;0.0601553;0.00960022;8.53E-05;9.21936;2.70931;0.04…
0.481178;0.505875;4.59525;0.253204;35.1134;7792.22;16194.1;0.458384;0.0929778;15.6823;0.148936;1873.96;3576.01;7801.35;0.0949425;1.42941;4.09132;0.71178;0.106249;0.0147785;0.00902391;0.0843242;721.531;39.8456;4.02192;0.050441;0.195893;630.813;3.71581;65.0393;0.914104;283171;199614;18969.4;0.0806863;1.95023;0.415036;0.0117587;469.347;12.5892;0.039241;0.0570964;0.00971297;9.39E-05;9.35422;7.51625;0…
0.47987;0.0661587;1.26124;0.370994;1.67257;645.059;1344.24;0.463733;0.156164;2.88433;0.0398637;143.086;15.3063;33.0067;0.0738703;1.70408;3.88157;0.657744;0.079439;0.0131194;0.00913592;0.0711226;639.072;57.2463;4.42704;0.0675595;0.269567;553.262;4.53746;53.8499;0.824396;155116;165047;14169.7;0.107271;2.07677;0.537333;0.0093618;460.78;8.30898;0.0384695;0.0585899;0.00958646;0.000110596;6.5178;5.2638…
0.486395;2.1908;2.97201;0.525932;2872.69;1299.56;2671.82;0.47031;1.67835;0.429804;1.2307;0.148541;852.022;1811.62;0.0845696;1.38654;3.30262;0.783649;0.0820104;0.0135841;0.00779783;0.0763455;566.212;36.2315;3.79003;0.0672119;0.211725;635.353;4.37149;82.1975;0.778692;218851;442198;18343.3;0.103607;1.80463;0.417725;0.00867504;447.933;9.32092;0.0446738;0.0589974;0.00940851;8.01E-05;7.92277;5.30908;0.…
0.497732;0.598292;0.717812;0.148507;51.8762;19.878;39.9371;0.51576;0.627668;4.40448;0.636335;0.172511;16942.2;32849.1;0.115835;1.39625;3.61623;0.610199;0.0830677;0.0108192;0.00856147;0.0672429;513.702;68.1901;4.91552;0.0513912;0.229187;603.898;4.30186;72.3613;0.669314;161928;278181;17373.5;0.0908275;1.79634;0.455626;0.00974189;478.179;3.9396;0.0433869;0.057543;0.00928747;0.000105113;9.91053;7.112…
0.479929;0.191607;0.152638;0.0761992;126.94;158.31;329.861;0.463595;0.512017;1.914;0.0355539;1305.59;300.868;648.989;0.0702646;1.33061;4.26141;0.783911;0.0548092;0.0116383;0.00812144;0.0684795;448.367;81.7981;3.89447;0.0760285;0.258767;581.56;3.69492;61.789;0.526803;335069;363769;18451.1;0.116325;1.77538;0.402399;0.0108345;452.775;3.62151;0.0410606;0.0586883;0.00954321;0.000108297;6.32375;7.47595…
0.483182;0.0353287;1.34634;0.611165;1312.3;24.7787;51.2822;0.492146;0.060592;2.89682;0.0403229;0.386135;1167.21;2371.68;0.0913019;2.02685;3.84616;0.578945;0.123799;0.0139883;0.00810958;0.0585865;402.14;55.1844;3.86966;0.0803699;0.257443;513.352;3.79851;68.1319;0.824276;196753;254078;17271.9;0.0818066;2.26417;0.522088;0.0096317;455.503;4.48221;0.0397907;0.0584231;0.00946316;9.66E-05;8.64345;2.7620…
0.484749;0.323518;1.81512;0.118824;78.8988;383.039;790.181;0.492756;0.797219;2.70688;0.0936771;0.0562555;13.1234;26.6327;0.0797643;1.94212;4.41679;0.526419;0.104724;0.0124331;0.00914883;0.0671231;642.988;34.1449;2.83822;0.0534777;0.249362;628.511;4.07849;75.0501;0.835279;295921;206421;19820.2;0.0951743;2.1377;0.418829;0.0120164;490.506;8.94551;0.0353119;0.0576718;0.00940081;9.19E-05;8.13091;5.526…
0.494772;0.685363;3.13082;0.254164;174.951;496383;1.00E+06;0.482585;1.1241;3.29469;0.0347227;441.385;1507.67;3124.15;0.0855611;1.77155;5.28614;0.757073;0.090199;0.0178127;0.00951106;0.0722236;567.531;70.5863;4.11336;0.0631767;0.289977;558.133;3.31433;84.4426;0.70447;139528;444332;15533.4;0.090361;1.90176;0.389988;0.00869406;468.926;4.79131;0.0444666;0.0581819;0.00938178;0.000103764;9.23178;9.0193…
0.464787;0.0543215;0.131001;0.0400566;194.814;1740.43;3744.57;0.48083;0.293954;2.57823;0.0500312;7.86755;4074.92;8474.77;0.0798522;1.56287;4.161;0.611909;0.138678;0.0142657;0.00706049;0.0761752;571.751;58.1534;3.78614;0.0475265;0.246476;567.426;6.33288;72.9491;0.918308;166078;377112;17431.7;0.106749;2.34821;0.367724;0.00973411;440.871;3.18945;0.0395253;0.0551477;0.00976054;0.000117295;6.66339;6.2…
0.483636;0.435208;9.52741;0.514367;1315.54;2.91248;6.02205;0.492487;0.10505;10.0806;0.11529;10.2999;212.196;430.866;0.0775943;1.97251;3.53624;0.69029;0.0877117;0.0128516;0.00946886;0.075501;548.674;85.2535;3.98272;0.0614224;0.216307;599.925;3.19687;73.0149;0.861677;112050;334432;15622.5;0.101829;1.71144;0.390456;0.0108476;436.041;4.04497;0.0403095;0.0579534;0.00932502;7.97E-05;8.09057;4.19637;0.0…
0.492775;0.0500889;13.7103;0.0183526;248.373;197.143;400.067;0.483846;0.176201;0.745059;0.372727;68.3349;313.559;648.056;0.0983389;1.05538;4.05012;0.560165;0.126239;0.0183993;0.00855109;0.0689053;539.375;54.2215;4.0971;0.0633776;0.262474;656.217;1.6666;86.8958;0.894732;415989;208827;17495.3;0.141509;2.07647;0.516766;0.0108515;427.068;6.12429;0.0517131;0.0569212;0.00952859;0.000116463;6.83921;7.34…
0.472026;0.244456;3.15989;0.357201;19.0256;7.9416;16.8245;0.46676;0.227377;3.25731;0.341753;5.30718;5308.6;11373.3;0.0796895;1.23838;3.2571;0.751205;0.0691876;0.0194783;0.011394;0.0659912;610.389;57.9507;3.41992;0.0556027;0.250606;592.454;2.87155;63.0103;0.789949;197314;304166;18032.3;0.117052;1.87188;0.344704;0.00994299;493.125;10.5575;0.0293671;0.0574417;0.00946233;0.000115085;7.3108;4.31437;0.…
0.476789;0.0928188;4.09877;0.17358;69.9959;453.589;951.342;0.473107;4.25529;1.73441;0.109412;4.7295;21.1782;44.7641;0.0854461;1.56207;2.7908;0.751968;0.0846066;0.0145969;0.0102162;0.0748336;860.876;64.1046;4.229;0.0638561;0.281658;565.631;5.03964;65.0983;0.884726;351701;204554;16441.9;0.107705;2.13541;0.325107;0.0112686;460.894;3.39158;0.0402938;0.0585353;0.00932257;9.01E-05;7.89641;7.01092;0.045…
0.462578;0.212259;9.67413;7.20207;77.9524;676.448;1462.34;0.505503;0.417553;3.03145;0.641496;6.03016;343.555;679.63;0.101875;1.46924;3.76507;0.707471;0.0603686;0.0121937;0.00955076;0.057038;461.159;50.9132;4.87376;0.0628248;0.288943;577.263;2.25543;67.3691;0.91836;198993;141985;18825.8;0.0899358;2.66749;0.375413;0.0081053;497.977;6.70158;0.0391451;0.0581353;0.00922648;9.58E-05;7.31692;24.729;0.03…
0.471046;0.243592;0.798931;1.14852;878.51;132.96;282.265;0.468694;0.149984;9.12078;0.031322;140.607;879.146;1875.73;0.0848667;1.65193;4.40407;0.66433;0.103189;0.0173276;0.00954908;0.0634184;604.205;23.4941;4.63747;0.0468382;0.25845;639.623;3.97683;60.4927;0.887087;239663;309171;16646;0.102494;1.79678;0.352783;0.0101267;469.971;3.22438;0.0416288;0.057451;0.00917831;9.66E-05;5.95502;8.5143;0.043780…
0.478342;0.0792558;2.73015;0.14321;5.15617;11571.4;24190.5;0.478965;0.702376;9.0127;0.092437;0.916764;790.35;1650.12;0.0922642;1.23037;2.35457;0.580221;0.10787;0.0166145;0.00838028;0.0757613;341.988;42.2572;3.99872;0.0606262;0.214784;603.476;1.65733;89.6395;0.71884;567310;221955;17520.1;0.0886452;2.33006;0.375067;0.011702;447.578;4.66839;0.034765;0.0591838;0.00925343;9.60E-05;9.16723;7.4698;0.039…
0.487395;0.131057;4.43819;3.09124;77.2979;42139.3;86458.4;0.492155;0.0335258;4.91319;1.49304;0.0515317;970.276;1971.49;0.0802968;1.91862;3.26593;0.802386;0.107514;0.0142952;0.00889002;0.0726962;656.787;37.2468;4.02517;0.049861;0.206826;595.065;3.00357;60.6469;0.921489;214183;193712;18633;0.0991037;2.13406;0.378598;0.00834999;471.479;9.11438;0.0387091;0.0575513;0.00934144;0.000117731;10.4434;8.689…
0.479151;0.311925;7.45074;0.29739;92.211;8.67098;18.0966;0.49326;0.102952;1.45194;0.210365;55.8439;1038.11;2104.6;0.0806029;1.81001;3.7971;0.837668;0.0898929;0.0132931;0.00888917;0.0608853;509.289;59.5249;4.27882;0.0463752;0.265521;592.255;3.04812;78.3286;0.807002;230854;240104;17250.5;0.134922;2.22778;0.371565;0.0113268;496.942;6.71002;0.0405031;0.0585614;0.00970984;0.000109709;10.0078;9.68028;0…
0.480201;0.0536168;2.06993;0.0867755;91.2384;21.7406;45.274;0.464144;1.99063;14.0104;0.128911;103.604;6317.34;13610.7;0.113004;1.23451;3.04679;0.68546;0.100769;0.0163585;0.00898649;0.0791467;461.794;42.9185;4.59627;0.0527131;0.210722;576.775;2.73346;72.0005;0.772448;463119;249037;19551.5;0.111114;1.96766;0.35681;0.00946267;448.678;8.00286;0.0350803;0.0576923;0.00951965;0.000104091;8.9464;3.86139;…
0.468205;0.126965;12.7729;0.11253;196.602;3234.36;6908.01;0.488905;1.17456;1.20721;0.35477;2.94209;35.907;73.4438;0.0805219;1.53011;2.73461;0.549567;0.0968074;0.0186829;0.00824201;0.0645354;886.355;115.882;3.86231;0.0513764;0.262554;654.993;4.04306;74.3601;0.887388;482005;324547;16593.4;0.111621;1.73222;0.466819;0.0116887;453.475;2.08487;0.0427043;0.0605638;0.00948199;8.68E-05;7.5576;11.428;0.031…
0.472692;0.310189;9.33629;0.145062;7562.75;96.2987;203.724;0.49207;0.701027;4.82639;0.177411;4.99521;236.289;480.193;0.0934526;1.51625;4.53689;0.447204;0.113591;0.0118011;0.00893964;0.0744986;560.391;61.705;3.90482;0.0507609;0.202869;670.908;3.32326;62.0396;0.904135;420128;223848;17625.3;0.113142;2.05136;0.3849;0.00818009;431.055;11.0236;0.0394292;0.0586012;0.009615;0.000105067;9.65694;2.8799;0.0…
0.471345;0.151997;5.34391;0.0247146;32.0202;62.0987;131.748;0.491372;0.435544;11.4671;1.88989;28.8931;15624.5;31797.7;0.110942;1.40742;3.10013;0.829737;0.0842361;0.0152138;0.00859035;0.0715979;586.404;68.8722;3.06703;0.053895;0.214935;578.778;4.53318;77.6629;0.899899;185898;253938;17518.2;0.124652;2.21601;0.343929;0.00895425;499.819;5.97603;0.0439655;0.0608322;0.00937294;9.39E-05;9.16742;5.22091;…
0.459139;1.33137;1.23291;0.672896;6159.7;3107.53;6768.18;0.480943;0.22978;3.91269;0.239366;9.02805;293.864;611.015;0.0668663;1.38955;3.81827;0.954263;0.105817;0.0159639;0.00832527;0.0850934;431.024;91.902;4.28993;0.0549376;0.246464;628.571;5.92792;72.9385;0.896085;230044;244971;17436.6;0.109113;1.99482;0.416749;0.0110057;484.638;3.95892;0.0417197;0.0573518;0.00957755;8.96E-05;10.3604;17.2886;0.04…
0.45661;0.0304673;1.53996;0.100228;5.80445;263.687;577.489;0.49357;0.371038;6.54118;0.93009;3.70198;767.121;1554.23;0.0975563;1.26931;4.1987;0.660869;0.130369;0.014497;0.0085659;0.0770337;507.005;74.0792;4.27815;0.050635;0.261896;622.824;2.91989;68.7444;0.86752;401724;755645;20195.4;0.0732775;2.19857;0.486323;0.00810176;470.245;8.5339;0.0412167;0.0594853;0.00939829;8.82E-05;7.73898;4.4842;0.04198…
0.481695;0.881881;12.4637;0.17017;59.1292;17.1014;35.5027;0.480666;3.97168;6.13471;0.0567304;54.3301;475.345;988.928;0.118865;1.67097;2.58079;0.740275;0.103139;0.0175169;0.00938805;0.058732;531.722;58.5735;3.74159;0.0606449;0.220004;571.516;3.26806;68.1141;0.944469;311115;550717;13771.1;0.121749;1.79678;0.33389;0.0117441;451.119;11.8833;0.0297258;0.0577801;0.00947142;8.85E-05;6.76977;4.68629;0.04…
0.466521;0.997117;2.16409;0.179723;19.9414;13589.7;29129.9;0.461609;0.104082;13.686;0.130398;13.2205;27337;59221.1;0.0743582;1.72214;3.89122;1.01932;0.0989975;0.0157778;0.00868547;0.0572829;663.91;44.6771;4.19816;0.0458057;0.212795;648.121;5.76056;76.5248;0.760752;286954;319583;17747.8;0.0970903;2.49921;0.332601;0.0091715;490.638;12.5243;0.0347123;0.0613113;0.00954476;9.19E-05;7.97317;9.34085;0.0…
0.481062;0.0676659;2.49301;0.678047;21.8166;153.879;319.873;0.470298;0.760249;1.75475;0.318449;0.110894;340.506;724.021;0.0681584;1.27528;4.39542;0.656683;0.0656594;0.0137855;0.00924818;0.073552;494.323;46.3062;3.89334;0.0446802;0.303494;607.327;5.40654;63.9097;0.523287;387880;439383;16700.9;0.119981;1.81515;0.483125;0.00979291;450.567;21.823;0.0371804;0.0567979;0.00922364;0.000104817;7.79571;7.7…
0.487001;0.462856;3.01937;0.719215;609.371;2269.07;4659.27;0.48143;0.266215;2.2531;0.341693;19.8114;112.54;233.763;0.102474;1.3601;4.1978;0.838152;0.0875145;0.015358;0.00980873;0.0687117;407.236;47.761;3.8315;0.0639081;0.183832;563.109;3.1366;64.068;0.763885;265678;169666;17117.9;0.0960903;1.47866;0.435017;0.0119198;456.243;19.5319;0.0371479;0.057442;0.00967551;9.13E-05;8.21089;2.50145;0.0358146;…
0.47469;0.433364;4.23734;0.0459684;188.974;14.542;30.6348;0.490913;0.057039;4.34771;0.0125016;0.256001;1921.72;3914.59;0.0932631;1.69754;3.84367;0.771145;0.0945679;0.00983528;0.00763892;0.0707954;504.259;39.0828;3.70225;0.0666389;0.209758;543.926;3.89099;70.5318;0.772891;412042;356157;13623.2;0.0953226;1.70084;0.364294;0.00811426;466.052;9.5265;0.0317854;0.0562687;0.00925872;0.000107555;9.04489;3…
0.458784;0.216758;1.82627;0.0351647;10.5923;463.246;1009.73;0.486937;1.45147;10.6795;0.581646;255.033;15.3171;31.456;0.0634296;1.61662;3.91339;0.4932;0.0776254;0.0114021;0.0094511;0.0734214;722.138;48.2209;3.27778;0.0525665;0.198325;636.093;2.42643;72.6532;0.978218;240811;388204;20827.9;0.109049;1.96858;0.378852;0.00920195;447.291;3.5423;0.0414662;0.0590384;0.0091268;9.96E-05;8.36407;6.2915;0.033…
0.466268;0.121102;1.03629;0.0405465;369.13;35821.1;76825.1;0.500087;0.188634;8.98757;0.108227;835.68;3752.2;7503.1;0.0696729;1.4639;4.05074;0.606798;0.13815;0.0151142;0.00860027;0.0607298;705.873;82.6329;6.01571;0.0458513;0.249988;590.714;2.63336;80.2937;0.876339;276323;219539;15761.5;0.136351;1.85673;0.451913;0.0101149;481.617;14.157;0.0348309;0.0586447;0.00948677;0.000100841;8.21052;4.55418;0.0…
0.460731;0.310081;1.72983;0.02828;277.563;233.247;506.254;0.453262;0.101188;3.24554;0.087335;164.389;3146.61;6942.16;0.0952497;1.05263;5.52683;0.530387;0.0906063;0.0127135;0.00893602;0.0671512;660.196;26.2385;4.51724;0.068411;0.235725;577.637;3.50747;68.9844;0.887868;232210;274791;16982.4;0.0870659;2.07918;0.441052;0.0101276;454.261;8.0626;0.0430113;0.0578646;0.00927219;9.23E-05;8.44824;7.77347;0…
0.502023;0.0449424;4.82341;0.186757;58.6697;10.7671;21.4475;0.470577;0.116474;2.39643;0.565769;4.64231;5.59613;11.8921;0.0679269;1.39877;4.28817;0.684512;0.0990803;0.0150071;0.00910745;0.0574696;439.337;33.2554;4.26071;0.0632852;0.212622;589.714;3.69558;66.6844;0.628232;179476;509037;19344.7;0.0923624;1.45205;0.396632;0.00941664;505.315;6.19005;0.0353471;0.0566313;0.00933172;9.53E-05;6.22274;18.4…
0.486868;1.25329;11.0986;0.448689;43.2595;200.931;412.702;0.485968;0.31763;2.19931;0.0637833;452.939;2551.09;5249.5;0.0889612;1.09267;2.79265;0.767771;0.094168;0.012225;0.00812553;0.0702742;617.077;59.025;3.96644;0.0444524;0.224711;546.039;3.03288;78.059;0.916798;313234;463029;17189.2;0.0876812;2.70576;0.475554;0.0100091;440.603;16.024;0.0329643;0.0587186;0.00973895;0.000106274;6.29413;8.87237;0.…
0.469783;0.409851;7.12009;0.069561;160.127;134.563;286.436;0.469864;0.245253;0.716566;0.41448;0.497264;549.949;1170.44;0.0768583;1.44555;2.90558;0.701446;0.082982;0.0158879;0.00823013;0.0653599;594.047;60.7922;4.37103;0.0711638;0.248988;558.291;4.63946;76.502;0.808168;344578;336558;18505.4;0.103669;1.99428;0.408619;0.00988436;433.02;2.90154;0.0323367;0.0577637;0.00930439;0.000105233;7.87362;12.95…
0.51417;0.407292;3.68613;0.756183;361.254;15.0989;29.3656;0.495037;0.0944214;4.44479;0.231137;6.39032;159.847;322.9;0.0752026;1.55101;3.47521;0.74846;0.0862019;0.0159376;0.00918863;0.0644682;530.28;39.7412;3.55071;0.0556355;0.212561;633.535;4.8955;76.5644;0.733821;319775;271936;21061.3;0.0985466;2.1473;0.455476;0.00932407;454.411;15.1317;0.0382504;0.0584047;0.00936669;0.000114778;12.0431;2.35018;…
0.47996;1.32921;3.00677;0.714469;107.353;441.919;920.742;0.481783;0.287985;1.7589;0.0905324;462.417;247.902;514.55;0.0893523;1.35871;4.47227;0.718799;0.105057;0.0174294;0.00967236;0.0634157;535.124;38.8731;5.68171;0.051579;0.211581;617.944;4.11128;73.804;0.751404;198704;421412;15436.7;0.118846;1.70685;0.419697;0.00962295;478.951;7.72495;0.0373824;0.0575596;0.00881122;9.80E-05;9.17622;3.3833;0.036…
0.462907;0.131891;25.9722;0.157259;47.3584;10330.9;22317.5;0.466652;0.343825;1.23461;1.96756;0.0297484;1328.88;2847.68;0.0902874;1.36226;3.45668;0.764983;0.101885;0.012817;0.00804967;0.0729097;806.846;21.4825;3.60203;0.0514472;0.256214;608.305;4.33262;70.2488;0.740964;214084;406053;17263.8;0.103132;2.21473;0.442368;0.0102788;477.454;7.54013;0.0453165;0.0576893;0.00966338;0.00011108;8.49709;15.560…
0.463324;0.0798197;1.79238;0.234802;3.856;161.879;349.387;0.473612;0.282357;0.542945;0.692699;1104.11;18658.1;39395.4;0.092392;1.63385;3.36584;0.846581;0.0805184;0.0138446;0.00920323;0.057439;387.732;74.5893;3.54628;0.049082;0.200342;579.346;6.20675;66.3907;0.934672;252325;331063;18125.5;0.12907;2.62553;0.416351;0.010601;493.208;8.65877;0.0377666;0.0558665;0.00918577;0.000109178;11.3136;5.83891;0…
0.525414;0.45926;0.617222;0.0374723;2101.21;162.779;309.811;0.45304;0.0847202;2.56147;0.116443;0.718178;111.168;245.382;0.0699542;1.24196;3.71933;0.524431;0.0857309;0.0178324;0.00785018;0.0672658;468.886;51.0059;3.32632;0.0557614;0.254539;595.509;3.9624;64.4595;0.868329;358714;117755;16019.2;0.117889;1.91708;0.421867;0.0104648;451.226;3.42509;0.0380932;0.06031;0.00952751;0.000106471;9.74173;5.360…
0.502531;0.374728;2.20922;0.0680056;56.9302;8.07817;16.075;0.489366;0.0672473;3.15599;0.712481;0.55213;333.97;682.455;0.0774028;1.91358;3.22445;0.609838;0.0808602;0.0141829;0.0086172;0.0622552;483.636;46.2396;3.55798;0.058707;0.244961;590.157;4.80447;69.9379;0.851886;139635;156620;16787;0.0920364;2.40359;0.418511;0.00875639;503.583;3.70642;0.0428217;0.0587454;0.00921569;0.000107005;7.77502;14.319…
0.47584;0.023698;4.41874;0.190577;67.1555;15.1183;31.7718;0.487529;0.355868;4.74537;0.038203;353.842;1.8203;3.73373;0.0758953;1.91201;3.69866;0.683997;0.0819861;0.0165453;0.00976549;0.0631089;699.822;19.662;5.27756;0.0660797;0.213488;602.898;4.89226;74.2923;0.847145;315034;217240;17558.6;0.109031;2.50119;0.452175;0.0109304;452.353;6.48028;0.0388334;0.0588109;0.00946201;9.58E-05;7.07629;10.8259;0.…
0.478037;0.870331;4.15776;0.291708;152.921;863.71;1806.78;0.479379;0.056685;1.03031;0.0556556;0.0487728;170.173;354.986;0.0695979;2.05827;4.24855;0.43305;0.0742694;0.016502;0.00984704;0.0624994;617.923;39.2796;3.55549;0.067863;0.264126;594.764;4.66745;60.9317;0.901892;167300;178638;17561.5;0.0909679;2.04954;0.427036;0.00970891;465.648;7.57939;0.0428764;0.0582101;0.0096329;0.000118153;7.33304;4.34…
0.459545;0.49443;7.23452;0.176334;43.6727;36.097;78.5493;0.488236;0.041863;8.46527;0.113762;14.9862;241.061;493.739;0.0836151;1.87288;3.98891;0.79881;0.137889;0.0153706;0.00816853;0.0468641;496.384;35.9852;4.16772;0.0585619;0.245737;601.901;3.1468;66.3616;0.76884;268133;185573;16239.4;0.108591;2.00354;0.339316;0.0102785;448.638;3.78807;0.0348615;0.0564388;0.00958196;8.86E-05;7.52931;9.65754;0.038…
0.496882;0.146279;1.20249;1.44891;6.87761;109.819;221.016;0.472247;0.287278;5.12517;0.684255;0.492251;6830.62;14464.1;0.0826604;1.24751;3.44558;0.516886;0.107076;0.0159328;0.0116283;0.0630745;744.954;55.1861;3.91796;0.0531408;0.244457;560.774;4.6325;78.0243;0.712477;354646;240197;17812.5;0.121741;2.35144;0.385375;0.00736279;458.473;8.94403;0.0441082;0.0577052;0.0093381;7.77E-05;9.65797;39.0137;0.…
0.505243;0.149668;8.12946;0.151742;18.0257;502.672;994.911;0.489605;0.201717;1.7798;0.106827;4.21723;33.7531;68.9396;0.0975391;1.26398;3.54639;0.657773;0.0929072;0.0143702;0.00920948;0.0668656;502.509;38.9924;3.64402;0.0557806;0.228916;625.555;5.16263;78.3236;0.821874;171519;246803;17982.1;0.0892475;1.87134;0.353371;0.0103546;488.485;8.77657;0.0365835;0.0584145;0.00930829;0.00010408;11.1121;5.266…
0.487784;0.244544;0.980879;0.109083;17.0713;160.55;329.141;0.483129;1.60629;1.85726;0.295023;0.072653;462.943;958.217;0.0628477;1.44004;3.78006;0.746147;0.138116;0.0175977;0.00724967;0.0597975;668.165;44.83;4.6076;0.0462861;0.221468;627.364;3.96359;74.6169;0.881739;263668;268508;19321.5;0.0867495;1.90487;0.370108;0.00989315;462.65;9.31594;0.0412894;0.0581797;0.00928478;9.28E-05;7.73485;11.746;0.0…
0.483394;0.531697;2.80107;0.262504;81.9253;19.8668;41.0986;0.48894;1.48252;6.74813;0.115376;0.0233629;5376.73;10996.7;0.0903143;1.1482;2.99388;0.835822;0.0689383;0.01635;0.00893415;0.0836648;475.766;37.7651;5.20279;0.0481084;0.263849;538.93;7.49946;67.9452;0.416795;334349;323647;19598.4;0.108492;1.80887;0.433972;0.0113446;462.238;2.6959;0.0361366;0.0573616;0.00951585;8.84E-05;11.6952;5.15965;0.03…
0.461609;0.16002;5.27699;2.67481;138.347;27243.3;59018.2;0.503901;0.106151;12.7806;0.0798322;0.461898;229.518;455.483;0.106235;1.42337;4.15473;0.670611;0.0675477;0.0135061;0.0101891;0.0674597;414.046;52.8417;4.17395;0.0503858;0.196948;630.587;5.26777;78.2658;0.591072;486894;148704;16334.5;0.099558;1.63621;0.425298;0.00900866;460.195;5.53995;0.0457521;0.0581663;0.0097034;0.000104129;8.91786;2.3379…
0.481096;0.107201;2.70952;0.0678541;328.017;2959.07;6150.68;0.487474;0.524551;1.44541;0.893421;35.2655;181.035;371.373;0.0660635;1.33197;4.37376;0.613123;0.0657245;0.0141046;0.00859961;0.0758738;447.034;45.4202;5.00804;0.0538874;0.225645;635.042;3.27981;62.4449;0.818602;318180;266672;16540.5;0.0774002;2.25573;0.450982;0.0115058;463.166;5.38436;0.0426296;0.0580763;0.00942365;9.24E-05;7.3647;7.3766…
0.466612;0.316784;1.20729;0.0570943;1.99989;3540.88;7588.48;0.480944;0.245565;22.2464;0.179114;2.18411;20095.4;41783.3;0.0783124;1.54265;2.6084;0.777544;0.124823;0.0115649;0.00964951;0.0712496;416.629;65.22;3.97118;0.0557015;0.256263;617.307;4.62596;73.6483;0.776489;338130;229865;15899.5;0.0947813;2.20385;0.511408;0.00836142;462.829;4.943;0.0448325;0.0574038;0.00938598;8.90E-05;10.0858;7.95889;0.…
0.468364;0.0622384;0.31212;2.1313;154.695;94.7407;202.28;0.487114;0.323276;1.59218;0.0931745;11.2594;19.7438;40.5322;0.118504;2.27691;4.0278;0.62663;0.0743997;0.0187161;0.00959663;0.0659523;663.649;33.04;3.91895;0.0661315;0.257802;570.357;4.855;70.1501;0.650121;392283;434405;14224.5;0.106591;1.83557;0.433773;0.00892433;468.433;4.47361;0.0399865;0.0577188;0.00966681;9.77E-05;7.58611;12.6983;0.0521…
0.470199;0.0278653;0.778202;0.485078;370.46;341.377;726.027;0.469091;0.226379;3.11142;0.320156;2560.69;37.3851;79.6969;0.0669447;1.09956;3.90239;0.826258;0.0901033;0.0150475;0.010155;0.0631319;264.86;95.3509;4.22993;0.0463116;0.272564;553.305;1.71511;82.9325;0.892518;433921;338630;16819.4;0.0935129;1.78178;0.319035;0.00987138;433.114;5.0323;0.0394408;0.057166;0.00963125;0.00012304;8.2714;8.17049;…
0.491651;0.268419;2.55512;0.487207;130.838;51.6902;105.136;0.468034;1.14423;0.74119;0.0330535;270.166;1438.43;3073.35;0.0753195;1.17909;2.97704;0.814474;0.152628;0.0123546;0.00749364;0.0614728;628.828;49.9596;3.84597;0.0707644;0.298642;654.137;7.01338;67.0691;0.76705;153322;207969;18192.1;0.114725;2.19017;0.496861;0.00938524;472.366;13.2172;0.02984;0.0569499;0.00926106;9.82E-05;7.015;4.61389;0.03…
0.467793;0.206781;3.71837;1.46385;20.7376;3476.58;7431.87;0.494286;3.60708;1.11349;0.0412336;122.997;2.76861;5.60123;0.10738;1.39066;3.83798;0.6581;0.111;0.0118465;0.00872508;0.086628;427.753;46.8495;3.31706;0.059168;0.217657;680.006;5.32029;66.567;0.74593;318172;177786;17428.8;0.0891148;2.46904;0.401273;0.00983974;480.364;5.24262;0.0422854;0.0566927;0.00933252;0.00013241;6.71455;3.7176;0.0362426…
0.48219;0.220482;5.40327;0.0630318;79.6096;450.897;935.101;0.478355;0.404452;1.09412;0.118279;6.7474;10022.9;20952.8;0.102761;1.42893;3.62679;0.845441;0.120674;0.0120889;0.0088428;0.0703949;684.694;69.3158;4.65524;0.0416203;0.213071;599.002;3.68478;63.9382;0.868268;265375;195082;16930.5;0.124256;1.68526;0.391724;0.00801538;467.687;2.78974;0.034385;0.0587667;0.00946086;0.000103578;7.2463;6.70267;0…
0.493245;0.117979;5.54185;0.848043;2634.19;437.048;886.066;0.465513;0.254121;1.37618;0.0660738;2.44525;235.568;506.039;0.0938612;1.52547;2.96829;0.533542;0.075157;0.0190193;0.00845889;0.0753328;481.361;28.5022;4.42319;0.0528444;0.194836;598.302;2.4478;64.0928;0.967705;285339;244460;18591.3;0.114821;1.91838;0.384751;0.0100067;458.165;18.0594;0.0415911;0.0563733;0.00936282;9.57E-05;7.67884;5.9777;0…
0.48632;0.164958;2.18662;0.411348;38.4276;1072.23;2204.78;0.48874;0.061951;3.89887;0.100248;44.6045;2502.32;5119.94;0.0942639;1.54639;3.39093;0.625628;0.109083;0.0153214;0.00965922;0.054712;646.21;49.5991;3.57963;0.05054;0.253717;540.893;2.7944;68.5261;0.822466;304430;255805;16649.5;0.0994966;2.38907;0.339462;0.0105812;477.185;4.07624;0.0393288;0.0569566;0.00974155;7.44E-05;7.86104;8.31721;0.0435…
0.483481;0.264566;3.814;0.235439;118.444;708.381;1465.17;0.478623;0.0527436;5.87453;0.186748;5.84625;489.222;1022.15;0.0592912;1.39709;3.58526;0.600146;0.114387;0.0206108;0.00927884;0.0728317;488.681;42.8594;3.79191;0.0412982;0.247575;607.857;2.20256;64.9254;0.856583;279339;670747;13992.4;0.103169;1.98414;0.403925;0.00919889;431.473;8.69104;0.038775;0.058835;0.00930438;0.000106116;11.1004;7.63276…
0.501021;0.12177;3.96913;0.0847212;302.021;2249.52;4489.88;0.454062;0.163087;4.63607;0.0960496;41.9682;2981.52;6566.33;0.0820482;1.5542;3.10124;0.975896;0.111008;0.0154333;0.00834669;0.0778856;692.37;56.2838;2.96476;0.0577864;0.2521;608.069;4.54513;75.1703;0.8253;195283;232926;17428;0.0976053;1.87274;0.392132;0.00972762;466.194;12.8832;0.0419355;0.0590713;0.00913142;7.99E-05;8.5937;7.60243;0.0331…
0.484801;0.580324;1.32672;0.242743;149.366;1805.94;3725.12;0.467106;0.161551;2.377;1.18562;0.268013;302.153;646.861;0.0684703;1.20166;2.81035;0.689742;0.102523;0.0171839;0.0095483;0.0735891;654.246;34.0768;3.10078;0.0697205;0.312974;568.068;3.07439;59.1217;0.867309;182580;181161;15948.6;0.0908389;2.40127;0.29704;0.00866674;507.786;8.36522;0.0396792;0.0581237;0.00966262;7.79E-05;8.38102;9.60941;0.…
0.479385;0.368071;5.70318;1.27862;199.562;9.70813;20.2512;0.500591;0.0878519;10.8523;0.221009;95701.2;855.358;1708.7;0.112526;2.10383;3.60482;0.763251;0.0837574;0.0138919;0.00928922;0.0733285;489.299;98.7383;4.16782;0.0535617;0.216891;551.876;4.84294;68.3979;0.937956;366427;495807;12926.1;0.0916393;2.31119;0.388511;0.0113636;435.854;7.6724;0.0410804;0.0577146;0.00926863;9.27E-05;8.8968;19.7337;0.…
0.477637;0.17257;1.47176;0.472929;103.979;1022.61;2140.97;0.50325;0.405605;7.11528;1.04611;0.468589;612.817;1217.72;0.0875381;1.27834;3.40965;0.699178;0.0937195;0.0149203;0.0100601;0.0655333;707.32;88.6772;3.5003;0.0524201;0.223917;579.184;7.12238;60.285;0.854897;286966;403139;13420;0.0904863;1.55165;0.456239;0.0106591;450.743;13.3925;0.0405879;0.0561818;0.00922235;9.14E-05;9.00801;3.1795;0.03397…
0.498223;0.267193;2.14258;0.266925;37.8279;177.862;356.993;0.468004;0.239917;3.63947;0.194855;12.8654;102.173;218.316;0.0925547;0.909552;2.67508;0.750336;0.089737;0.0137311;0.00918747;0.0846167;580.464;51.6621;3.92595;0.0634629;0.267145;650.203;9.94349;70.7173;0.891261;215704;234159;15501.2;0.107087;2.03276;0.391214;0.00920603;421.076;5.43578;0.0404488;0.0592017;0.00919646;9.43E-05;7.68997;6.3397…
0.473051;0.224754;1.56706;0.0337506;198.349;389.739;823.883;0.483872;0.0950097;0.889992;2.25446;90.3767;2809.33;5805.94;0.0765318;1.92956;3.65953;0.753643;0.0917605;0.0130992;0.00937207;0.0706521;377.744;43.5924;3.60854;0.0571184;0.291542;555.954;4.19698;68.846;0.813195;206226;169405;14720.5;0.113827;1.92024;0.435244;0.0125505;452.875;5.05537;0.048048;0.0596154;0.00930616;0.000111204;10.4284;9.95…
0.506473;0.276693;7.58724;0.538935;646.761;16003.7;31598.3;0.494722;0.0613876;4.20037;0.796892;17.078;742.833;1501.52;0.104293;1.49073;3.49435;0.934151;0.087098;0.0166196;0.0078778;0.0527162;634.086;38.7106;4.00506;0.0537425;0.193215;586.95;3.39303;70.0955;0.536102;126980;189232;19982.1;0.106817;1.95036;0.297211;0.010777;431.728;3.96089;0.0370166;0.0577695;0.00930087;8.10E-05;8.09599;8.03671;0.05…
0.497551;0.519209;2.39214;0.12691;1825.59;61.4349;123.475;0.499776;2.92959;1.75165;0.140303;175.895;314.206;628.693;0.087949;1.44669;3.85013;0.598368;0.0859394;0.0171162;0.00970775;0.0621199;641.058;50.3234;4.0921;0.0713885;0.263307;618.184;6.79646;57.9972;0.616638;318992;195713;16324.3;0.115515;2.218;0.459638;0.00884952;442.637;12.6363;0.0396143;0.0555665;0.00952334;8.90E-05;10.3446;7.66076;0.04…
0.478841;0.225094;4.63456;0.239262;182.194;323.713;676.034;0.463225;0.639736;1.85792;0.0437263;45998.8;66.5218;143.606;0.0695759;1.41506;3.75093;0.661707;0.073586;0.0155728;0.00826626;0.0817945;750.619;50.1041;4.65865;0.0627978;0.209833;506.779;2.22049;70.8758;0.89564;451953;192579;17013.8;0.105503;1.74931;0.404009;0.00951542;445.642;7.99904;0.0420708;0.0562978;0.00932044;9.94E-05;9.77116;4.59684…
0.468882;0.13189;2.49063;0.0411008;687.717;166.747;355.627;0.448375;0.0245149;2.20399;0.337361;489.251;8063.83;17984.6;0.0762427;1.80071;4.15237;0.935167;0.106141;0.0159986;0.0092941;0.0599517;497.576;58.4832;4.09334;0.0553023;0.262243;591.94;2.54059;64.7968;0.943777;166148;152905;15237.5;0.0903832;2.39897;0.42333;0.0111075;470.89;7.72595;0.0395413;0.0610854;0.00923022;9.18E-05;8.8373;4.42415;0.0…
0.457391;1.50913;2.28143;0.597709;33.7509;1550.41;3389.69;0.488573;0.753509;4.83197;0.186371;0.0305624;1627.3;3330.73;0.0697354;1.39308;3.27794;0.980709;0.0978084;0.0136946;0.00836391;0.09426;758.776;27.0727;4.18109;0.0455066;0.199727;565.338;3.94694;66.6835;0.869193;211267;317766;15578.7;0.0953985;2.43139;0.455641;0.00961644;438.212;7.75991;0.0396613;0.0585163;0.00937806;0.000123572;6.98309;13.6…
0.488699;0.247254;3.2841;0.34142;3877.11;180.82;370.003;0.495926;0.113492;2.16367;0.0755719;34.844;1.18063;2.38065;0.0851205;1.87004;2.70409;0.738132;0.132202;0.0167836;0.00925939;0.0581537;544.897;60.5195;4.04752;0.0567358;0.207116;593.089;3.41075;72.2976;0.816912;150489;266556;21120.4;0.081139;2.52157;0.320062;0.00797291;469.228;11.0698;0.036527;0.0569354;0.00939009;0.000112452;7.75579;6.40067;…
0.468762;1.57718;1.9888;0.0559265;1081.66;716.169;1527.79;0.487005;0.0665163;3.72315;0.124357;0.552614;136.277;279.827;0.0777357;1.59792;3.37093;0.56983;0.112217;0.0169242;0.00828751;0.0662155;718.504;59.6918;3.84826;0.0521777;0.292;641.277;4.83844;75.8925;0.959231;416515;418905;16873.2;0.0979132;2.14381;0.32704;0.0104092;474.335;9.43826;0.044746;0.0570342;0.00920085;9.24E-05;9.63274;8.15156;0.03…
0.480883;0.190164;7.21856;0.326208;31.1526;1567.14;3258.88;0.476083;0.43206;1.12464;0.0514261;5.22438;1553.98;3264.1;0.0916842;1.19386;2.49746;0.781191;0.173278;0.0165931;0.00811999;0.0826099;659.272;112.821;5.10794;0.0561225;0.307072;615.039;5.08115;64.5171;0.60726;439673;267554;16692.6;0.0995314;2.00258;0.430388;0.0130721;451.897;5.4247;0.0331559;0.059399;0.00941731;0.000112013;6.99857;8.58057;…
0.467913;0.0648774;2.71579;0.753599;3.76278;395.083;844.351;0.464835;0.176052;4.74068;1.05311;238.381;64.7627;139.324;0.107407;1.70992;3.35982;1.11234;0.117835;0.0160428;0.00816766;0.0703066;483.402;53.8651;4.31665;0.0442989;0.216335;596.069;4.99685;68.9963;0.903343;203501;324818;19935.1;0.0965563;2.69564;0.457784;0.00980378;490.246;6.22055;0.0368738;0.0580812;0.0093429;9.09E-05;7.41777;3.8054;0.…
0.478659;0.141976;3.31182;0.161156;90.1904;2103.12;4393.78;0.47377;0.218409;4.55536;0.0334713;0.00203723;306692;647343;0.0938191;1.07233;3.4676;0.668865;0.0973753;0.0174389;0.00791836;0.0662411;584.371;82.2949;3.67168;0.0535253;0.231248;603.206;4.23883;74.8549;0.849455;364571;241608;15850.7;0.0858396;1.53378;0.520966;0.0105408;506.033;10.4722;0.0340368;0.0574681;0.00957088;8.52E-05;6.39308;6.0544…
0.490257;0.194204;2.84662;0.149441;342.326;1971.55;4021.47;0.470625;1.33678;2.04431;0.0391461;0.0440925;1262.04;2681.62;0.0679311;1.94116;4.577;0.476067;0.0620363;0.0171066;0.00979879;0.0484184;653.571;45.9577;5.5264;0.0459293;0.195178;653.132;3.48229;70.6767;0.869379;124107;277289;13563.1;0.0951981;1.82732;0.376756;0.0097827;464.018;4.83157;0.0423018;0.0573957;0.00932939;0.000104605;7.79495;10.9…
0.485718;0.729455;1.22664;0.186469;14.1548;96.0627;197.775;0.453772;0.131942;13.5518;0.0249967;7.16648;1945.22;4286.78;0.0975713;1.41389;4.94716;0.655039;0.0908339;0.0135583;0.00828608;0.0621214;724.436;63.6006;3.61003;0.0611351;0.264417;679.842;4.1988;65.976;0.772997;265070;180459;16835.9;0.102673;2.03089;0.452564;0.0117567;448.379;6.84874;0.0400604;0.0570426;0.00913718;0.000114362;8.26116;4.385…
0.473457;0.583834;7.66284;0.137797;72.307;217.029;458.392;0.501439;0.247197;3.45889;0.488856;4441.46;550.61;1098.06;0.114518;1.32513;4.16466;0.720388;0.0851282;0.0173836;0.00928619;0.0473437;525.237;53.4205;4.15943;0.0570397;0.211464;601.145;7.37118;72.9883;0.92962;183019;130839;15208.8;0.104474;2.10154;0.372993;0.0116996;464.021;6.32098;0.045322;0.0592482;0.00925734;8.86E-05;10.6129;6.82991;0.04…
0.480871;0.198523;1.64176;1.37647;11.9754;480.461;999.148;0.486281;0.0662907;1.71023;0.0836101;6.65372;104.271;214.426;0.055338;1.66505;2.02994;0.562902;0.162536;0.013563;0.00995148;0.0601333;508.561;49.6391;6.29018;0.0430631;0.190379;609.043;2.10721;69.7015;0.686508;198128;264548;16181.2;0.0980634;2.18146;0.456757;0.00890447;460.022;5.54765;0.043752;0.0586639;0.00901621;8.09E-05;8.75375;8.14797;…
0.47784;1.29887;2.61667;0.123303;73.899;423.328;885.919;0.483865;0.540424;4.20532;1.00129;0.661962;860.031;1777.42;0.0599151;2.09588;3.70159;1.01245;0.0923952;0.0132254;0.00973725;0.0746301;700.902;49.5319;3.44822;0.041138;0.30726;649.802;4.58527;61.8358;0.95159;225519;296749;13997.8;0.0794374;2.06929;0.489892;0.0117064;485.628;3.45821;0.045967;0.0575745;0.00927168;0.000109063;7.30496;6.06782;0.0…
0.482289;0.392234;4.13309;0.937318;1981.65;44.963;93.2284;0.482042;0.106068;5.25863;0.173515;1.37832;717.649;1488.77;0.0870954;1.33696;4.01499;0.831784;0.112021;0.0136931;0.00944389;0.061304;425.769;101.347;4.73807;0.0537273;0.257746;616.56;4.82889;62.5195;0.839983;156362;165216;15568;0.0918414;2.19844;0.435763;0.0119371;482.998;4.23867;0.035504;0.0572133;0.00927487;7.42E-05;8.48565;4.29248;0.032…
0.473594;1.54356;2.90792;0.24205;91.399;2000.12;4223.27;0.497542;0.333807;3.62792;0.0722876;0.0328728;1377.79;2769.21;0.0792172;1.94039;2.69227;0.75552;0.0759074;0.0154145;0.00870808;0.0565281;596.263;90.7473;4.63716;0.0486729;0.206122;664.964;3.1422;79.3439;0.727958;225518;344085;17015.7;0.0902008;1.8919;0.351035;0.0114484;470.972;7.80072;0.0493269;0.0575583;0.00909067;9.44E-05;9.5067;8.52453;0.…
0.478106;1.00284;1.97946;0.252949;3550.28;51.6314;107.991;0.460403;0.154102;0.515612;0.0585611;2478.58;487.861;1059.64;0.0750036;1.33009;4.93172;0.754593;0.105165;0.0138783;0.00907875;0.0875907;681.281;51.5079;4.44917;0.0363928;0.238045;617.337;3.04085;71.9124;0.888852;388584;261202;17523.5;0.078635;2.03256;0.388097;0.00906422;465.136;7.08722;0.0398502;0.056921;0.00929726;8.38E-05;7.89389;4.81405…
0.473367;0.464788;3.80386;0.321621;154.761;58.4469;123.471;0.476093;0.217106;1.37613;0.0643553;2607.13;12.6803;26.634;0.0722464;1.76002;2.90238;0.726527;0.114746;0.0174576;0.0104297;0.0530012;685.917;60.9493;4.6542;0.0671446;0.24838;605.682;4.95843;83.1854;0.930873;174156;204125;16016.1;0.10898;2.04153;0.484367;0.00777827;477.99;5.75159;0.0423898;0.0570415;0.00939994;0.000104033;6.19721;6.58615;0…
0.469639;0.145021;0.70454;0.102365;72.0345;13656.9;29079.6;0.469831;0.0749492;0.853085;0.718604;1.8938;42964.3;91446.3;0.0702468;2.15478;2.50048;0.629909;0.101585;0.0160821;0.00953295;0.0542534;638.371;69.9956;5.19144;0.0414407;0.199278;541.71;3.30044;70.388;0.644876;329608;236326;14498.3;0.0839075;1.89169;0.457611;0.0111527;476.452;4.1948;0.0329002;0.0559603;0.00917317;9.28E-05;9.35433;9.86407;0…
0.48253;0.127549;2.38614;2.03514;618.725;12.5674;26.0447;0.505646;0.91499;0.936583;0.0901719;0.0641633;728.232;1440.2;0.0640408;1.29376;2.95968;0.675836;0.0867695;0.015382;0.00936783;0.105833;391.049;33.9886;4.74197;0.045976;0.195546;584.783;2.59169;66.4338;0.704486;151439;291040;15651.7;0.102607;1.76395;0.440691;0.00846462;425.824;14.8912;0.0444585;0.058649;0.00951706;8.62E-05;9.11391;2.77718;0.…
0.449866;0.283328;6.45668;0.29754;39.8521;583.288;1296.58;0.496511;0.781547;1.47442;0.436634;11.2501;1296.06;2610.33;0.11598;1.55483;3.42548;0.772681;0.0640582;0.0132729;0.00932211;0.0677758;424.912;45.7678;3.72657;0.0485266;0.25258;609.328;7.33044;68.1757;0.397607;265826;174335;14400.1;0.0755305;1.99529;0.445706;0.0107698;428.848;10.0631;0.0365603;0.0578586;0.0095672;0.000106678;7.68702;4.16226;…
0.468967;0.0689375;2.77969;0.0641758;1384.82;78033.8;166395;0.491077;0.0900145;24.562;0.119904;4243.67;25.5645;52.058;0.0738236;1.43458;3.8158;0.615707;0.116685;0.017105;0.00759235;0.0600324;491.722;70.1454;4.62199;0.0600581;0.213979;584.069;4.85706;68.3458;0.827317;203988;375326;17515.3;0.0808459;1.70006;0.440788;0.0121309;488.927;1.72578;0.040635;0.0580595;0.00907338;0.00010256;7.26092;11.0046;…
0.482647;0.470067;1.47545;0.16046;80.3322;183.016;379.193;0.465608;0.219261;1.33735;0.0262184;46.7594;73.8609;158.633;0.0682851;1.39676;3.59412;0.597502;0.0718847;0.0149635;0.0105096;0.0704488;577.781;49.6127;4.12283;0.0444138;0.302597;587.138;5.14305;81.2962;0.774654;179722;216457;17122.2;0.0902747;1.61261;0.37263;0.00797748;494.655;10.4225;0.036507;0.0586089;0.0092253;0.000110441;9.04562;22.628…
0.466931;0.49883;4.09008;0.102208;207.908;3.60681;7.72451;0.486119;0.0286657;2.1198;0.493947;46.0184;987.132;2030.64;0.0884316;1.3082;3.93559;1.03815;0.084032;0.0159113;0.00835336;0.0717051;257.699;32.2428;3.80958;0.0558045;0.29332;641.128;5.48887;67.0171;0.877113;188766;275268;16843.3;0.101521;2.12686;0.372514;0.00898519;428.454;9.49961;0.0377114;0.0558062;0.00957895;8.67E-05;7.70629;7.44992;0.0…
0.473123;0.0778145;2.34831;0.0595173;39.6555;5983.31;12646.4;0.489578;0.047131;1.97402;0.0458284;103.984;16.1739;33.0365;0.0767112;1.14369;4.18184;0.604258;0.104336;0.0154121;0.0099511;0.068663;537.87;64.9322;4.09036;0.0667689;0.242291;620.455;3.80802;68.3942;0.944537;213275;676149;16412.1;0.110835;1.85379;0.393112;0.010181;467.949;5.6166;0.0339095;0.0595609;0.00936377;8.40E-05;9.40607;9.71339;0.…
0.469451;0.220408;2.23616;1.89484;24.9663;1753.44;3735.09;0.498287;0.220889;2.94901;0.195438;2.63639;107.761;216.263;0.0940107;1.1401;3.48136;0.713052;0.0767532;0.013231;0.0103596;0.0705018;431.793;70.2561;4.90811;0.0630049;0.24096;614.105;4.49638;80.1549;0.960042;427708;195533;14887;0.122224;2.53062;0.441131;0.0107318;440.142;7.38862;0.0448494;0.0565852;0.00927422;9.54E-05;8.34217;5.41874;0.0431…
0.480705;0.169704;3.77352;1.01091;22.4333;338.458;704.086;0.458787;0.0511777;1.20575;0.0448532;5.72726;2804.9;6113.74;0.06526;1.5715;3.06035;0.544901;0.0832582;0.0126682;0.00958502;0.0585475;876.501;56.2992;5.15141;0.0635449;0.254896;580.494;2.82851;75.4431;0.912989;344358;436007;17275;0.104993;2.02295;0.482431;0.00875958;507.037;13.4391;0.0364544;0.0581491;0.00907261;0.000107292;9.12649;6.56939;…
0.473597;0.0532288;4.97171;1.24774;27.8496;342.425;723.03;0.50184;0.109473;2.4592;0.358478;0.383512;452.056;900.799;0.0939328;1.23881;4.07626;0.915855;0.0878039;0.0155677;0.00954527;0.0607651;356.615;55.2973;3.94414;0.0493645;0.31134;618.301;2.33183;72.1189;0.781505;258248;157245;18796.1;0.0926011;2.00638;0.418357;0.00836466;446.686;10.8172;0.0360911;0.0591736;0.00923685;9.79E-05;10.2557;7.25667;…
0.465715;0.625399;1.69246;0.0891053;410.494;3037.76;6522.8;0.454215;0.207314;3.45054;0.054474;0.0412565;959.587;2112.63;0.0826912;1.39056;4.07212;0.794604;0.146396;0.01328;0.00933493;0.0613169;394.415;60.7894;4.30141;0.0547694;0.231248;681.608;5.17985;74.6985;0.813624;425207;163229;17937.6;0.106928;1.73322;0.359488;0.00886163;461.299;7.30604;0.0480158;0.0570585;0.00924866;8.96E-05;9.65001;6.13388…
0.471736;0.229249;3.77198;0.863148;185.22;1411.65;2992.45;0.497328;0.132073;9.74986;0.0149486;2.33034;916.363;1842.57;0.0713609;1.51117;4.23898;0.554534;0.141069;0.0159763;0.00831701;0.0582364;509.003;40.1661;4.93465;0.0522942;0.197623;584.375;2.83051;71.5904;0.903807;488097;242347;16936.9;0.0991764;1.92571;0.399412;0.00983496;455.564;8.09703;0.0451259;0.0570545;0.00972941;9.65E-05;7.8047;6.68284…
0.472327;0.0398707;10.4038;0.282662;31.9384;15845.7;33548.2;0.467046;0.213956;1.83909;0.444202;8.32771;69.6861;149.206;0.0791705;1.86653;3.209;0.593303;0.0929903;0.0151861;0.010036;0.0711773;524.857;39.0087;2.79327;0.0484139;0.209662;561.865;5.81229;70.8852;0.852101;304653;257667;17559.7;0.102119;2.48814;0.496413;0.0101792;469.578;3.892;0.0368991;0.0598379;0.00983179;0.00010261;12.0721;6.62925;0.…
0.477433;0.025276;3.53499;0.204916;11.2867;454.142;951.217;0.480918;0.15808;4.33001;0.35212;1979.43;14584;30325.4;0.0783344;1.51201;3.99525;0.641798;0.0987935;0.0117999;0.0093066;0.057997;622.91;67.7064;5.35618;0.0632595;0.243924;542.968;3.86548;60.5815;0.929142;206728;265751;19321.5;0.0856563;1.91347;0.33669;0.0106132;424.124;8.35715;0.0440154;0.0614364;0.00925192;7.41E-05;7.43205;6.21264;0.0384…
0.470664;0.628454;3.82866;0.295987;181.311;664.582;1412.01;0.475932;0.402285;1.57526;0.118324;39.2837;415.028;872.031;0.0744463;1.11544;3.08578;0.556762;0.0865605;0.0153199;0.00791406;0.0614009;442.656;80.3402;4.09332;0.0622359;0.243478;567.209;1.5877;57.1499;0.794539;199125;207948;16691.8;0.0872336;1.65313;0.474704;0.00750219;446.864;10.7224;0.0353189;0.0601626;0.00898228;8.15E-05;9.73819;11.281…
0.475843;1.2202;2.61437;0.114386;591.882;86.9538;182.736;0.48571;0.0932603;1.73103;0.471177;1145.22;865.18;1781.27;0.0741312;1.80099;2.38965;0.611565;0.108509;0.0159676;0.00903242;0.0724847;400.325;78.3039;3.29855;0.047204;0.278218;599.809;3.68142;84.1685;0.921595;658921;213911;17233.2;0.0875655;1.98297;0.367468;0.00796858;472.843;4.76978;0.031866;0.0560227;0.00927862;0.000103798;5.86113;18.5262;…
0.452839;0.508284;1.60528;0.0830802;2273.72;2792.88;6167.49;0.49247;0.260042;0.945457;0.418568;256.052;410.118;832.778;0.120365;1.45898;3.61908;0.632942;0.123764;0.0143993;0.0088314;0.0713579;301.61;70.6339;3.19522;0.0523812;0.247164;568.478;6.3816;77.2554;0.882198;308124;364239;16130.7;0.0885862;1.81147;0.4473;0.0107664;424.851;7.87106;0.0413329;0.0605103;0.00904466;0.00012449;6.41816;6.96523;0.…
0.47135;0.0805114;2.55298;0.0775692;588.699;34232.3;72626.1;0.473011;0.81017;6.11936;0.0956645;11.1951;61.4961;130.01;0.11427;0.94222;3.23212;0.687131;0.0861186;0.0122052;0.0102631;0.0657779;518.577;86.9697;3.37339;0.062382;0.214717;592.566;4.03366;67.4942;0.90165;385042;404217;15986.4;0.113848;1.78516;0.332045;0.0116114;491.696;8.71782;0.0465006;0.0577889;0.00943356;0.000101567;8.34765;9.64137;0…
0.501607;0.671134;2.91053;0.160621;95.5338;28.6696;57.1555;0.47328;0.55955;0.276939;0.574798;22.6514;422.46;892.621;0.0760807;1.31087;4.75485;0.880437;0.0725115;0.0143015;0.00899626;0.0681487;502.079;30.9047;4.37473;0.0637823;0.177848;627.683;7.03066;63.3602;0.822888;321179;642891;16192.4;0.10071;2.26519;0.358357;0.0120131;484.351;12.3705;0.0406142;0.0595009;0.00961682;8.25E-05;9.09363;7.57563;0.…
0.475601;0.0987451;5.79339;0.0835146;49.2466;56.0663;117.885;0.438659;0.93625;0.659181;0.165916;1.96553;16481.2;37571.8;0.0549009;1.71264;4.53235;0.767393;0.130684;0.0172107;0.00936559;0.103688;433.64;82.0843;4.99904;0.0442723;0.270845;664.674;2.88251;68.9057;0.877261;211035;272672;17205.9;0.118537;1.81086;0.464441;0.0110256;459.227;11.0372;0.0420895;0.0582574;0.00954575;0.000122018;7.88565;15.48…
0.473044;0.0699341;3.82431;0.0307738;252.031;4863.02;10280.3;0.461497;0.393735;0.86405;0.061421;0.329896;1945.32;4215.23;0.0879384;1.54486;3.86851;0.650169;0.0755953;0.0142421;0.00995701;0.0577157;405.017;38.5499;4.1345;0.0598125;0.331871;566.923;2.82778;72.757;0.965607;152205;224512;16011.1;0.0762913;1.72929;0.432595;0.00828586;483.858;6.59798;0.0376698;0.0586195;0.00917588;9.13E-05;9.65028;2.88…
0.497332;0.34621;3.65994;0.390772;53.7053;670.119;1347.43;0.498637;0.218467;3.3028;0.0564571;1633.86;158.268;317.401;0.126397;1.54055;4.69473;0.564918;0.0836811;0.018805;0.0100228;0.045834;711.857;71.4529;3.13735;0.0598267;0.232844;551.703;5.43405;85.2932;0.791428;278296;508530;18468.6;0.0972679;2.18756;0.397979;0.00909274;445.818;5.28769;0.0362873;0.0586372;0.00924638;8.19E-05;6.65151;5.33608;0.…
0.496123;0.0485002;7.13942;0.329917;21.4743;136.063;274.252;0.485117;0.13495;1.50077;0.131025;10.5299;31.9002;65.7578;0.0914325;1.07318;3.91992;0.707465;0.128209;0.0148826;0.00931118;0.0511905;555.296;47.4776;4.37733;0.0505951;0.216773;580.858;4.47818;66.0132;0.896867;115156;182093;20437.4;0.0907271;1.75634;0.449864;0.0112505;428.826;3.30291;0.0498569;0.0576008;0.00969123;8.58E-05;11.0636;6.35403…
0.48127;0.0442047;8.36493;0.144486;33.2351;68.6113;142.563;0.462542;0.546477;2.9459;0.410593;19.5784;2486.34;5375.38;0.0560699;1.11622;2.5924;0.75247;0.120444;0.0146587;0.00831877;0.0654953;586.836;42.743;3.946;0.0461963;0.274378;602.302;4.10608;73.806;0.959552;233251;280876;14091.2;0.106473;1.75882;0.464331;0.00933416;473.783;6.38332;0.0489364;0.0567963;0.00938182;9.98E-05;8.41062;12.8161;0.0362…
0.500682;0.16941;2.12295;0.21701;103.568;4013.46;8015.98;0.463239;0.012067;3.75104;0.992861;20.6587;1205.43;2602.17;0.102441;1.47224;3.96261;0.732132;0.0756925;0.0152066;0.0091913;0.0678256;551.628;55.8469;3.33715;0.0512425;0.209672;609.929;4.741;74.8698;0.831953;131883;146847;17164.4;0.106562;1.79976;0.437045;0.0117407;461.853;3.92711;0.0356145;0.0577842;0.00982458;0.000115081;8.06696;10.622;0.0…
0.487316;0.202164;1.38353;0.267447;46.0561;50522.1;103674;0.464372;0.161874;9.97123;0.0912959;111.988;40.9791;88.2463;0.088168;2.01142;3.03068;0.662783;0.0953514;0.0145398;0.00857923;0.0803305;440.942;30.8577;5.18518;0.0577846;0.173895;598.429;4.26951;66.7535;0.598567;403150;367269;17884.1;0.0868363;1.87864;0.449149;0.00932703;488.733;15.0917;0.0374574;0.0578372;0.00959043;0.000113341;11.0182;9.8…
0.452973;0.50182;6.66227;0.268182;67.7432;20.3135;44.8448;0.469646;0.0936167;7.57453;0.202453;10.5047;5791.74;12332.1;0.077485;1.45288;3.36257;0.538918;0.0968896;0.0126928;0.00816296;0.0736842;655.347;43.2016;4.89407;0.0396981;0.230877;622.495;3.09461;71.2022;0.775423;507101;484443;15327.8;0.109423;2.30166;0.341493;0.00868923;454.154;1.81148;0.0321183;0.057859;0.00927852;5.95E-05;9.80943;9.248;0.…
0.472029;0.362734;0.436561;0.0227862;2869.07;54.3845;115.214;0.474251;0.06056;3.35562;0.17746;40.5616;93.5659;197.292;0.107727;1.69189;3.36917;0.556615;0.0984132;0.0195764;0.00716634;0.0621925;617.377;42.1494;3.84647;0.0494298;0.207926;631.938;4.08438;69.4277;0.864369;201836;433340;19261.2;0.119685;2.36028;0.378972;0.00995718;450.953;7.17698;0.0476043;0.0556526;0.00967371;0.000112657;10.138;3.053…
0.51025;0.299414;1.70203;0.0144298;34.3424;1746.13;3422.11;0.481771;0.115834;4.21301;0.101277;69.9564;109248;226764;0.12664;1.43439;3.90063;0.964247;0.0780161;0.0110805;0.0105535;0.079554;561.624;34.804;4.09041;0.0552596;0.189875;571.261;3.69681;63.2158;0.919109;226379;345463;16257.8;0.140863;1.85859;0.357134;0.0129075;445.565;12.4803;0.0371152;0.0560812;0.00979358;7.58E-05;7.5128;5.65819;0.03885…
0.50618;0.256885;2.1536;0.563313;1538.85;48.7204;96.2512;0.506654;0.0574573;5.13426;0.0183055;5.16848;738.859;1458.31;0.0879702;1.40188;2.9938;0.991185;0.0766695;0.0137405;0.00821491;0.0662455;604.399;29.2506;3.81777;0.0483914;0.288009;589.175;2.42503;70.2736;0.904733;319431;492377;15152.7;0.0982177;2.12313;0.346857;0.00939694;476.549;6.27982;0.0483879;0.0596682;0.0094923;0.00010419;9.84563;5.691…
0.456609;0.319298;4.06892;0.0491368;400.874;546.597;1197.08;0.479866;0.271137;2.4723;0.0524945;12.0068;319.142;665.065;0.0891582;1.48166;3.22708;0.589562;0.0758967;0.0144325;0.00876123;0.0630856;564.756;45.7722;3.92088;0.0490606;0.19389;642.432;4.32295;79.9566;0.868227;259267;280570;17898.4;0.101271;1.69515;0.430307;0.0110608;476.726;17.6823;0.0417437;0.0567035;0.00948182;0.000134654;10.0094;3.36…
0.481239;0.376161;3.66938;0.185813;88.8376;12.806;26.6105;0.490034;0.0558266;1.40995;0.40574;33.7595;32.5085;66.3393;0.138318;2.0148;3.34998;0.942703;0.0896109;0.0171707;0.0098079;0.0664797;431.724;20.3461;4.46056;0.0493941;0.307383;562.381;4.40888;73.7276;0.871422;173351;361729;20310.3;0.0912195;1.46637;0.422061;0.00964715;474.908;4.94405;0.035975;0.0593966;0.00910969;0.000112123;8.62732;3.89339…
0.48272;0.267893;5.53778;0.0990579;108.709;683.376;1415.68;0.487456;0.042324;1.16821;0.08657;3166.08;25714.8;52753.1;0.0770265;1.46739;3.86577;0.684068;0.073834;0.0140019;0.00864287;0.0766147;510.815;70.7538;3.67236;0.056149;0.275249;592.744;4.04044;62.4577;0.89529;134146;430234;20483.7;0.0872478;2.13662;0.447451;0.00950429;483.449;4.81372;0.0391262;0.0563092;0.00946497;8.80E-05;8.04162;10.4777;0…
0.472929;1.90491;1.56007;0.050768;19.6726;7.56787;16.0021;0.488664;0.102484;9.58761;0.07485;152.92;660.707;1352.07;0.120755;1.49977;2.9709;0.649667;0.107608;0.0116739;0.0080401;0.0759312;381.43;47.7825;4.31174;0.0496841;0.256945;538.76;1.59374;71.1102;0.769901;270073;328057;17643.4;0.0941962;1.91509;0.438811;0.0104603;431.105;55.7867;0.0440094;0.0593646;0.0093328;9.51E-05;13.6577;11.5313;0.036387…
0.475581;0.158265;0.49992;0.066637;295.337;86.9466;182.822;0.498232;2.41098;1.74856;3.46633;64.6597;1928;3869.69;0.0883858;1.23217;4.07073;0.898021;0.13348;0.0160942;0.0087022;0.061111;747.346;63.6096;3.59227;0.0642691;0.241536;574.779;7.10919;61.3869;0.400167;446741;149311;18298.7;0.0953428;2.29727;0.416722;0.00828441;468.922;8.77596;0.0368169;0.0571267;0.00957248;8.87E-05;8.47918;9.52644;0.0416…
0.472858;0.130082;3.59428;0.605371;11.8854;9230.65;19521;0.491417;0.0122427;8.50561;0.266623;1.76906;368.855;750.595;0.0848415;1.4454;4.21033;0.770724;0.0663678;0.0145406;0.00874342;0.0657169;693.901;32.4087;3.78309;0.063517;0.217984;591.817;3.20441;70.5528;0.94786;287563;352587;15920.3;0.0977678;2.30214;0.408388;0.01168;447.766;7.3694;0.0366437;0.0578984;0.0095109;0.000109215;5.94086;4.04291;0.0…
0.473601;0.34225;1.9879;0.125999;7.5719;734.883;1551.69;0.454275;0.257542;0.799443;0.196092;46.9948;267.159;588.099;0.0891986;1.98709;3.40666;0.578208;0.0955582;0.0206795;0.00793164;0.0710737;651.859;82.3263;5.23494;0.0553887;0.209765;606.016;2.52288;69.676;0.761059;345475;472561;16753;0.0897891;1.53479;0.351487;0.0104111;443.923;6.12961;0.0385883;0.0556434;0.00898046;0.000109677;9.67734;2.33116;…
0.462239;0.736943;9.00549;0.0402172;3.87349;8845.71;19136.7;0.468466;0.0220773;3.12319;0.0582134;5.31978;1643.27;3507.76;0.0738992;1.6136;3.44078;0.384434;0.112031;0.0172721;0.00823447;0.070907;569.3;53.4831;5.41008;0.0548945;0.229354;617.242;3.90747;71.815;0.902907;297531;444665;14804.2;0.0894009;1.87879;0.342083;0.00763007;500.17;6.08254;0.0379923;0.0559184;0.00929099;8.50E-05;9.17362;5.0627;0.…
0.464488;0.210608;4.32848;0.332314;41.4372;109720;236217;0.48438;0.0932228;1.41663;0.586934;20.0682;461.33;952.414;0.0742462;2.36785;3.28606;0.747962;0.0597691;0.0163894;0.00942585;0.0525082;422.17;43.5204;3.53182;0.0584741;0.260551;599.799;4.14367;79.6373;0.898753;461688;115120;20267.8;0.107295;1.79681;0.391798;0.0101755;505.95;4.31738;0.0402082;0.057103;0.00938044;9.34E-05;10.7557;8.43375;0.049…
0.473712;0.0529889;8.83057;0.365431;29.0918;45.8304;96.7474;0.512451;0.116718;10.8892;0.429704;1.25717;163.69;319.427;0.0846896;2.04316;6.16184;0.52261;0.108051;0.0130504;0.00890902;0.0731491;516.818;80.8636;3.78287;0.0538611;0.20843;583.117;3.05095;60.1094;0.907375;529227;424701;17494.5;0.0920827;1.72035;0.383622;0.009354;467.034;7.37378;0.038676;0.0551303;0.0090999;0.000101744;10.1114;2.4837;0.…
0.474501;0.0522489;9.80872;0.139263;706.908;139.047;293.038;0.502153;0.0463353;1.95248;0.262107;1146.33;1542.04;3070.85;0.0713585;2.00633;4.35219;1.08579;0.114553;0.0185612;0.0101339;0.0609815;665.621;35.9919;3.84927;0.0622873;0.221059;616.903;2.82091;66.608;0.920914;171611;144018;18757.6;0.100837;1.85956;0.382421;0.00951099;463.501;16.8551;0.0518967;0.0610958;0.00937237;9.72E-05;6.96984;26.259;0…
0.48855;0.0467837;1.43213;0.160612;15.067;36.5063;74.7238;0.479906;0.246223;3.44415;0.236039;0.112018;796.064;1658.79;0.0796775;1.53367;4.54459;0.791211;0.102168;0.0169313;0.00800949;0.0632223;539.671;43.9198;2.96727;0.0606182;0.278954;620.557;5.42358;84.2176;0.950432;254303;338289;15497.7;0.0922714;1.87125;0.438716;0.00827194;500.892;6.15192;0.0349886;0.0573984;0.00953371;9.95E-05;8.72033;6.9178…
0.481656;1.14931;5.43001;0.109451;561.789;207.983;431.807;0.500348;0.196908;1.98413;0.238868;0.975643;63.6034;127.118;0.0837042;1.70908;3.38257;0.525927;0.0825663;0.0147624;0.00873127;0.0716219;554.021;49.5141;4.06921;0.0635328;0.194515;574.815;4.43153;79.7812;0.9055;587350;231064;17961.3;0.0866278;2.04778;0.343409;0.0117221;443.857;5.93479;0.0355788;0.0569625;0.00905727;0.000101292;7.45003;6.750…
0.48391;1.30802;4.49563;0.0383099;2730.36;278.835;576.212;0.4745;0.251813;3.9289;0.175668;159.977;5057.8;10659.2;0.083952;1.79312;3.33122;0.483762;0.0793012;0.0135527;0.00900895;0.0812455;463.165;41.5046;3.64121;0.0490422;0.220619;604.387;2.94169;74.1021;0.927427;182161;411488;20236.9;0.106691;2.08059;0.440303;0.0095892;442.77;2.90043;0.0345142;0.0579728;0.00953359;8.42E-05;10.5076;3.87844;0.0436…
0.481692;0.0521911;1.97592;0.0377949;552.318;302.983;628.998;0.471713;0.460591;5.69396;0.305104;50.2302;445.985;945.457;0.0809152;1.54294;4.44349;0.478905;0.0926911;0.0164801;0.00810289;0.0656662;685.505;71.6123;5.04578;0.0556469;0.290344;603.396;3.30959;73.2569;0.807473;172877;519831;14524.2;0.0913853;2.06583;0.424103;0.0113609;466.341;10.6295;0.0431122;0.0579565;0.00938441;0.000108502;7.47624;3…
0.482165;0.171895;10.3541;0.0550608;14.3;145.246;301.237;0.463309;0.294376;2.56843;0.0873948;10.4153;643.132;1388.13;0.105708;1.0506;4.28564;0.651711;0.0875657;0.0165247;0.00813946;0.068389;535.859;68.7055;5.87718;0.0625053;0.253967;634.917;2.33823;75.8595;0.852146;162476;162489;16215;0.105387;1.93336;0.325493;0.0109564;469.339;9.85328;0.0427391;0.0575245;0.00914958;9.56E-05;9.20446;5.92412;0.042…
0.504652;1.10748;2.84663;0.103582;168.05;895.128;1773.75;0.496985;0.0979017;3.72587;0.132453;8.62861;1077.72;2168.52;0.0745867;1.39894;3.4015;0.625939;0.072896;0.0116248;0.0101369;0.0646285;523.568;45.4346;2.73365;0.0660928;0.300049;564.681;2.89677;73.8117;0.599745;294977;277886;18834.7;0.0973094;1.569;0.398667;0.0101031;463.787;10.8895;0.0386168;0.0582235;0.00937637;8.76E-05;8.18582;9.53057;0.04…
0.467831;0.708158;6.72592;0.12734;62.0865;13811.7;29522.9;0.489016;0.138789;2.53698;0.039065;2.2943;776.331;1587.54;0.119478;1.18075;4.88938;0.620169;0.107043;0.0143904;0.0102161;0.0825503;541.191;66.0989;3.83506;0.0492304;0.333009;589.468;4.02679;72.7956;0.72249;261946;274473;17534.9;0.102515;2.21717;0.352111;0.00977464;444.296;4.79489;0.0443743;0.0533391;0.00950576;9.64E-05;7.87896;4.97131;0.03…
0.479984;0.451629;6.70419;0.0627137;40.6651;54.5517;113.653;0.498386;0.246017;4.84641;0.218783;2.89988;433.005;868.814;0.0916081;1.46452;4.23198;0.739861;0.0961064;0.0159331;0.00876667;0.0617946;457.677;54.0067;3.56818;0.0427704;0.216601;563.059;2.53952;64.4122;0.687477;315476;137702;18690.8;0.116052;2.00111;0.388501;0.0138277;450.074;22.0176;0.0389215;0.0575556;0.00953485;0.000106609;11.499;2.52…
0.472271;0.583421;2.78105;0.0538821;8.50037;37.1466;78.6554;0.465242;0.0854031;1.36449;0.0247958;11.6815;1.72136;3.69992;0.12628;1.70015;4.68919;0.708284;0.0847186;0.0131155;0.00964368;0.0688225;453.329;25.2583;4.78805;0.0471567;0.229861;574.489;4.6305;60.0563;0.893462;289920;229954;17123.2;0.0662835;1.84816;0.352198;0.0112722;479.09;6.35576;0.0386558;0.0566903;0.00955861;9.92E-05;9.98183;4.74529…
0.482632;0.349538;2.83985;0.636784;0.997135;3673.37;7611.13;0.49535;0.0882394;1.74379;0.129335;21.6132;408.845;825.365;0.107334;1.33399;2.9949;0.901208;0.125927;0.0118544;0.008722;0.0511435;596.483;60.217;3.70567;0.0544824;0.274486;635.668;4.57577;59.2848;0.46221;152421;215131;17863.9;0.0770779;1.9852;0.269098;0.0120079;466.257;3.05694;0.0519591;0.0586727;0.0095494;0.000116136;8.82511;7.27455;0.0…
0.465218;0.211431;5.69244;0.25287;132.769;695.805;1495.65;0.482242;0.162525;4.25293;0.753953;30.6952;2.66831;5.53313;0.0753253;1.52719;3.39555;0.669266;0.0941004;0.0139521;0.00846708;0.0597283;621.394;49.837;4.01939;0.0510228;0.29642;632.515;4.48973;68.334;0.821528;382255;319238;16126.1;0.101576;1.48989;0.299238;0.0105653;473.759;4.03516;0.0371435;0.0583662;0.00952937;0.000101297;9.86842;7.6121;0…
0.46173;0.431239;0.905868;0.484927;356.428;183.234;396.842;0.487979;2.21409;1.97058;0.724085;220.862;15.5922;31.9525;0.0607184;2.1064;3.27421;0.932101;0.0802753;0.0144353;0.00829955;0.0874675;405.571;89.3802;3.038;0.0522809;0.176499;600.558;3.32036;69.4515;0.880944;345260;169955;15240;0.119882;1.55657;0.292507;0.00871585;478.511;9.25077;0.0327778;0.0580818;0.00907497;9.24E-05;9.46758;5.51457;0.03…
0.48286;0.16475;10.128;0.831812;119.096;6604.39;13677.6;0.469288;0.41094;6.05856;0.650019;13.3735;6.17284;13.1536;0.0624676;1.71148;3.38896;0.897165;0.104303;0.013686;0.00910333;0.0546056;554.311;53.916;3.46571;0.0605869;0.257765;590.226;3.14775;59.0033;0.943483;257004;352253;17945.3;0.0990289;1.94177;0.477056;0.00829958;464.863;15.8621;0.0334998;0.0569417;0.00935514;0.000113522;8.27522;3.2891;0.…
0.46412;0.0779322;4.81141;0.188254;51.3998;51.9839;112.005;0.509483;0.183662;2.39829;0.113923;557.125;1273.49;2499.58;0.108272;1.61375;3.38659;0.782949;0.152329;0.0146377;0.00897152;0.0648274;410.868;39.2524;5.89246;0.0710493;0.234758;589.925;4.61097;66.4795;0.508857;343906;180742;16528.4;0.11109;2.27226;0.446117;0.00933203;461.817;10.2538;0.0430195;0.0598475;0.00908586;7.97E-05;7.00516;1.5491;0.…
0.474289;0.367697;2.87602;0.123012;65.1621;6.53873;13.7864;0.494508;0.144906;4.82745;0.0589159;6.08876;317.572;642.198;0.0970457;1.81042;3.96179;0.644042;0.0837168;0.0135207;0.00879816;0.063209;409.268;70.2258;4.36347;0.0651502;0.224685;574.601;2.43662;73.0102;0.415037;377373;149306;14706.4;0.10165;1.86321;0.351842;0.0124416;472.099;10.5832;0.0408949;0.0581416;0.00945303;0.000105129;10.5541;9.068…
0.475574;0.187828;2.94469;0.334941;90.5485;5647.05;11874.2;0.501843;0.0106824;2.179;0.0664713;1.19736;419.646;836.211;0.0927162;1.55771;3.42755;0.749039;0.089135;0.0139663;0.0084175;0.0669319;448.151;71.6484;4.28002;0.0464037;0.240338;571.698;5.23356;60.6725;0.662317;198974;450940;15796.2;0.109034;2.41314;0.353569;0.0102982;490.776;5.76698;0.0436794;0.0577497;0.00930113;0.000107175;8.86693;9.7490…
0.483938;0.794202;8.15522;0.175788;17.9389;3236.59;6688.02;0.489871;0.363148;5.16614;0.284743;46250.4;9577.25;19550.6;0.0730697;1.38587;3.26327;0.87529;0.0967101;0.0126586;0.00913451;0.0656235;638.809;32.7392;5.85445;0.0590253;0.296565;633.214;4.61876;67.9468;0.834499;226150;137866;14823.3;0.096674;2.05546;0.330916;0.0115764;446.984;6.66208;0.0358001;0.0581794;0.00939978;9.30E-05;10.6953;9.79205;…
0.499218;0.0977267;1.58596;0.0267464;4.65339;31.9434;63.9869;0.480131;0.146073;0.460191;0.30361;22.4369;23675.5;49310.6;0.104298;1.29494;2.98808;0.55381;0.108966;0.0135908;0.00888092;0.0646832;480.209;63.5683;4.03882;0.0608928;0.230818;625.67;5.9747;73.9042;0.623767;319224;141364;17854.4;0.0870184;2.14477;0.392435;0.0102868;445.533;8.58784;0.0431653;0.0601679;0.00923073;0.000115102;8.59715;11.568…
0.449822;0.172561;1.68257;0.274811;254.916;152.847;339.795;0.48919;0.0932411;13.1541;0.199398;573.413;128.824;263.342;0.0766147;1.82496;3.65698;0.940827;0.13154;0.0170655;0.00951102;0.066132;262.885;33.9198;4.42272;0.0524997;0.227327;677.616;4.45582;75.9671;0.78372;330612;124842;17951.5;0.0804247;1.97669;0.507604;0.0103691;452.361;6.61974;0.0427733;0.0584105;0.00940963;0.000118338;8.94684;7.85386…
0.474283;0.193033;2.72969;0.0611523;78.3239;120.254;253.549;0.515661;0.157795;5.96808;0.152585;12.8335;926.342;1796.42;0.104729;1.34876;3.75545;0.675672;0.105122;0.0147641;0.00828894;0.064267;491.979;46.3673;4.03666;0.0637679;0.23367;651.348;6.45751;88.6843;0.890916;217572;223529;16934.8;0.101801;1.97217;0.383921;0.0118527;469.871;5.60325;0.033383;0.0577954;0.009526;0.0001255;7.89996;4.78515;0.03…
0.502645;0.895299;1.52256;0.107742;10.8946;1085.2;2158.97;0.474501;0.21136;1.41458;0.208881;11.0347;559.68;1179.51;0.0775701;1.64534;3.83955;0.630834;0.119124;0.0133991;0.00829974;0.0625142;541.991;60.1841;5.40115;0.0530023;0.228993;676.721;3.35347;67.8436;0.750194;180180;333781;17676.6;0.132296;2.45212;0.337638;0.00986725;520.77;3.84153;0.0343619;0.0557184;0.00953882;9.13E-05;10.2136;8.44359;0.0…
0.472978;0.0300564;3.34948;0.0279533;34.6733;9319.48;19703.8;0.469432;0.197881;4.86049;0.125101;1.13699;810.084;1725.67;0.0651103;1.07942;4.52731;0.776243;0.104406;0.0161121;0.00921414;0.0503983;911.412;52.7837;3.54952;0.0541031;0.241057;668.992;4.09206;74.8644;0.899738;286510;264533;16329.9;0.109453;1.95314;0.398193;0.0101026;416.264;6.08255;0.0373444;0.0592374;0.00909481;0.000112446;8.52013;10.…
0.445128;0.39592;5.43721;0.190586;138.907;29.6028;66.504;0.470993;0.227316;7.40883;1.61361;1.78046;627.879;1333.09;0.0610311;1.88888;4.52828;0.612831;0.10662;0.014336;0.00984838;0.0947504;555.592;102.299;3.13398;0.0511437;0.298122;659.047;5.74101;74.7378;0.773082;320822;173862;17314.3;0.102641;1.68928;0.401509;0.0120343;440.73;9.73535;0.0417662;0.0579716;0.00910225;0.000140363;9.63349;5.45543;0.0…
0.48421;0.26829;5.77378;0.10322;55.2284;35.3384;72.9816;0.475087;0.274864;3.08147;0.0965375;0.686236;11685.6;24596.7;0.0836822;1.16539;4.68944;0.943328;0.0785257;0.0130608;0.0085757;0.0794061;270.945;67.769;3.17111;0.051126;0.222667;579.59;4.70957;56.3309;0.718917;368301;144074;15276.8;0.103389;2.14445;0.411493;0.00839676;485.023;3.4856;0.0361175;0.0580838;0.00955176;8.68E-05;7.94533;8.55015;0.03…
0.497772;0.0617057;0.788385;0.115016;103.209;3483.75;6998.68;0.46002;0.249181;4.9018;0.162592;0.403535;38.3393;83.3427;0.101157;1.32831;3.71857;0.782078;0.0906394;0.0133819;0.00837156;0.0646312;418.383;52.829;3.39876;0.0541053;0.212701;600.998;4.96978;74.4205;0.938783;112790;298114;16136.7;0.0829388;2.85004;0.517598;0.00760395;488.069;14.1181;0.0388301;0.059505;0.00926831;9.29E-05;8.79422;10.7852…
0.472748;0.28885;2.21344;0.18909;2.67704;9116.96;19285;0.470864;0.32;1.05926;0.27632;6983.02;9.44679;20.0627;0.0561662;1.11139;3.30097;0.734064;0.125697;0.0126269;0.0096545;0.0605861;546.631;95.8285;4.69715;0.0459252;0.296185;561.462;6.26041;79.7468;0.92632;128418;690533;15524.1;0.104822;1.89596;0.342686;0.0113799;498.186;8.75039;0.0386012;0.0588284;0.0100134;9.69E-05;8.03268;12.0668;0.0414074;0.…
0.460549;0.13829;4.89985;0.177585;923.538;485.915;1055.08;0.477366;0.095574;3.92889;0.0709382;1434.98;94.805;198.6;0.0972996;1.36745;3.64823;0.751252;0.102304;0.0155691;0.00802498;0.0576328;482.046;65.8473;3.63606;0.0513407;0.246734;638.727;3.30422;67.1406;0.616118;268663;285645;19091.1;0.0954152;1.95071;0.381287;0.013023;462.383;8.84007;0.045467;0.0608866;0.00924576;0.000121201;8.37038;11.8719;0…
0.472766;0.126841;4.26134;3.47446;110.028;25966.8;54925.4;0.467101;0.335675;4.41275;0.319901;165.359;2063.21;4417.06;0.10127;1.30283;3.27122;0.708338;0.106017;0.0117713;0.00870079;0.0640054;559.222;31.0499;3.29325;0.0508941;0.247446;613.815;5.30673;63.0162;0.814227;270407;291875;13755.5;0.0997252;2.10624;0.390938;0.00804362;465.284;7.15866;0.0367935;0.0591913;0.00893808;0.000131379;6.32246;5.7585…
0.470403;0.469799;5.20574;0.760066;169.205;9498.87;20193.1;0.457638;1.17677;3.4961;0.444095;3.10743;961.928;2101.94;0.0895684;1.48248;3.20921;0.975915;0.0759813;0.0129543;0.0105053;0.0689832;579.234;36.4671;5.95059;0.0570605;0.261919;619.329;5.14551;67.1056;0.954807;141228;173731;18743.7;0.100431;1.94883;0.430546;0.012849;460.247;5.11952;0.0437573;0.059216;0.00912691;0.000101424;8.32344;3.14705;0…
0.446866;0.219238;12.8053;0.216952;0.156578;92.0744;206.045;0.490753;0.641475;6.95511;0.090759;1.23999;3.57193;7.27845;0.113098;1.68726;3.48773;0.524289;0.0868768;0.0160076;0.00949858;0.0690146;637.498;68.1482;3.97302;0.0491787;0.220172;600.644;4.31234;62.8524;0.863381;220450;190755;16725.6;0.102932;1.75759;0.4476;0.0108851;433.548;7.33833;0.0472155;0.0602002;0.00974046;9.55E-05;8.42351;6.90412;0…
0.46655;0.606181;4.02836;0.191602;3.92142;129.922;278.475;0.494759;0.0989523;1.29479;0.221661;0.0467738;6393.02;12921.5;0.0981874;0.990404;3.31859;0.552774;0.173435;0.0139302;0.00831449;0.0737573;719.969;30.9817;4.05454;0.0602547;0.21941;597.158;3.91011;62.5857;0.949405;118296;255523;16927.8;0.0912129;2.24207;0.418277;0.00975242;473.219;8.6126;0.0414488;0.0575914;0.00937704;7.49E-05;11.2437;4.378…
0.477125;0.278163;1.12398;0.318631;12678.5;63.6861;133.479;0.480751;0.204704;1.75509;0.117917;22.6738;757.247;1575.13;0.10824;1.21997;4.49637;0.619105;0.0858486;0.0166498;0.00922261;0.071095;392.404;81.2223;4.01407;0.0534778;0.276514;596.19;6.58617;68.5926;0.637789;308012;244023;19803.4;0.0815402;1.94409;0.416667;0.00701276;458.623;12.2879;0.0362407;0.0565769;0.00920449;0.000115722;7.58813;10.266…
0.466292;0.168983;6.65185;0.456217;115.674;69.1379;148.272;0.48092;0.0364324;2.09777;0.193668;8.33296;278.65;579.409;0.0837528;1.37833;3.50706;0.85062;0.10437;0.015475;0.00912378;0.0812033;708.441;92.2448;4.85671;0.0532103;0.263278;666.244;3.4442;78.8288;0.75693;333674;322213;19457.3;0.103341;2.69729;0.38013;0.0125022;458.521;3.75238;0.0443478;0.0577614;0.00931201;0.000114758;6.98281;5.04976;0.03…
0.478067;0.107316;2.97542;0.31579;803.371;1037.82;2170.86;0.485887;0.840106;1.7333;0.0702404;12.8977;7739.69;15929;0.0904797;1.16407;4.9803;0.550581;0.0912956;0.0169003;0.0100846;0.0707168;565.054;53.0785;4.89543;0.0592895;0.18078;593.532;2.17783;74.5076;0.84677;192968;164964;18535.5;0.119545;2.13212;0.408583;0.00857004;423.447;5.80388;0.043495;0.0584984;0.00991551;0.00011484;9.2193;7.44525;0.034…
0.48839;0.11398;6.34906;0.828801;39.7146;12.7842;26.1761;0.478009;0.226345;2.38513;0.0431815;6.83751;1513.09;3165.4;0.0780134;0.96202;2.67016;0.57222;0.08142;0.0154364;0.00940682;0.0622476;593.543;75.8009;3.94829;0.0558247;0.289122;617.091;4.43287;74.161;0.666903;511213;346966;17863.6;0.0991792;2.39672;0.449454;0.00835825;442.553;7.1854;0.0376963;0.0569729;0.00904581;0.000105442;11.6864;10.9828;0…
0.485166;0.063727;8.75933;0.0884275;216.537;5488.98;11313.6;0.49868;0.0985569;7.4327;0.171158;0.00252402;49.7689;99.8012;0.0636666;1.51585;3.82624;0.547178;0.115618;0.0131145;0.00865425;0.0622607;546.825;51.0784;4.27631;0.0546731;0.239406;595.13;4.70876;62.6115;0.950399;230501;307969;17029.7;0.110859;2.63307;0.333754;0.0069952;482.585;19.5519;0.0403827;0.0566503;0.0092723;9.27E-05;13.5416;5.75296…
0.492574;0.20626;1.35124;0.0314198;313.825;11313.4;22968;0.487413;0.111379;1.30562;0.288902;0.0121135;1402.02;2876.45;0.109633;1.83546;5.43722;0.704101;0.0959681;0.0149098;0.00910085;0.0575517;763.726;51.7152;3.88119;0.0522064;0.251027;641.418;3.98228;66.5571;0.940816;141877;161961;16079.2;0.0865548;2.10403;0.351063;0.00885926;464.115;5.82894;0.0425906;0.0563197;0.00909466;0.000120927;8.73268;4.5…
0.492678;0.362935;3.84675;0.146391;24.5848;105.182;213.491;0.476789;0.112012;2.61549;0.0337704;0.0310261;115.309;241.845;0.0527903;1.40218;3.42753;0.569455;0.0812296;0.0133233;0.0103287;0.074255;565.606;46.8478;4.27664;0.0512209;0.272669;596.297;4.13615;79.6071;0.857878;94179.7;154746;18872.5;0.0931231;2.06412;0.408821;0.01115;482.963;17.279;0.0402262;0.0568388;0.0094247;8.98E-05;11.6196;7.05261;…
0.490988;0.825409;0.63917;0.577636;1972.1;96.9103;197.378;0.476307;0.223136;1.31568;0.140702;0.00724589;790.658;1659.97;0.0915195;1.96444;3.6652;0.948874;0.0747248;0.0155548;0.00786215;0.0678225;678.461;67.1332;4.64823;0.0595893;0.282083;613.067;1.75476;63.1255;0.715597;194545;321454;15694.7;0.119855;2.30937;0.480622;0.00846046;448.88;15.3294;0.0397735;0.0581929;0.00956011;8.57E-05;8.21097;16.215…
0.475549;0.261354;7.44081;0.0181849;192.505;506.202;1064.46;0.491695;0.0385404;3.33378;0.350171;0.0544257;117.321;238.604;0.0994633;1.20454;3.02486;0.597738;0.0666053;0.0124456;0.00870029;0.0600036;577.661;48.8611;3.3962;0.054914;0.244134;649.609;4.7096;69.1119;0.93676;205952;212981;17812.2;0.11679;1.98359;0.53149;0.0097669;447.949;3.23978;0.037408;0.0584325;0.00938371;9.43E-05;9.01;9.44724;0.041…
0.456836;0.0708245;7.68075;0.699252;7.64083;296.129;648.217;0.471582;0.682212;1.43796;0.0937277;0.823296;138830;294392;0.0845008;2.26846;2.74098;0.586818;0.105697;0.0155378;0.00937266;0.0923381;799.304;42.4959;3.74971;0.0552089;0.225496;564.762;3.98509;67.0175;0.859393;233055;148998;17920.3;0.130738;2.06414;0.413113;0.0109164;430.981;6.73292;0.0396736;0.0562657;0.00967375;8.45E-05;7.98253;6.80865…
0.463837;1.57313;0.827683;0.691625;12.0416;33403.7;72016;0.472624;0.0339968;3.42246;0.136113;2.41684;782.094;1654.79;0.0572919;2.20355;4.50758;0.564804;0.128948;0.0154011;0.00895309;0.0642574;690.08;80.6443;3.96788;0.0673158;0.253179;605.066;5.58713;67.3543;0.569253;198493;252935;18362.8;0.106968;1.93886;0.342646;0.0113288;432.062;13.1178;0.0393651;0.0575142;0.00919585;7.59E-05;9.85265;6.13667;0.…
0.479708;0.05803;1.68333;0.0408013;77.3245;336.842;702.181;0.456762;2.39549;3.27569;0.27893;14.58;46.0634;100.848;0.0958667;1.10141;3.22295;0.580099;0.111364;0.0167205;0.00873414;0.0612768;432.81;87.5748;5.34643;0.0485818;0.211292;598.749;3.73042;70.8768;0.853561;221662;229726;20309.6;0.101692;1.80004;0.353937;0.0107248;427.603;3.58671;0.0374646;0.0555655;0.00950321;9.30E-05;11.709;20.0998;0.0332…
0.497148;0.531076;4.98722;0.130695;27.7138;83545.2;168049;0.492548;0.0385725;9.025;0.405982;8.02528;150.814;306.192;0.0996343;1.56706;2.55544;0.704265;0.108929;0.0149736;0.00923795;0.0612928;309.993;57.0066;4.45062;0.0609039;0.246232;533.858;3.17424;61.3365;0.777921;197136;180489;18024;0.111724;1.69082;0.430894;0.0118577;444.71;9.01354;0.0342245;0.0569635;0.0093639;0.000106755;6.47968;9.73745;0.0…
0.491544;0.58249;16.8722;0.236981;415.182;17.2689;35.132;0.471992;0.0819704;5.59389;0.409575;1197.43;3303.28;6998.59;0.0746257;1.97647;3.82854;0.875596;0.0861679;0.0137428;0.00836047;0.0751555;796.168;37.6008;4.52096;0.0586348;0.271439;606.383;2.90862;86.7605;0.87866;272352;182341;18114.7;0.115558;1.80813;0.40731;0.0093399;437.641;3.8409;0.0430908;0.0583281;0.00974199;9.35E-05;8.13477;9.37788;0.0…
0.489405;0.260521;4.07964;0.0542148;94.1647;3985.59;8143.74;0.485422;0.625458;2.86662;0.573198;0.59019;29.0472;59.839;0.0953744;1.81569;2.71779;0.721632;0.0997499;0.0125903;0.00899463;0.0533277;387.909;50.787;3.96813;0.0561522;0.233015;611.39;2.12357;60.778;0.862919;418669;272166;17508.3;0.11426;1.78813;0.461394;0.0102448;466.986;6.18113;0.0452057;0.0556484;0.00940557;9.86E-05;6.53299;3.62699;0.0…
0.458073;0.117831;3.17206;0.281676;15743.3;193.668;422.787;0.464565;0.381505;5.98453;0.0387911;3.18195;1845.96;3973.52;0.0677879;1.55367;2.47751;0.513564;0.0755098;0.0166024;0.00919506;0.0596569;516.812;80.0845;3.89591;0.0575976;0.236416;614.875;3.54545;78.1614;0.918125;269359;266668;19222.6;0.08691;1.88265;0.477596;0.00963339;431.954;6.61289;0.0518896;0.056758;0.00922763;0.000112447;11.0188;1.87…
0.508998;0.591065;3.26687;0.0225506;50.5129;517.324;1016.36;0.479379;0.559657;2.54665;0.0304677;6555.24;1186.03;2474.09;0.0754345;1.41087;4.95207;0.786692;0.0868946;0.0154923;0.00866102;0.0625842;453.432;62.0488;4.58825;0.0439134;0.250942;542.566;5.6819;76.2658;0.920048;162564;121258;19216;0.103572;2.22067;0.453996;0.00804062;448.899;11.2501;0.0390263;0.0565698;0.00921428;0.000151464;10.5666;5.09…
0.456185;0.193967;6.41746;0.199644;282.597;16544.3;36266.7;0.481411;1.15153;2.03963;1.0978;234.528;387.875;805.705;0.0735185;1.38853;3.94285;0.664489;0.122208;0.0122536;0.0086302;0.0701268;475.232;53.9853;3.39701;0.0689498;0.256195;615.294;2.66816;59.3793;0.621952;250414;382891;15647;0.123833;2.0347;0.447468;0.00916081;434.13;7.24663;0.0398497;0.0580205;0.00934976;9.09E-05;9.87408;7.3992;0.042816…
0.445113;0.40683;1.73441;0.109045;350.794;83.7262;188.101;0.469688;0.625666;3.62863;0.472722;21.5712;93049.6;198109;0.0991104;1.61236;4.07831;0.821918;0.137799;0.0156829;0.00810062;0.0657993;769.391;57.0606;3.74934;0.0449521;0.234955;601.423;2.02601;60.4357;0.605053;438238;219609;16618.3;0.101611;2.11465;0.45642;0.00964214;436.022;11.4479;0.0331955;0.0555244;0.00939386;9.18E-05;10.3253;10.9082;0.…
0.468725;0.375925;2.81709;0.207847;44.7641;81.7686;174.449;0.486459;0.482886;3.0907;0.107775;1.07663;3412.02;7013.99;0.0728577;1.69146;2.85069;0.8473;0.102803;0.0195434;0.00892784;0.0760937;367.667;46.326;3.79819;0.0418871;0.293515;559.066;6.49861;73.2202;0.623311;306687;301094;15863.8;0.105745;2.46884;0.396284;0.0124371;458.11;7.0509;0.0410864;0.0573219;0.00898868;8.69E-05;7.82862;9.75127;0.0311…
0.50074;0.0815591;1.81003;1.08746;18.343;183.134;365.726;0.477506;0.911578;2.33938;0.260328;27.2533;375.983;787.388;0.0780465;1.6599;4.18768;0.451332;0.106044;0.0132388;0.00890495;0.0668825;710.773;33.646;5.1137;0.0696248;0.228939;585.365;3.30577;63.1448;0.856041;589990;257342;17382.2;0.100273;1.7435;0.363036;0.0106819;445.725;2.79988;0.0490562;0.0563485;0.00955414;9.91E-05;8.36755;6.47417;0.0427…
0.483031;0.140702;3.99774;0.43527;622.491;35.4958;73.4855;0.49087;0.126945;2.3751;0.0963929;20.8532;100.96;205.676;0.0833052;1.65345;4.64971;0.566865;0.0992479;0.0156873;0.00995569;0.0543529;384.86;51.9479;3.26547;0.0567985;0.266841;570.862;2.79043;67.8637;0.783245;162754;331826;15664.3;0.11632;1.72972;0.592474;0.00884034;442.009;3.12415;0.0428573;0.0585859;0.00924574;9.61E-05;8.30692;7.7734;0.03…
0.462609;0.0992527;2.91543;0.377547;908.496;5491.37;11870.4;0.472996;0.190867;1.26932;0.0644604;4.36001;628.618;1329.01;0.0848495;1.4723;4.08494;0.712695;0.101547;0.0122055;0.00969729;0.0596902;825.579;42.1459;4.37517;0.0460289;0.245942;585.504;3.54682;59.0962;0.933905;339649;140270;15129;0.111461;1.78251;0.40323;0.0120056;471.803;12.1392;0.0320071;0.0603627;0.00928316;9.85E-05;7.61124;3.82505;0.…
0.454113;0.404825;0.968443;0.256339;157.152;360.024;792.807;0.48092;2.14842;2.08074;3.42386;0.97263;240.217;499.494;0.111749;2.3525;1.87104;0.625676;0.0843554;0.0165708;0.00895125;0.072732;458.659;75.5279;4.93223;0.0541191;0.224684;628.695;3.58443;59.9089;0.912547;311946;273595;18236.6;0.122823;2.10452;0.421145;0.0102769;472.53;3.36078;0.045045;0.060565;0.00956396;0.000124652;6.0605;9.45135;0.035…
0.476076;0.190376;1.20193;0.747904;46.222;824.042;1730.9;0.490133;0.0470595;1.49932;0.236255;141.232;169.57;345.968;0.0828044;1.28719;3.21969;0.784586;0.111751;0.0134425;0.0100812;0.0665969;576.109;23.5372;3.44801;0.0473448;0.284273;601.652;5.9987;68.4715;0.7505;215251;236748;15871.8;0.0921539;1.80687;0.445007;0.00923747;434.4;14.8355;0.0453178;0.0581913;0.00980517;0.000110614;7.11959;4.33381;0.0…
0.479033;0.862144;0.848817;0.0898453;103.391;490.535;1024.01;0.478375;0.731301;2.90287;0.532032;199.937;2852.68;5963.27;0.0928021;1.88566;3.69876;0.54243;0.0848268;0.0130663;0.0078241;0.0572968;663.645;38.0993;4.05647;0.0572755;0.218677;621.684;2.95048;76.53;0.880121;188917;190624;16866.5;0.106285;1.98889;0.334318;0.00888368;472.717;5.52996;0.0419863;0.0564382;0.00926651;0.000125968;7.5974;4.8982…
0.495743;0.1071;5.88959;0.161366;2000.58;3051.58;6155.57;0.482384;0.201987;10.1139;0.0967191;3.58173;60.8318;126.107;0.089444;1.64246;4.34034;0.925623;0.101671;0.0134314;0.00848678;0.0587351;761.12;40.8895;4.48235;0.0465282;0.228235;589.744;5.43861;70.1353;0.944501;198082;276267;17576.2;0.108859;1.7296;0.348074;0.0119591;462.303;9.30671;0.0385332;0.0609659;0.00944421;9.03E-05;6.89671;7.53543;0.04…
0.461837;0.236484;10.6145;0.0268166;36.6794;7732.12;16742.1;0.442917;1.06049;3.30521;0.154731;2.85978;5303.21;11973.3;0.0832582;1.09797;2.75304;0.78021;0.113262;0.0110771;0.00831008;0.0698037;397.504;103.348;4.40062;0.0541995;0.227934;556.039;3.18012;67.7979;0.935211;338432;307875;15134.9;0.0873378;1.64108;0.486215;0.0110213;466.978;3.92168;0.0400235;0.0576272;0.00916027;0.000107692;6.95886;21.61…
0.483367;0.13247;2.99148;0.0953485;38.5549;5543.06;11467.6;0.471843;0.132981;1.35849;0.554726;471.688;3513.85;7447.08;0.077057;1.2528;4.50876;0.68097;0.0928964;0.0134445;0.00820981;0.085381;585.224;42.5677;5.24374;0.0524638;0.233167;548.504;4.99252;62.3859;0.841465;391100;292536;16054.5;0.10954;1.70222;0.286047;0.0105819;471.275;11.3979;0.035794;0.0585076;0.00936658;0.000108568;7.76899;8.34569;0.…
0.472551;0.226673;4.13869;0.0954161;10.7142;496.275;1050.2;0.464548;0.246062;6.56153;0.0213895;1.59081;871.963;1877.01;0.0583548;1.4565;3.06424;0.945361;0.148074;0.0135054;0.00855125;0.07006;590.653;97.7699;5.01651;0.0487535;0.237658;561.673;2.91348;65.871;0.773888;167505;247336;16834.3;0.088669;1.98839;0.403614;0.0109464;465.427;7.50426;0.0418517;0.0613971;0.00957928;7.93E-05;11.3404;6.66988;0.0…
0.494921;0.29158;0.89384;0.913102;431.478;28296.4;57173.6;0.483474;0.131925;4.33921;2.55595;0.0240778;10753.2;22241.6;0.0952067;1.48227;4.97534;0.687386;0.0850783;0.0148206;0.0082627;0.0591909;555.138;86.2794;4.95395;0.0480863;0.203845;550.951;4.27987;61.9937;0.937416;386675;210840;17057;0.0897464;1.48922;0.331615;0.0103962;479.794;0.917516;0.0407737;0.0575611;0.00952545;0.000109537;7.19203;6.381…
